# Supplementary material for: Interactome of the HIV-1 proteome and human host RNA
Source: EMBO Rep. 2024 Aug 9;25(9):4078–90. doi: 10.1038/s44319-024-00222-6 (PMC11387401; doi:10.1038/s44319-024-00222-6)
Supplement: Supplementary file 3 — Dataset EV1 [file 44319_2024_222_MOESM3_ESM.xlsx]

## Sheet: Overview
Legend		Assay A: anti-FLAG nRIPseq in Jurkat			Assay B: anti-Strep nRIPseq in Jurkat			Assay C: anti-FLAG nRIPseq in SupT1			Assay D: anti-FLAG nRIPseq in HIV infected SupT1
IP	Immunoprecipitated with anti-FLAG Ab	Batch	Sample		Batch	Sample		Batch	Sample		Batch	Sample
IgG	Random mouse IgG background control	Pilot	Tat_IP1		Batch 1	MA_STRIP1		Batch 1	MA_IP1		Batch 1	MA+_IP1
STRIP	Immunoprecipitated with MagStrep Type 3 XT beads	Pilot	Tat_IP2		Batch 1	MA_STRIP2		Batch 1	MA_IP2		Batch 1	MA+_IP2
UC	Background control with unconjugated XT beads	Pilot	Tat_IP3		Batch 1	MA_STRIP3		Batch 1	MA_IP3		Batch 1	MA+_IP3
		Pilot	Tat_IgG1		Batch 1	MA_UC1		Batch 1	MA_IgG1		Batch 1	MA+_IgG1
		Pilot	Tat_IgG2		Batch 1	MA_UC2		Batch 1	MA_IgG2		Batch 1	MA+_IgG2
		Pilot	Tat_IgG3		Batch 1	MA_UC3		Batch 1	MA_IgG3		Batch 1	MA+_IgG3
		Pilot	GFP_IP1		Batch 1	NC_STRIP1		Batch 1	NC_IP1		Batch 1	NC+_IP1
		Pilot	GFP_IP2		Batch 1	NC_STRIP2		Batch 1	NC_IP2		Batch 1	NC+_IP2
		Pilot	GFP_IP3		Batch 1	NC_STRIP3		Batch 1	NC_IP3		Batch 1	NC+_IP3
		Batch 1	GP41_IP1		Batch 1	NC_UC1		Batch 1	NC_IgG1		Batch 1	NC+_IgG1
		Batch 1	GP41_IP2		Batch 1	NC_UC2		Batch 1	NC_IgG2		Batch 1	NC+_IgG2
		Batch 1	GP41_IP3		Batch 1	NC_UC3		Batch 1	NC_IgG3		Batch 1	NC+_IgG3
		Batch 1	GP41_IgG1		Batch 1	Rev_STRIP1		Batch 1	Tat_IP1		Batch 1	Tat+_IP1
		Batch 1	GP41_IgG2		Batch 1	Rev_STRIP2		Batch 1	Tat_IP2		Batch 1	Tat+_IP2
		Batch 1	GP41_IgG3		Batch 1	Rev_STRIP3		Batch 1	Tat_IP3		Batch 1	Tat+_IP3
		Batch 1	GP160_IP1		Batch 1	Rev_UC1		Batch 1	Tat_IgG1		Batch 1	Tat+_IgG1
		Batch 1	GP160_IP2		Batch 1	Rev_UC2		Batch 1	Tat_IgG2		Batch 1	Tat+_IgG2
		Batch 1	GP160_IP3		Batch 1	Rev_UC3		Batch 1	Tat_IgG3		Batch 1	Tat+_IgG3
		Batch 1	GP160_IgG1		Batch 1	GFP1_STRIP1		Batch 1	GFP_IP1		Batch 1	GFP+_IP1
		Batch 1	GP160_IgG2		Batch 1	GFP1_STRIP2		Batch 1	GFP_IP2		Batch 1	GFP+_IP2
		Batch 1	GP160_IgG3		Batch 1	GFP1_STRIP3		Batch 1	GFP_IP3		Batch 1	GFP+_IP3
		Batch 1	Rev_IP1		Batch 2	Gag_STRIP1
		Batch 1	Rev_IP2		Batch 2	Gag_STRIP2
		Batch 1	Rev_IP3		Batch 2	Gag_STRIP3
		Batch 1	Rev_IgG1		Batch 2	Gag_UC1
		Batch 1	Rev_IgG2		Batch 2	Gag_UC2
		Batch 1	Rev_IgG3		Batch 2	Gag_UC3
		Batch 1	GFP1_IP1		Batch 2	Tat_STRIP1
		Batch 1	GFP1_IP2		Batch 2	Tat_STRIP2
		Batch 1	GFP1_IP3		Batch 2	Tat_STRIP3
		Batch 2	CA_IP1		Batch 2	Tat_UC1
		Batch 2	CA_IP2		Batch 2	Tat_UC2
		Batch 2	CA_IP3		Batch 2	Tat_UC3
		Batch 2	CA_IgG1		Batch 2	Pol_STRIP1
		Batch 2	CA_IgG2		Batch 2	Pol_STRIP2
		Batch 2	CA_IgG3		Batch 2	Pol_STRIP3
		Batch 2	GP120_IP1		Batch 2	Pol_UC1
		Batch 2	GP120_IP2		Batch 2	Pol_UC2
		Batch 2	GP120_IP3		Batch 2	Pol_UC3
		Batch 2	GP120_IgG1		Batch 2	GFP2_STRIP1
		Batch 2	GP120_IgG2		Batch 2	GFP2_STRIP2
		Batch 2	GP120_IgG3		Batch 2	GFP2_STRIP3
		Batch 2	Vpu_IP1
		Batch 2	Vpu_IP2
		Batch 2	Vpu_IP3
		Batch 2	Vpu_IgG1
		Batch 2	Vpu_IgG2
		Batch 2	Vpu_IgG3
		Batch 2	GFP2_IP1
		Batch 2	GFP2_IP2
		Batch 2	GFP2_IP3
		Batch 3	p6_IP1
		Batch 3	p6_IP2
		Batch 3	p6_IP3
		Batch 3	p6_IgG1
		Batch 3	p6_IgG2
		Batch 3	p6_IgG3
		Batch 3	Vpr_IP1
		Batch 3	Vpr_IP2
		Batch 3	Vpr_IP3
		Batch 3	Vpr_IgG1
		Batch 3	Vpr_IgG2
		Batch 3	Vpr_IgG3
		Batch 3	Nef_IP1
		Batch 3	Nef_IP2
		Batch 3	Nef_IP3
		Batch 3	Nef_IgG1
		Batch 3	Nef_IgG2
		Batch 3	Nef_IgG3
		Batch 3	GFP3_IP1
		Batch 3	GFP3_IP2
		Batch 3	GFP3_IP3
		Batch 4	MA_IP1
		Batch 4	MA_IP2
		Batch 4	MA_IP3
		Batch 4	MA_IgG1
		Batch 4	MA_IgG2
		Batch 4	MA_IgG3
		Batch 4	Pol_IP1
		Batch 4	Pol_IP2
		Batch 4	Pol_IP3
		Batch 4	Pol_IgG1
		Batch 4	Pol_IgG2
		Batch 4	Pol_IgG3
		Batch 4	GFP4_IP1
		Batch 4	GFP4_IP2
		Batch 4	GFP4_IP3
		Batch 5	Gag_IP1
		Batch 5	Gag_IP2
		Batch 5	Gag_IP3
		Batch 5	Gag_IgG1
		Batch 5	Gag_IgG2
		Batch 5	Gag_IgG3
		Batch 5	IN_IP1
		Batch 5	IN_IP2
		Batch 5	IN_IP3
		Batch 5	IN_IgG1
		Batch 5	IN_IgG2
		Batch 5	IN_IgG3
		Batch 5	RT_IP1
		Batch 5	RT_IP2
		Batch 5	RT_IP3
		Batch 5	RT_IgG1
		Batch 5	RT_IgG2
		Batch 5	RT_IgG3
		Batch 5	GFP5_IP1
		Batch 5	GFP5_IP2
		Batch 5	GFP5_IP3
		Batch 6	NC_IP1
		Batch 6	NC_IP2
		Batch 6	NC_IP3
		Batch 6	NC_IgG1
		Batch 6	NC_IgG2
		Batch 6	NC_IgG3
		Batch 6	Vif_IP1
		Batch 6	Vif_IP2
		Batch 6	Vif_IP3
		Batch 6	Vif_IgG1
		Batch 6	Vif_IgG2
		Batch 6	Vif_IgG3
		Batch 6	GFP6_IP1
		Batch 6	GFP6_IP2
		Batch 6	GFP6_IP3

## Sheet: Anti-FLAG nRIPseq Jurkat
Ensembl_ID	Tat_IP1	Tat_IP2	Tat_IP3	Tat_IgG1	Tat_IgG2	Tat_IgG3	GFP_IP1	GFP_IP2	GFP_IP3	GP41_IP1	GP41_IP2	GP41_IP3	GP41_IgG1	GP41_IgG3	GP160_IP1	GP160_IP2	GP160_IP3	GP160_IgG1	GP160_IgG2	GP160_IgG3	Rev_IP1	Rev_IP2	Rev_IP3	Rev_IgG1	Rev_IgG2	Rev_IgG3	GFP1_IP1	GFP1_IP2	GFP1_IP3	CA_IP1	CA_IP2	CA_IP3	CA_IgG1	CA_IgG2	CA_IgG3	GP120_IP1	GP120_IP2	GP120_IP3	GP120_IgG1	GP120_IgG2	GP120_IgG3	Vpu_IP1	Vpu_IP2	Vpu_IP3	Vpu_IgG1	Vpu_IgG2	Vpu_IgG3	GFP2_IP1	GFP2_IP2
ENSG00000000003	0	0	0	0	0	0	0	0	0	0	0	0	0	1	0	0	0	0	0	0	0	0	0	0	0	0	1	0	0	0	0	0	0	0	0	0	0	0	0	1	1	0	0	0	0	0	0	0	0
ENSG00000000005	0	0	0	1	0	0	0	0	0	0	0	0	0	0	0	0	0	0	0	0	0	0	0	0	0	0	0	0	0	0	0	0	0	0	0	0	0	0	0	0	0	0	1	0	0	0	0	0	0
ENSG00000000419	19	46	30	11	37	30	29	41	23	28	30	28	27	25	25	20	18	15	21	19	76	87	60	45	48	34	37	31	48	46	47	31	31	34	33	41	27	52	21	22	18	44	24	40	20	25	15	28	33
ENSG00000000457	26	60	47	20	47	36	49	73	54	33	43	38	32	25	34	36	47	28	37	31	38	27	47	40	30	42	57	57	55	52	56	39	39	46	34	55	46	53	35	41	39	41	53	43	53	39	42	57	67
ENSG00000000460	85	261	166	52	160	146	159	308	180	118	134	131	84	102	116	91	111	95	105	97	74	109	119	92	90	99	162	191	196	184	158	145	135	102	123	161	146	117	122	122	125	118	86	129	103	77	122	135	130
ENSG00000000938	0	7	2	0	6	11	10	16	11	11	3	6	3	5	6	9	2	7	13	6	8	5	3	2	4	4	10	6	7	8	5	3	3	4	5	7	12	9	5	9	7	3	7	3	2	5	3	12	17
ENSG00000000971	0	0	0	0	0	0	0	0	0	0	0	0	0	0	0	0	0	1	0	1	0	0	0	0	0	0	0	1	0	0	1	0	1	0	0	0	0	1	0	1	1	0	0	0	0	1	0	0	0
ENSG00000001036	0	0	0	0	0	0	0	0	0	0	0	0	0	0	0	0	0	0	0	0	0	0	0	1	0	0	1	0	1	0	0	0	0	0	0	0	0	0	0	0	0	0	0	0	0	0	0	0	0
ENSG00000001084	70	140	109	44	145	136	122	278	149	177	211	190	162	183	177	188	183	153	178	152	222	244	237	179	170	189	217	189	221	292	264	242	170	183	182	260	251	226	157	158	168	223	204	218	123	148	146	169	205
ENSG00000001167	156	233	184	123	302	253	177	341	204	344	370	401	350	399	427	436	397	360	343	425	574	588	575	561	381	458	489	531	555	619	595	527	467	438	378	377	462	390	290	250	338	467	476	491	300	337	346	595	591
ENSG00000001460	0	0	0	0	0	1	1	4	2	3	3	5	3	4	2	0	1	0	1	2	0	4	1	2	2	2	4	4	2	3	3	1	3	0	3	2	2	2	4	4	0	0	0	1	3	4	3	3	1
ENSG00000001461	41	66	64	58	118	91	52	82	79	103	159	124	174	170	144	145	134	134	136	165	245	271	289	213	131	158	163	188	169	186	179	137	203	183	155	158	147	132	105	85	150	252	252	274	219	201	237	191	200
ENSG00000001497	121	334	321	92	332	298	256	485	341	327	319	385	341	355	354	421	399	302	335	358	476	485	459	390	347	406	481	448	493	590	604	593	446	381	394	629	604	617	354	315	401	545	633	565	321	344	379	560	558
ENSG00000001561	12	16	20	17	52	30	24	51	17	45	33	25	43	23	24	20	34	16	29	30	33	42	49	38	17	22	39	40	50	46	31	36	24	35	33	43	48	25	24	18	21	46	31	51	20	20	40	56	42
ENSG00000001617	3	2	4	4	2	5	9	24	28	16	12	18	20	9	8	12	11	9	19	15	34	30	33	29	21	17	41	48	39	13	13	10	19	9	9	18	22	25	9	17	20	25	17	26	20	10	12	40	50
ENSG00000001626	0	3	2	0	1	0	2	10	3	0	2	0	0	2	2	0	1	2	0	1	0	2	3	3	1	2	6	8	2	2	1	6	3	1	2	10	4	7	9	5	13	4	1	3	3	1	0	5	7
ENSG00000001629	161	345	307	177	387	304	461	1272	564	445	552	462	555	565	436	443	452	442	476	548	421	480	445	605	402	511	1093	989	1012	827	814	667	745	609	665	611	709	605	507	424	548	634	525	686	386	488	702	1315	1273
ENSG00000001630	0	0	0	0	1	0	0	0	0	0	0	0	0	0	1	0	0	0	0	0	0	0	1	0	1	0	0	0	0	0	0	0	0	0	0	0	0	0	0	0	0	1	0	0	0	0	0	0	0
ENSG00000001631	192	440	343	152	393	314	580	1178	590	354	420	384	263	319	304	271	328	260	256	282	225	283	263	299	254	282	623	643	664	412	416	428	356	306	346	427	448	445	302	267	242	312	357	372	270	268	302	646	654
ENSG00000002016	33	85	64	27	56	72	30	35	34	43	41	38	34	44	33	40	33	37	33	40	56	53	56	55	36	41	41	33	49	114	87	85	53	69	64	77	67	68	39	42	45	63	63	62	53	29	39	41	39
ENSG00000002079	1	0	1	1	1	0	0	0	1	1	0	0	0	0	1	0	0	0	1	0	0	0	0	0	0	0	1	0	2	0	0	0	0	0	0	1	0	0	0	1	0	0	1	1	0	0	0	0	0
ENSG00000002330	9	12	18	10	31	25	13	16	22	34	22	65	62	51	46	58	46	42	50	74	143	137	191	68	44	76	50	36	54	58	59	57	63	52	36	50	59	62	43	36	55	47	48	65	37	60	44	57	53
ENSG00000002549	27	59	65	14	89	64	40	94	44	72	96	72	91	66	93	77	92	85	87	63	174	206	208	114	76	111	112	91	86	144	131	117	93	91	88	114	118	110	86	70	71	88	98	113	54	62	72	108	102
ENSG00000002586	189	150	307	109	319	231	197	275	93	618	822	833	891	841	726	734	715	580	601	667	1521	1619	1491	979	656	773	629	564	590	683	595	508	456	450	392	815	1042	833	616	484	672	783	791	901	388	556	584	728	718
ENSG00000002587	0	0	0	0	0	0	0	0	0	0	0	0	0	0	0	0	0	1	0	0	1	0	0	0	0	0	0	0	0	0	0	0	1	0	0	0	0	0	0	2	0	0	0	0	0	0	0	0	0
ENSG00000002726	0	0	0	1	0	0	0	0	0	0	0	1	0	0	0	0	0	0	0	0	0	0	1	0	0	0	0	1	0	0	0	0	0	0	0	0	0	0	0	0	0	0	0	2	0	0	0	1	0
ENSG00000002745	0	0	0	1	0	0	0	0	0	0	0	0	0	0	0	0	0	0	0	0	0	0	0	0	0	0	0	0	0	0	0	0	0	0	0	0	0	0	0	1	0	0	0	0	0	0	0	0	0
ENSG00000002746	1	0	1	1	1	0	3	4	8	3	1	1	2	0	4	2	6	2	2	2	5	0	1	1	2	1	14	9	14	7	8	6	10	6	10	3	1	1	1	4	1	16	9	14	15	13	11	13	13
ENSG00000002822	70	170	170	81	222	211	141	179	312	289	267	361	313	360	287	287	332	263	303	270	358	366	317	344	353	350	360	337	362	363	352	408	459	379	357	331	317	359	331	283	401	335	338	328	321	307	349	339	353
ENSG00000002834	181	103	202	191	285	232	192	422	165	440	509	511	616	678	453	450	409	397	392	513	665	701	679	578	370	480	754	779	702	570	671	544	571	518	515	481	517	409	387	299	482	619	717	686	393	631	598	825	810
ENSG00000002919	14	21	14	9	33	26	9	22	26	32	31	42	35	44	38	39	36	28	30	42	84	92	90	64	36	47	38	39	38	35	42	26	58	47	54	30	44	29	50	22	45	22	28	29	21	28	30	35	40
ENSG00000002933	0	0	0	0	0	0	0	0	0	0	0	0	0	0	1	0	0	0	0	0	0	0	0	0	0	0	0	0	0	0	0	0	0	0	0	0	0	0	0	0	1	0	0	0	0	0	0	0	0
ENSG00000003056	65	68	102	32	151	120	43	125	33	115	137	145	136	157	181	187	179	131	157	167	345	386	293	203	133	162	90	102	86	275	282	218	229	183	184	228	206	209	131	117	156	192	194	203	96	132	112	119	106
ENSG00000003096	0	0	0	1	0	0	0	0	0	0	0	0	0	0	0	0	0	0	0	0	0	0	0	0	0	0	2	0	0	0	1	0	0	0	0	0	0	0	0	1	0	0	0	0	0	2	0	0	4
ENSG00000003137	31	29	50	24	53	41	40	104	38	71	77	97	92	123	83	91	77	72	51	68	131	143	135	88	66	68	123	128	141	110	140	101	92	58	55	131	97	120	89	66	106	116	121	153	91	73	118	155	152
ENSG00000003147	10	8	3	6	13	4	7	13	4	7	8	9	5	4	1	1	3	2	0	0	3	3	4	1	1	2	26	17	13	37	31	24	28	11	12	1	2	4	1	4	2	9	5	7	4	5	4	17	20
ENSG00000003249	0	0	0	0	1	0	0	0	1	2	1	1	3	5	1	6	3	4	1	1	5	5	4	3	2	2	6	2	2	5	2	1	5	4	5	1	1	4	4	5	1	3	2	2	3	2	0	1	1
ENSG00000003393	136	258	201	121	293	248	142	329	211	171	231	249	217	204	193	193	212	171	202	181	167	186	197	232	159	147	266	277	304	339	328	284	250	283	218	207	246	202	178	144	145	322	309	355	227	258	278	241	270
ENSG00000003400	33	25	28	41	37	35	32	48	33	33	25	35	35	27	40	46	27	34	27	32	27	19	22	24	19	12	44	48	45	52	48	47	34	31	22	51	28	36	28	28	33	46	63	66	34	48	42	47	53
ENSG00000003402	98	205	158	97	194	141	119	216	113	209	249	268	197	242	191	185	191	192	194	198	131	158	139	146	150	140	227	259	231	218	244	200	165	141	150	213	217	216	134	130	147	248	267	258	170	189	176	256	225
ENSG00000003436	2	0	1	4	0	0	0	0	0	0	1	2	0	0	0	0	0	0	1	0	1	0	1	1	0	0	0	1	0	3	4	3	0	1	0	1	1	1	0	0	0	1	3	2	0	1	4	0	0
ENSG00000003509	29	62	44	6	34	30	74	116	47	22	45	36	23	30	28	32	33	28	31	26	35	46	42	38	34	36	31	38	35	36	42	57	22	18	15	46	55	51	19	14	28	30	36	42	27	17	26	57	49
ENSG00000003756	223	684	442	146	377	399	411	663	521	332	420	391	317	395	263	233	280	309	343	224	257	293	288	299	365	305	507	571	650	325	369	355	328	254	293	346	336	314	294	241	269	277	328	318	352	226	335	389	361
ENSG00000003987	0	1	0	0	0	0	0	0	0	0	0	0	0	0	1	0	0	0	0	0	0	0	0	0	0	0	0	0	0	0	0	0	0	2	0	0	0	0	0	0	0	0	0	0	0	0	0	0	1
ENSG00000003989	0	0	0	0	0	0	0	0	0	0	0	0	0	0	0	0	0	1	0	0	0	0	0	0	0	0	0	0	0	0	0	0	0	0	0	0	0	1	0	1	0	0	0	0	0	0	1	0	0
ENSG00000004059	30	19	33	9	59	47	21	45	21	114	123	128	124	138	151	165	143	110	95	151	225	197	213	158	105	133	149	137	116	171	171	185	136	127	128	163	149	158	117	81	107	169	176	187	105	122	118	164	163
ENSG00000004139	7	22	11	11	18	27	18	18	15	9	15	13	15	22	9	11	6	10	7	14	22	23	11	17	19	11	39	29	40	19	21	31	26	14	33	19	14	19	25	14	17	7	15	12	14	19	18	26	35
ENSG00000004142	20	38	65	29	148	102	29	70	37	152	157	147	217	213	159	208	179	160	144	202	690	702	690	299	184	232	199	164	170	181	200	200	248	225	201	199	245	196	168	138	238	160	165	175	135	165	197	232	224
ENSG00000004399	36	58	83	91	192	147	15	20	14	54	67	89	141	139	90	82	72	90	98	117	132	144	155	164	105	134	40	43	40	67	103	92	85	104	90	32	38	29	38	24	27	131	189	156	145	153	174	51	51
ENSG00000004455	73	216	157	65	229	163	144	276	186	166	184	165	193	193	179	175	160	172	168	186	492	594	543	248	201	201	203	191	196	290	300	268	298	249	260	247	304	244	215	170	268	184	169	212	153	180	153	213	230
ENSG00000004468	38	34	29	85	64	45	41	35	30	101	123	119	119	94	104	98	111	88	89	83	67	60	50	65	29	56	82	82	79	138	147	121	128	98	88	125	135	118	87	68	80	131	129	124	75	81	84	87	82
ENSG00000004478	87	150	211	62	297	233	125	251	107	320	345	447	474	424	382	493	408	382	332	425	1217	1334	1366	719	499	580	365	371	312	786	901	715	582	574	534	666	703	680	473	436	544	537	638	575	310	409	411	466	424
ENSG00000004487	281	382	483	171	450	350	332	800	347	594	765	794	628	679	707	709	723	531	549	610	1184	1284	1236	740	575	708	955	985	982	1167	1279	967	746	698	612	1005	1155	1022	621	517	671	862	874	931	461	589	658	1108	1161
ENSG00000004534	613	818	757	239	492	456	1009	1568	887	715	728	808	571	660	654	720	659	569	582	567	683	708	653	574	574	570	1070	1222	1248	980	1001	980	648	582	605	990	1039	1017	601	551	571	787	924	812	509	549	546	1268	1280
ENSG00000004660	12	32	25	9	36	31	35	40	53	41	49	52	55	64	48	58	52	38	47	61	116	105	110	96	90	77	71	82	69	107	92	86	91	69	81	98	109	79	87	61	72	65	78	74	45	56	46	83	83
ENSG00000004700	58	91	104	47	77	65	85	186	91	76	67	76	56	64	75	60	72	60	62	55	92	102	103	53	53	48	110	104	114	103	86	100	59	51	55	67	87	70	58	53	41	92	95	97	51	49	49	119	99
ENSG00000004766	24	77	40	25	78	65	45	66	78	47	37	29	55	68	36	25	32	32	52	52	44	57	34	37	59	63	41	45	56	43	37	37	59	57	57	43	37	38	47	47	49	37	38	47	51	53	63	46	47
ENSG00000004776	0	0	0	0	1	1	0	2	0	0	0	1	2	2	0	0	1	1	1	0	1	2	1	0	0	0	1	1	1	0	0	0	2	0	0	0	0	0	1	0	2	0	0	1	1	2	0	0	3
ENSG00000004777	79	114	130	73	169	153	113	79	285	171	227	246	197	267	138	189	171	256	264	122	137	133	150	222	273	244	192	229	268	116	119	137	169	110	155	170	142	182	190	201	156	143	174	149	277	203	239	196	216
ENSG00000004779	19	44	25	14	51	41	19	23	29	61	71	79	67	70	54	68	57	69	45	42	227	236	249	110	76	93	81	72	77	75	83	77	82	63	68	104	78	73	63	69	81	61	55	88	64	87	69	78	91
ENSG00000004799	0	0	0	0	0	0	0	0	0	0	0	0	0	0	0	0	0	0	0	0	0	0	0	0	0	0	0	0	0	0	0	0	0	0	0	0	0	0	0	1	0	0	0	0	0	0	0	0	0
ENSG00000004809	0	0	0	0	1	1	0	0	0	0	0	0	0	0	1	0	0	0	0	0	0	1	0	1	0	0	0	0	0	0	1	0	0	0	0	0	0	0	0	0	0	0	0	0	0	0	0	0	1
ENSG00000004838	0	4	7	3	5	3	7	7	8	5	11	7	6	12	12	7	5	9	5	2	20	21	21	8	5	6	16	9	10	10	10	13	7	8	13	2	7	2	2	6	3	2	5	6	7	3	9	14	11
ENSG00000004846	0	0	0	0	0	1	0	0	1	0	0	1	1	0	1	1	1	2	1	0	0	0	1	0	0	0	0	1	0	0	0	0	0	0	0	0	0	0	0	3	1	0	0	0	1	0	0	0	0
ENSG00000004848	0	0	0	0	0	0	0	0	0	0	0	0	0	0	0	0	0	0	0	0	0	0	0	0	0	0	0	0	0	0	0	0	0	0	0	0	0	0	0	0	0	0	0	0	0	0	0	0	0
ENSG00000004864	3	14	8	3	16	9	14	17	15	10	11	15	13	16	12	10	7	9	12	8	19	17	21	13	6	7	11	10	11	18	18	14	17	13	20	10	21	22	13	18	11	7	6	11	3	8	14	20	12
ENSG00000004866	1	16	11	3	20	13	10	11	12	17	21	22	31	18	16	12	14	10	20	17	16	13	18	18	14	16	15	7	13	20	20	20	18	16	18	22	21	17	19	20	31	13	6	11	9	8	10	13	15
ENSG00000004897	200	322	282	186	420	305	279	593	289	295	330	284	304	310	280	215	255	230	255	259	288	342	340	265	273	272	373	338	406	556	444	396	412	325	339	357	367	362	233	229	249	381	318	407	197	267	314	409	370
ENSG00000004939	0	0	0	0	0	0	0	2	0	2	0	1	0	0	0	0	0	0	0	0	0	0	0	0	0	0	0	0	0	0	1	0	1	0	0	0	0	0	0	2	0	0	0	0	0	1	0	0	0
ENSG00000004948	0	1	1	0	1	0	0	0	0	0	0	0	0	0	0	1	1	0	0	0	0	0	0	0	0	0	0	0	0	0	0	0	0	0	0	0	0	0	1	0	0	1	0	0	0	0	0	0	0
ENSG00000004961	10	18	18	7	28	28	12	36	9	20	27	26	25	26	30	28	31	21	24	26	48	68	65	26	24	24	37	17	37	48	53	32	35	29	25	41	34	33	31	35	32	32	28	38	25	19	18	37	43
ENSG00000004975	43	93	106	45	145	126	69	85	126	197	205	212	224	281	180	207	211	164	165	200	365	370	396	273	229	255	184	204	199	238	233	239	209	167	203	215	208	197	187	141	185	192	246	222	189	184	204	200	213
ENSG00000005001	0	0	0	0	0	0	0	0	0	0	0	0	0	0	0	0	0	0	0	0	0	0	0	0	0	0	0	0	0	0	1	0	0	0	0	0	0	0	0	0	0	1	0	0	2	1	0	0	0
ENSG00000005007	111	307	305	72	354	339	220	367	361	252	295	343	293	336	263	303	238	309	307	250	538	565	622	470	434	410	364	402	443	403	429	416	409	336	381	436	426	420	410	342	416	324	419	377	353	294	365	393	385
ENSG00000005020	0	0	0	0	0	0	0	0	0	0	0	0	0	0	0	0	0	0	0	0	0	0	0	0	0	0	0	0	2	0	0	0	1	0	0	0	0	0	0	0	0	0	0	0	0	0	0	0	0
ENSG00000005022	64	74	105	49	183	142	53	155	56	251	258	266	283	261	324	359	336	283	201	321	679	769	715	330	222	238	351	336	311	339	353	263	266	243	240	295	334	271	230	180	249	419	355	450	269	311	380	365	337
ENSG00000005059	17	32	40	12	60	35	28	55	34	55	95	66	50	58	68	74	68	70	61	72	99	138	114	78	47	73	61	73	57	68	66	66	73	52	66	64	79	58	50	46	55	85	61	80	35	57	59	62	65
ENSG00000005073	0	0	0	0	0	0	0	0	0	0	0	0	0	0	0	1	0	0	0	0	0	0	0	0	0	1	0	0	0	0	0	0	0	0	1	1	0	2	1	1	0	0	0	1	0	1	0	0	0
ENSG00000005075	47	34	66	53	139	88	56	66	41	84	86	110	95	102	75	78	79	86	69	96	90	107	112	99	72	103	132	131	96	106	121	121	92	79	101	118	120	109	94	69	95	121	154	146	68	85	119	152	148
ENSG00000005100	33	154	123	36	193	139	80	194	108	200	194	209	178	208	239	237	247	181	203	243	389	372	378	318	202	235	226	226	221	460	467	400	305	277	293	376	415	345	259	217	253	215	231	264	138	181	237	222	249
ENSG00000005102	0	0	0	0	0	0	0	0	0	0	0	0	0	0	0	0	0	0	0	0	0	1	0	0	0	0	0	0	0	0	0	0	0	0	0	0	0	0	0	0	0	0	0	0	0	0	0	0	0
ENSG00000005108	1	3	0	0	1	0	0	0	2	1	0	1	0	1	0	0	1	0	1	1	0	0	0	0	1	0	1	1	0	1	0	0	1	1	0	0	0	2	1	2	0	1	0	1	0	0	0	0	0
ENSG00000005156	148	361	284	215	484	356	197	396	354	553	644	679	686	681	665	679	722	572	652	571	733	704	732	691	522	600	713	708	728	1140	1084	944	829	756	711	532	540	546	395	395	437	595	703	755	482	497	612	722	707
ENSG00000005175	63	148	115	69	105	108	152	313	161	138	172	150	118	101	149	164	140	94	126	103	158	204	200	113	109	138	211	206	204	210	195	193	110	96	90	193	227	215	92	125	82	176	163	170	91	103	103	218	211
ENSG00000005187	0	1	0	1	1	0	3	2	1	0	2	2	0	2	1	0	0	0	3	0	0	0	2	1	0	0	0	1	4	1	0	0	1	0	0	0	2	0	2	0	0	0	0	0	0	0	1	1	2
ENSG00000005189	2	4	5	1	2	0	3	15	9	10	6	5	2	12	7	5	0	4	7	3	4	7	10	6	5	9	19	18	11	2	4	4	10	0	0	9	4	6	6	9	5	2	2	5	4	5	2	6	8
ENSG00000005194	25	44	35	15	43	42	30	60	47	38	49	43	58	45	40	53	39	45	35	43	158	118	141	51	44	70	59	50	70	70	81	63	52	63	50	66	58	73	60	50	57	63	43	56	48	50	47	72	78
ENSG00000005206	87	225	216	81	261	244	160	146	427	236	275	315	177	287	161	192	201	249	296	128	194	186	195	227	292	232	285	342	344	227	205	269	229	155	200	240	232	323	245	251	235	160	223	200	277	189	221	278	262
ENSG00000005238	9	8	11	13	14	10	18	23	16	37	46	48	55	49	40	42	28	38	39	35	30	39	46	38	31	34	55	60	40	34	37	23	32	29	26	38	28	25	18	17	25	64	58	55	32	37	55	47	51
ENSG00000005243	0	0	1	0	0	0	0	1	0	0	0	1	0	0	0	0	0	1	0	0	0	0	0	3	1	1	0	0	1	0	1	0	0	0	0	0	0	0	1	0	0	0	0	0	0	0	1	0	0
ENSG00000005249	5	7	12	6	20	16	11	26	12	43	57	47	30	47	19	26	27	20	18	24	47	42	49	43	29	38	48	68	62	54	58	41	38	28	32	50	47	36	26	23	23	41	32	47	11	27	30	65	63
ENSG00000005302	89	110	182	74	123	103	136	444	138	165	198	208	158	158	199	190	221	119	133	151	168	174	165	147	125	121	314	308	305	322	345	297	171	139	119	277	357	285	123	98	117	264	257	221	100	95	117	372	370
ENSG00000005339	287	428	482	320	588	504	315	639	456	858	1058	1137	1339	1442	920	987	1054	969	958	1171	1071	1000	946	1560	1130	1290	1293	1347	1426	1611	1553	1443	1516	1395	1266	1076	1193	1159	852	754	1032	1086	1149	1225	870	938	1029	1486	1384
ENSG00000005379	182	736	569	212	663	648	92	116	218	178	186	230	145	218	151	167	156	220	283	109	69	62	74	105	204	151	200	218	260	59	55	98	82	53	99	89	84	123	115	127	114	69	100	70	149	110	120	189	203
ENSG00000005381	0	1	0	0	0	1	0	0	0	1	0	1	0	0	0	0	2	1	0	0	0	0	0	0	1	1	0	1	0	0	0	0	0	0	0	0	0	0	0	0	0	1	0	1	0	0	0	0	1
ENSG00000005421	0	0	0	0	0	0	0	0	0	0	0	0	1	0	0	0	0	0	0	0	0	0	0	0	0	0	0	0	0	0	0	0	0	0	0	0	0	0	0	0	0	0	1	0	0	0	0	0	0
ENSG00000005436	60	101	129	35	114	90	102	222	107	154	206	198	131	136	188	207	170	122	137	128	117	138	117	123	112	102	213	211	212	252	270	271	180	154	109	234	272	200	114	81	84	200	192	205	65	83	110	234	211
ENSG00000005448	22	44	27	17	33	20	20	37	26	28	37	42	25	38	42	49	45	30	38	36	131	137	138	46	42	39	41	40	39	52	51	54	36	33	38	60	46	55	26	29	32	57	70	54	41	37	39	46	60
ENSG00000005469	14	44	27	18	35	27	47	66	38	28	28	42	26	25	21	32	27	26	31	21	27	26	25	28	16	16	35	44	26	47	35	36	35	37	25	40	42	37	38	21	34	36	35	34	21	30	40	22	37
ENSG00000005471	4	1	2	0	2	3	5	4	1	5	7	4	1	8	1	1	1	1	1	1	1	1	0	1	0	1	2	8	1	1	1	0	1	2	0	1	1	2	1	0	1	1	1	2	1	1	1	1	1
ENSG00000005483	511	597	721	406	597	482	547	1575	569	881	1064	1017	1043	1060	798	792	834	700	702	771	733	813	666	1033	729	825	1234	1241	1228	1161	1250	1016	995	840	756	1039	1094	1015	637	509	490	1277	1083	1254	629	726	896	1279	1324
ENSG00000005486	23	26	20	28	35	32	28	31	35	40	57	55	66	68	51	76	61	63	57	71	141	134	122	97	76	79	53	49	48	69	68	64	70	80	67	64	58	54	62	44	63	57	68	100	49	65	67	70	69
ENSG00000005513	1	0	0	1	1	1	0	0	0	3	2	1	0	1	0	1	2	1	0	2	5	4	8	7	2	6	3	1	1	7	6	8	1	4	2	2	2	1	1	2	2	7	3	3	1	4	2	2	6
ENSG00000005700	118	233	161	115	268	206	164	341	174	146	178	206	179	179	167	159	203	178	178	207	193	266	222	242	175	215	188	203	225	211	230	178	278	202	202	210	250	188	211	148	166	215	184	208	165	180	215	149	182
ENSG00000005801	104	338	185	90	250	186	208	466	244	244	317	285	174	206	282	312	320	247	224	239	240	253	206	212	227	217	381	330	378	408	395	345	232	186	216	428	425	376	212	171	179	337	343	389	187	151	219	314	316
ENSG00000005810	407	1051	1066	543	2089	1441	663	1737	902	825	1010	952	1041	1177	934	910	962	961	991	1015	888	1055	982	1261	955	1083	1134	1204	1273	1752	1749	1483	1726	1434	1352	1498	1746	1399	1208	1033	1184	1203	1168	1343	935	1011	1296	1164	1252
ENSG00000005812	23	54	38	26	76	53	36	58	45	72	66	62	69	70	73	62	62	60	72	69	106	120	122	94	66	51	57	58	62	69	76	54	57	38	59	52	74	60	53	50	55	65	44	57	35	35	64	91	65
ENSG00000005844	260	467	461	222	533	490	274	531	478	522	522	543	617	672	423	509	491	453	494	471	389	399	383	413	478	414	709	794	824	506	458	485	575	505	495	473	501	543	478	407	525	471	625	544	628	665	628	556	543
ENSG00000005882	5	15	9	10	30	12	28	25	19	30	31	39	58	40	41	38	47	49	42	55	88	68	75	63	39	46	51	48	52	36	67	37	47	38	33	46	49	55	43	28	47	57	56	76	44	47	52	71	73
ENSG00000005884	12	15	13	12	26	14	33	45	43	46	38	72	51	50	63	67	69	33	35	45	43	40	40	23	39	33	50	62	68	69	59	62	63	52	57	59	71	54	30	29	43	43	55	45	42	33	44	55	35
ENSG00000005889	58	148	125	52	150	130	119	244	97	485	569	579	430	430	551	567	518	299	335	405	352	360	369	349	269	300	600	502	535	862	831	704	439	379	358	722	755	630	279	226	289	681	626	749	210	316	324	572	636
ENSG00000005893	38	63	39	50	110	93	42	93	58	65	93	72	56	58	89	89	93	50	68	67	109	137	143	70	61	67	108	111	116	202	197	139	107	88	77	113	116	101	57	75	66	147	124	164	71	82	80	96	123
ENSG00000005961	3	2	1	3	0	4	10	10	10	6	8	2	3	4	1	2	6	4	9	0	2	3	3	2	7	3	9	8	8	1	2	1	1	0	2	3	2	0	1	0	1	3	7	3	10	5	3	9	0
ENSG00000005981	2	0	0	0	0	0	0	0	0	0	0	1	0	0	0	0	1	0	0	0	0	0	0	0	0	0	0	0	0	0	0	0	0	0	0	0	0	0	0	0	0	0	0	0	0	0	0	0	0
ENSG00000006007	32	45	64	27	106	72	19	53	33	85	124	93	119	139	90	108	107	127	119	140	291	354	323	159	102	107	78	82	81	108	95	98	123	119	102	93	97	98	103	70	124	102	100	123	89	95	135	102	114
ENSG00000006015	19	47	38	16	57	62	29	39	67	47	39	58	63	72	52	67	48	46	50	38	65	88	75	48	51	45	74	79	95	65	54	61	49	31	66	70	64	71	62	52	56	49	65	63	43	41	43	62	75
ENSG00000006016	0	1	0	0	0	0	0	0	1	0	3	0	0	0	0	0	1	1	1	2	0	0	2	1	3	0	1	0	0	0	0	0	0	0	0	1	0	1	1	1	0	0	0	0	0	0	2	0	0
ENSG00000006025	33	74	61	27	62	57	44	42	104	57	73	72	58	101	45	60	70	68	58	41	57	49	62	73	73	83	94	95	119	71	51	97	50	52	73	57	50	45	68	68	42	38	67	46	62	58	49	64	74
ENSG00000006042	7	12	18	4	18	19	9	24	15	45	43	55	35	56	25	28	17	13	11	24	58	56	59	49	30	28	61	32	41	62	91	64	58	62	50	53	75	62	39	26	49	29	31	36	16	14	24	46	63
ENSG00000006047	28	27	31	15	23	17	78	75	81	167	189	231	187	170	162	174	163	127	138	124	39	50	43	45	39	41	136	142	146	166	126	147	107	102	102	73	78	60	45	52	44	97	83	98	58	52	57	136	132
ENSG00000006059	0	0	0	0	0	0	0	0	0	0	0	0	0	0	0	0	0	0	0	0	0	0	0	0	0	0	0	0	0	0	0	0	0	0	0	0	0	0	0	0	0	0	0	0	0	0	0	0	0
ENSG00000006062	27	72	50	13	53	54	41	65	64	87	85	84	79	71	70	115	89	67	61	95	88	92	106	94	99	81	117	131	103	175	179	184	127	110	110	182	178	181	108	80	105	115	152	135	97	96	114	113	127
ENSG00000006071	0	0	0	0	0	0	1	0	0	1	0	1	0	0	0	2	0	0	0	0	0	0	0	0	0	1	0	0	0	0	0	0	0	0	0	0	0	0	0	1	2	1	0	0	0	0	0	0	0
ENSG00000006116	0	0	0	0	0	0	0	0	0	0	0	0	0	0	0	0	0	0	0	0	0	0	0	0	0	0	0	0	0	0	0	0	0	0	0	0	0	0	0	1	0	0	0	0	0	0	0	0	0
ENSG00000006118	10	13	11	12	17	15	12	24	38	12	18	14	13	30	28	42	33	18	26	26	40	50	40	20	24	31	31	34	47	34	49	53	27	36	53	20	29	29	23	25	23	17	36	24	26	27	19	34	32
ENSG00000006125	159	273	243	206	455	365	207	542	234	607	660	614	668	773	677	642	647	528	501	692	1101	1281	1198	887	585	684	700	706	675	870	886	712	777	736	627	744	800	710	597	536	714	727	696	817	470	619	704	819	816
ENSG00000006128	0	0	0	0	0	0	0	0	0	0	0	1	0	0	0	0	0	0	0	0	0	0	0	0	0	0	0	0	0	0	0	0	0	0	0	0	0	0	0	0	0	0	0	0	0	0	0	0	0
ENSG00000006194	42	131	113	37	141	104	90	185	130	137	154	177	198	216	146	195	148	160	169	178	660	658	698	293	226	268	231	207	221	276	301	257	227	263	277	248	267	297	196	154	246	168	212	188	142	133	147	274	256
ENSG00000006210	0	0	0	0	0	0	0	0	0	0	0	0	0	0	0	0	0	0	0	0	0	0	0	0	0	0	0	0	0	0	0	0	0	0	0	0	0	0	1	0	0	0	0	0	0	0	0	0	0
ENSG00000006282	6	9	12	6	5	15	15	23	33	19	28	22	26	33	20	26	24	25	27	12	33	39	41	19	32	26	41	45	69	18	16	21	17	8	13	29	25	24	16	16	33	25	26	28	15	20	28	48	48
ENSG00000006283	0	0	0	0	0	2	0	0	0	1	0	0	1	0	0	0	0	0	0	0	0	0	0	0	1	0	0	1	0	1	1	0	0	0	0	2	0	0	0	1	2	0	0	1	0	4	2	0	0
ENSG00000006327	0	1	0	0	2	3	2	0	2	1	0	3	1	0	2	2	0	5	0	1	4	4	7	7	1	1	2	1	0	2	3	3	1	2	3	2	0	4	1	0	4	3	4	2	0	4	1	2	2
ENSG00000006377	0	0	0	0	0	0	0	0	0	0	0	0	0	0	1	0	0	0	0	0	0	0	0	0	0	0	0	1	0	0	0	0	0	0	0	0	1	0	0	0	0	0	1	0	3	0	0	0	0
ENSG00000006432	55	73	63	98	111	102	44	86	64	83	108	107	165	153	110	120	95	132	107	135	164	172	196	191	118	124	116	124	114	136	137	152	160	135	167	110	156	132	148	118	141	180	165	146	150	158	165	107	128
ENSG00000006451	20	30	44	30	79	43	20	74	32	80	55	72	83	75	88	78	85	63	59	62	110	131	142	99	48	58	73	73	54	91	76	99	81	82	64	111	104	101	60	58	69	82	101	83	49	49	57	71	83
ENSG00000006453	0	0	0	0	0	0	0	0	0	0	0	1	0	0	1	0	0	0	0	0	0	0	0	0	0	1	0	0	0	0	0	0	0	0	0	0	0	0	0	0	0	1	0	0	0	2	0	2	0
ENSG00000006459	88	51	55	73	70	62	54	135	61	101	118	107	110	110	90	79	96	71	89	86	139	140	123	121	105	91	179	163	187	189	177	152	113	99	107	141	127	118	81	76	89	235	193	251	107	114	136	156	206
ENSG00000006468	1	0	0	0	0	0	0	0	0	3	3	2	2	0	0	4	1	3	0	1	2	0	1	0	0	0	1	1	2	0	0	0	1	0	1	0	0	0	0	1	1	0	0	0	1	2	0	1	2
ENSG00000006530	23	93	53	36	72	71	67	94	81	65	66	72	72	59	71	60	48	62	73	64	98	84	105	96	67	99	96	108	97	101	102	89	78	93	97	92	114	91	65	66	70	83	80	94	70	71	74	96	100
ENSG00000006534	0	0	0	0	2	0	3	1	6	0	0	0	1	0	0	1	0	0	0	1	1	1	0	1	4	0	4	4	3	1	0	0	0	0	3	0	0	2	1	2	0	0	1	2	1	0	0	3	2
ENSG00000006555	1	0	1	0	1	0	0	1	0	0	0	0	0	0	0	0	0	0	0	0	0	0	0	1	0	0	0	0	0	0	0	0	0	0	0	0	0	0	0	0	0	0	0	0	0	1	0	0	0
ENSG00000006576	86	154	120	62	122	112	147	224	131	165	198	183	189	163	208	166	166	161	161	156	156	185	141	151	146	118	152	189	181	211	193	188	151	124	149	197	209	182	122	123	126	197	150	210	149	116	151	182	177
ENSG00000006606	0	0	0	0	0	0	0	0	0	0	0	0	1	0	0	0	0	0	0	0	0	0	0	0	0	0	0	0	0	0	0	0	0	0	0	0	0	0	0	0	0	0	0	0	0	0	0	0	0
ENSG00000006607	40	185	131	61	188	139	105	193	163	181	225	225	223	269	200	190	203	232	245	252	263	282	283	314	278	294	182	205	227	249	247	218	282	230	237	255	273	244	226	183	277	180	213	202	200	203	270	191	206
ENSG00000006611	0	0	0	1	0	0	0	0	0	0	0	0	0	0	0	1	0	1	0	0	0	0	0	0	0	1	0	0	0	0	0	0	0	0	0	0	0	1	0	0	0	1	0	0	0	0	0	0	0
ENSG00000006625	8	17	18	9	25	12	10	25	7	18	24	20	26	10	22	17	33	15	15	19	30	45	44	25	24	19	16	31	19	34	27	33	25	16	13	28	27	29	11	12	18	32	25	27	16	15	9	25	33
ENSG00000006634	84	109	140	71	150	112	110	309	99	179	212	210	156	178	216	236	213	169	168	166	172	165	169	147	113	131	240	271	233	265	276	210	135	152	151	312	325	283	141	113	114	281	264	248	103	131	144	253	288
ENSG00000006638	0	0	0	0	0	0	0	0	0	0	0	0	0	0	0	0	0	0	0	0	0	0	0	0	0	0	0	0	0	0	0	0	0	0	0	0	0	0	0	0	0	0	0	0	0	0	0	0	0
ENSG00000006652	67	93	77	43	78	79	93	209	128	80	90	83	73	86	74	92	87	67	70	51	123	150	131	83	80	95	151	147	128	144	155	131	80	73	47	103	131	81	80	66	65	77	76	107	64	59	68	151	145
ENSG00000006659	0	0	0	0	1	0	0	0	0	0	0	1	0	0	1	0	0	1	0	0	0	0	0	0	0	0	0	0	0	0	0	0	0	0	0	0	0	0	1	0	0	0	0	1	0	1	0	1	0
ENSG00000006695	19	31	37	11	44	34	23	45	36	36	44	41	60	48	41	46	42	37	49	46	74	74	67	71	42	66	37	43	48	63	71	55	53	53	69	66	72	66	57	34	50	40	33	63	38	37	45	49	54
ENSG00000006704	21	35	39	19	36	39	27	57	42	56	60	79	77	95	32	56	47	57	44	39	91	73	92	65	75	73	59	47	76	42	46	34	30	25	29	41	34	51	43	45	36	70	85	80	63	75	71	56	60
ENSG00000006712	93	76	164	45	135	111	87	208	101	156	177	210	230	202	202	191	201	181	171	164	241	281	294	210	167	191	271	269	274	343	292	284	201	230	205	295	294	284	158	142	199	316	334	339	146	205	178	362	323
ENSG00000006715	101	187	158	73	229	163	187	336	175	208	240	245	261	213	170	178	181	190	210	182	209	263	246	278	233	225	280	314	293	297	261	282	256	255	222	288	270	263	247	189	197	318	272	271	197	198	255	258	254
ENSG00000006740	15	40	32	10	39	39	30	33	42	29	28	22	23	29	28	29	35	23	31	34	79	59	55	76	46	48	71	60	55	52	71	48	59	55	44	28	40	41	36	33	37	52	50	55	62	46	59	48	59
ENSG00000006744	50	231	193	49	236	199	135	212	221	269	257	286	258	336	249	294	298	281	271	226	468	539	523	298	329	374	277	296	291	334	336	335	319	251	251	372	370	343	296	259	281	283	302	303	277	236	246	308	329
ENSG00000006747	0	0	0	0	0	0	0	0	0	0	0	1	0	0	0	0	0	0	0	1	0	0	0	0	2	2	1	0	0	0	0	1	0	0	0	0	0	0	0	2	0	0	0	0	0	1	0	0	0
ENSG00000006756	0	0	0	0	0	0	0	0	0	0	1	0	2	0	0	2	0	0	0	0	0	0	0	0	0	0	0	0	0	0	0	0	0	0	0	0	0	0	0	0	0	0	0	0	1	0	0	0	0
ENSG00000006757	0	0	0	0	0	0	0	0	0	0	0	0	0	0	0	0	0	0	0	0	0	0	0	0	0	0	0	0	0	0	0	0	0	0	0	0	0	0	0	0	0	0	0	0	0	0	0	0	0
ENSG00000006788	0	0	0	1	0	0	0	0	0	0	0	1	0	0	0	0	0	0	0	0	0	0	0	0	0	0	1	2	0	0	0	0	0	0	0	0	0	1	0	0	0	0	0	0	0	0	0	0	0
ENSG00000006831	66	138	121	88	243	168	31	112	56	233	326	271	348	342	294	299	283	333	297	355	499	510	521	457	340	341	149	148	128	364	365	272	381	383	313	312	335	259	287	247	321	302	294	329	221	324	359	170	156
ENSG00000006837	3	4	6	4	7	11	12	11	15	2	2	4	5	2	3	6	1	10	1	2	4	5	1	6	5	1	3	6	6	5	6	4	6	2	4	4	13	7	6	6	0	6	3	3	5	5	3	13	7
ENSG00000007001	0	0	0	0	0	0	0	0	0	0	0	0	1	0	0	0	0	1	0	0	0	0	0	0	0	0	0	0	0	0	0	0	1	0	0	0	0	1	0	0	0	0	0	0	0	0	0	0	0
ENSG00000007038	0	1	0	0	0	0	0	0	0	1	0	0	0	0	0	0	0	0	0	0	0	0	0	0	0	1	0	1	0	0	0	0	0	0	0	0	0	0	0	0	0	0	0	0	0	0	0	0	0
ENSG00000007047	60	62	72	52	118	111	64	133	84	189	202	221	320	347	220	244	250	267	263	291	422	379	419	374	293	299	297	271	290	314	288	242	285	303	272	225	290	272	254	212	341	348	412	393	302	395	430	388	371
ENSG00000007062	1	1	0	0	0	1	1	0	0	1	0	0	0	1	0	0	0	2	0	0	0	0	0	0	1	0	0	1	1	3	0	1	1	3	3	0	1	1	0	1	0	0	0	0	4	0	1	2	0
ENSG00000007080	107	88	198	48	167	135	187	365	92	206	258	269	280	236	234	327	314	208	214	289	533	500	448	438	275	356	476	395	379	524	566	456	364	376	329	480	491	489	263	258	356	399	430	444	221	269	300	515	506
ENSG00000007129	8	4	10	7	9	1	21	18	7	7	13	15	7	7	4	13	12	13	7	10	9	10	9	4	3	11	25	11	20	8	18	11	9	4	9	7	7	11	7	7	5	19	22	26	13	12	16	28	19
ENSG00000007168	204	340	345	172	476	370	322	652	310	588	750	667	609	648	539	509	554	415	401	464	638	767	656	613	419	503	814	848	781	831	751	647	550	463	428	718	744	645	383	346	443	686	546	761	333	411	520	693	683
ENSG00000007171	0	0	0	0	0	0	0	0	1	0	0	1	0	0	1	0	0	0	0	0	0	0	1	0	0	0	2	1	0	0	0	0	0	2	0	0	0	0	0	0	0	0	0	0	0	1	0	2	0
ENSG00000007174	2	0	0	1	0	0	0	0	1	3	2	3	0	1	0	1	0	0	0	0	0	0	0	0	1	0	1	0	0	0	0	0	0	0	0	1	0	1	0	6	1	0	0	0	0	0	4	0	1
ENSG00000007202	270	868	693	298	1051	761	489	979	797	899	1020	968	1165	1259	848	884	939	913	984	1047	1575	1697	1685	1594	1179	1274	1066	1077	1106	1235	1222	1182	1407	1290	1278	1094	1106	1062	1129	958	1252	959	971	1133	913	1036	1179	969	850
ENSG00000007216	0	0	0	0	0	0	0	0	0	0	0	1	1	1	0	0	0	0	0	0	0	0	0	0	0	0	0	0	1	0	0	0	0	0	0	0	0	0	0	1	0	0	0	0	0	0	0	0	0
ENSG00000007237	74	56	101	221	193	141	66	127	56	460	513	557	807	843	449	490	499	509	512	649	613	644	634	669	454	508	334	329	309	763	864	736	960	908	824	431	445	409	422	382	550	725	635	730	548	692	825	378	382
ENSG00000007255	6	6	6	3	6	5	10	10	9	8	17	20	18	17	18	14	18	13	10	11	36	20	33	19	12	15	15	19	25	15	19	17	12	22	12	17	18	11	15	9	18	32	35	35	16	21	24	30	22
ENSG00000007264	0	0	0	0	0	0	0	0	0	0	0	0	0	0	0	1	0	0	0	0	2	1	0	0	1	0	1	0	0	0	0	0	0	1	0	0	0	0	0	0	0	0	1	0	0	0	0	0	0
ENSG00000007306	0	0	0	1	0	0	0	0	0	0	0	0	0	0	0	0	0	0	0	0	0	0	0	0	0	0	0	0	0	0	0	0	0	0	0	0	0	0	0	0	0	0	0	0	0	0	0	0	0
ENSG00000007312	0	1	0	0	0	0	0	0	0	0	0	0	0	0	0	1	0	0	0	0	0	0	0	1	0	0	1	1	1	1	0	0	0	0	0	2	1	1	3	1	0	0	0	0	1	2	0	0	0
ENSG00000007314	1	0	0	0	0	0	0	0	0	1	0	1	0	3	0	2	1	1	0	0	0	0	0	0	2	2	0	0	0	0	1	2	0	0	0	0	0	0	1	0	0	0	0	2	1	1	0	0	0
ENSG00000007341	38	88	54	34	66	68	60	76	55	39	58	53	45	62	53	47	38	58	66	61	43	45	43	42	63	54	51	53	57	66	54	63	94	70	71	48	58	47	40	53	62	49	45	46	56	55	74	67	59
ENSG00000007350	1	1	1	0	0	0	1	1	1	2	1	1	5	2	0	3	4	2	1	0	1	5	0	1	3	1	6	1	3	0	1	0	0	1	2	3	0	1	2	2	1	2	0	5	0	1	2	1	3
ENSG00000007372	25	15	13	16	10	9	12	14	12	47	70	55	61	50	17	17	13	21	17	10	18	28	22	38	32	20	30	25	39	16	23	18	9	10	7	17	22	17	11	13	9	46	39	39	20	22	19	22	20
ENSG00000007376	9	23	44	9	52	43	22	39	44	65	68	105	94	118	81	85	82	68	68	77	236	228	233	134	91	107	104	97	88	109	155	103	99	93	108	98	124	101	92	80	106	83	102	84	87	76	73	104	116
ENSG00000007384	1	3	5	0	0	1	2	0	4	2	1	0	5	3	2	1	0	1	2	0	0	0	0	0	1	3	0	1	1	0	4	4	0	1	0	0	1	2	0	2	0	0	0	0	2	1	3	0	2
ENSG00000007392	91	198	142	64	131	129	275	483	374	228	268	248	175	226	217	223	241	212	241	157	244	283	263	271	234	240	352	366	357	373	355	299	284	242	269	318	376	311	218	220	244	286	262	282	221	202	244	351	353
ENSG00000007402	5	0	1	8	3	2	19	30	45	1	2	0	3	0	0	7	3	2	1	1	4	5	5	7	4	0	31	46	55	1	6	8	7	2	1	0	4	6	3	7	3	6	11	14	12	11	11	34	30
ENSG00000007516	0	3	1	1	1	0	2	1	4	1	2	0	0	1	2	0	1	1	0	0	1	4	2	2	4	6	3	4	5	0	0	2	1	1	4	0	0	2	1	3	2	1	2	0	5	2	6	1	1
ENSG00000007520	20	17	40	12	66	66	33	67	23	86	98	143	167	155	106	145	111	101	88	152	377	372	419	186	127	151	95	104	89	160	156	160	203	161	165	136	148	146	109	102	147	139	154	147	107	128	121	159	170
ENSG00000007541	26	72	71	20	92	82	56	53	157	109	109	101	91	124	83	108	75	104	99	76	147	120	129	113	122	98	128	121	127	84	85	81	100	67	80	88	98	114	106	108	96	70	104	77	92	87	92	105	113
ENSG00000007545	56	93	97	47	140	116	49	122	114	124	98	126	146	167	120	108	124	113	114	121	204	228	217	152	134	139	144	124	164	131	152	173	138	145	141	114	149	138	133	106	150	130	155	134	151	135	123	132	128
ENSG00000007866	4	0	2	5	8	7	11	13	17	10	20	11	18	17	6	11	9	11	6	11	36	29	36	32	29	22	28	30	24	16	11	11	8	23	12	9	9	17	15	13	18	26	22	21	32	17	27	27	34
ENSG00000007908	0	0	0	0	0	0	0	0	0	0	0	0	0	0	0	0	0	0	0	0	0	0	0	0	0	0	0	0	0	0	0	0	0	0	0	0	0	0	0	0	0	0	0	0	0	0	0	0	0
ENSG00000007923	93	299	295	76	317	275	251	480	315	231	234	270	244	266	247	268	241	178	212	226	460	438	462	342	313	278	363	418	409	472	538	492	322	349	343	427	473	427	287	284	321	262	349	338	192	196	186	430	375
ENSG00000007933	0	0	0	0	0	0	0	0	0	0	0	0	0	0	0	0	0	0	0	0	0	0	1	0	0	0	0	0	0	0	0	1	0	0	0	0	0	0	0	0	1	0	0	0	0	0	0	0	0
ENSG00000007944	25	4	6	15	8	6	0	11	1	30	31	33	23	22	29	40	20	21	29	22	21	22	21	18	17	20	9	10	19	16	15	14	7	2	5	12	6	11	2	12	5	14	10	19	10	7	10	12	11
ENSG00000007952	0	0	0	0	0	0	0	0	0	1	0	0	0	0	0	0	0	0	0	0	0	0	0	0	0	0	0	0	0	0	0	0	0	0	0	0	0	0	0	0	0	0	0	0	0	0	1	0	0
ENSG00000007968	65	118	151	57	199	201	132	204	198	252	271	298	290	288	407	452	446	331	311	369	519	501	523	391	273	297	592	600	543	360	389	353	319	277	224	451	540	438	323	258	345	448	469	492	259	309	347	780	714
ENSG00000008018	59	63	76	29	123	86	62	146	63	146	148	160	152	140	124	144	139	108	106	115	316	357	328	154	137	118	150	138	140	199	203	165	132	133	131	171	218	165	138	105	159	151	134	187	112	95	127	177	161
ENSG00000008056	0	0	4	1	5	1	0	4	2	4	4	5	12	10	4	2	3	2	2	2	10	11	13	8	8	7	11	5	9	4	8	1	5	7	5	6	11	2	6	7	2	10	7	5	5	6	13	11	16
ENSG00000008083	422	398	514	288	560	433	346	803	424	681	700	809	799	827	651	753	743	660	691	701	899	963	1015	966	803	825	1267	1194	1209	1955	1961	1646	1318	1330	1143	1445	1610	1489	1005	860	1187	1177	1213	1245	715	770	896	1469	1459
ENSG00000008086	13	25	20	34	41	20	20	36	28	27	35	49	47	43	41	35	31	22	23	29	45	42	34	46	39	37	24	38	34	47	35	40	37	58	25	36	51	36	35	37	43	40	47	53	36	36	48	38	42
ENSG00000008118	0	0	0	0	0	0	0	0	0	0	0	0	0	0	0	0	0	0	0	0	0	0	0	0	0	0	0	0	1	0	0	0	0	0	0	0	1	0	0	1	0	0	0	0	0	0	0	0	0
ENSG00000008128	7	12	1	5	11	5	5	5	16	4	4	10	7	14	4	10	6	11	17	1	2	5	6	4	6	7	6	9	13	7	7	9	7	1	2	11	6	8	2	2	4	7	3	7	9	3	6	10	14
ENSG00000008130	65	168	216	49	255	209	118	214	225	214	242	264	287	355	244	299	294	254	293	327	494	502	500	412	286	281	294	292	297	289	364	352	361	336	297	386	350	361	361	279	312	262	299	315	243	250	270	345	341
ENSG00000008196	0	0	0	0	0	0	0	0	0	0	1	0	0	0	1	0	0	2	0	0	0	0	0	0	0	0	0	0	0	0	0	0	0	0	0	0	0	1	2	0	0	0	0	0	0	0	0	0	0
ENSG00000008197	0	0	0	0	0	0	0	0	0	0	1	0	0	0	0	0	0	1	1	0	0	0	0	0	0	0	0	0	1	0	0	1	0	0	0	0	0	1	1	0	0	0	0	0	0	0	0	0	0
ENSG00000008226	0	6	2	1	4	2	9	7	14	0	2	7	5	5	1	3	3	1	0	0	1	2	1	5	3	2	14	16	17	5	3	7	0	3	1	5	4	5	2	0	6	3	2	2	4	3	4	14	15
ENSG00000008256	72	41	106	15	84	63	52	136	55	129	159	190	188	176	140	119	132	94	99	134	201	212	171	207	130	161	152	130	146	255	246	194	179	154	146	199	225	186	129	113	142	202	204	204	95	162	155	190	201
ENSG00000008277	105	263	172	97	194	158	145	280	213	160	224	221	163	180	197	203	194	168	229	148	142	165	142	173	190	170	217	234	241	286	280	259	196	180	184	237	261	248	158	132	152	268	226	284	143	141	182	172	188
ENSG00000008282	25	31	30	29	80	48	15	25	21	41	39	45	31	46	48	34	49	51	47	51	69	85	73	53	52	46	27	27	41	56	39	20	44	46	50	43	43	38	35	35	44	70	46	58	38	54	64	29	36
ENSG00000008283	0	0	0	0	1	0	0	0	0	1	0	1	0	1	1	0	1	2	0	3	0	0	0	0	2	4	2	0	0	0	0	0	0	1	1	0	0	0	1	0	0	0	0	0	0	1	0	0	0
ENSG00000008294	231	326	277	199	335	257	290	593	335	433	462	472	468	498	434	427	475	442	483	415	406	456	423	505	403	395	549	578	650	609	685	542	554	512	407	522	576	534	335	323	362	638	634	655	418	426	482	640	678
ENSG00000008300	14	94	58	21	104	89	116	167	256	204	270	270	233	322	258	282	272	303	335	209	136	133	153	141	141	133	256	275	330	209	193	258	242	170	245	169	156	175	190	209	237	103	121	135	157	117	118	235	276
ENSG00000008311	36	80	50	35	61	42	57	108	70	64	78	81	69	77	48	40	43	49	54	45	67	77	67	93	93	119	86	100	96	85	73	67	118	85	85	83	62	65	92	92	97	92	70	90	87	114	121	81	63
ENSG00000008323	0	0	0	0	0	1	0	0	0	0	0	0	0	0	1	0	0	0	0	0	0	0	0	0	0	1	0	0	0	0	0	0	0	0	0	0	0	0	2	1	0	0	0	0	0	0	0	0	1
ENSG00000008324	12	19	15	7	28	15	19	14	14	23	16	13	16	18	20	19	30	16	19	13	30	24	29	29	15	20	22	25	26	21	26	28	17	25	16	22	25	20	15	18	21	14	22	30	17	28	16	14	15
ENSG00000008382	45	58	69	38	74	95	41	73	56	78	96	103	126	118	83	103	99	87	102	101	185	211	214	152	121	134	107	107	91	132	112	136	152	110	114	113	105	102	95	66	100	142	124	116	77	103	93	130	131
ENSG00000008394	0	0	0	0	0	0	0	0	0	0	1	1	0	0	0	0	0	0	0	0	0	0	0	1	0	0	0	0	0	0	1	0	0	0	0	0	0	0	0	2	0	1	0	0	0	1	1	0	0
ENSG00000008405	55	72	86	31	85	78	51	92	67	59	70	67	58	54	97	99	76	80	82	83	140	134	159	101	75	69	111	87	75	112	94	92	82	87	84	77	110	72	47	55	53	125	83	91	67	66	84	81	65
ENSG00000008438	0	0	0	0	0	0	0	0	0	0	0	0	0	0	0	0	0	0	0	0	0	0	0	0	0	0	0	0	0	0	0	0	0	0	0	0	0	0	1	0	0	0	0	0	0	0	0	0	0
ENSG00000008441	19	33	55	38	137	74	30	61	19	78	86	96	135	172	123	129	149	154	153	171	216	196	200	259	188	201	131	108	94	242	244	203	237	246	214	267	281	199	222	205	294	134	122	145	89	126	126	165	188
ENSG00000008513	63	79	86	99	152	120	77	135	109	123	149	156	185	214	200	210	229	174	172	192	179	141	163	156	104	106	239	250	247	331	330	276	298	258	282	212	206	202	133	112	153	281	302	345	212	263	242	279	290
ENSG00000008516	0	0	2	3	0	0	0	0	1	0	0	2	0	0	0	2	0	1	1	2	1	1	2	3	0	0	4	2	0	1	1	1	1	1	0	5	0	2	0	2	0	0	0	5	1	4	3	3	2
ENSG00000008517	27	15	30	17	41	30	25	40	13	35	43	45	38	54	67	68	74	58	50	71	135	158	143	75	41	39	68	83	46	93	98	80	106	85	73	66	60	49	45	45	67	77	75	99	54	71	74	67	73
ENSG00000008710	142	330	388	164	467	386	215	311	470	418	525	624	634	836	422	550	494	519	558	513	936	922	954	1006	794	777	542	541	514	436	521	546	673	595	551	458	479	572	564	509	647	367	558	544	556	637	700	513	530
ENSG00000008735	4	2	1	2	1	4	1	1	2	7	1	1	5	8	1	2	5	3	0	2	7	0	4	0	6	3	5	2	6	1	4	1	2	5	6	2	1	2	4	2	1	2	3	4	1	4	2	7	5
ENSG00000008838	63	165	136	57	179	170	116	170	172	179	166	222	176	207	146	174	180	199	193	151	301	287	288	254	252	259	257	276	281	214	209	230	211	185	198	189	167	198	187	155	176	189	248	196	205	157	209	220	235
ENSG00000008853	18	18	26	19	35	28	11	31	42	107	109	144	122	133	138	152	145	105	91	122	151	172	173	131	100	121	149	152	152	175	191	190	142	150	131	149	123	153	87	67	108	125	162	199	79	108	121	135	154
ENSG00000008869	63	119	90	49	134	94	72	167	88	85	98	97	87	102	58	80	85	91	83	78	71	84	67	98	83	64	92	91	111	100	81	101	93	91	72	84	87	88	56	57	79	93	91	94	77	89	97	92	109
ENSG00000008952	121	123	206	100	164	156	153	361	121	203	187	217	214	177	249	234	256	176	170	197	255	275	252	198	151	190	313	309	272	326	317	266	211	159	169	170	188	149	116	69	73	302	339	327	116	176	175	322	313
ENSG00000008988	226	145	329	133	290	259	252	387	115	357	428	467	435	405	429	441	415	285	348	364	876	989	1007	508	340	410	642	594	558	749	808	600	557	505	479	562	697	580	399	390	496	859	745	862	424	628	637	840	831
ENSG00000009307	658	810	1136	803	1375	1089	943	2453	732	1695	2129	2091	2002	1945	2204	2145	2186	1738	1789	2138	3028	3385	3148	2668	1748	2163	3263	3033	2986	3675	3705	3015	2441	2259	2066	2696	2989	2478	1672	1452	1838	3303	3208	3640	1662	2142	2559	3551	3500
ENSG00000009335	143	524	376	146	595	460	337	661	461	390	467	463	472	524	416	409	459	485	472	478	687	792	685	625	500	530	476	521	540	750	754	613	712	642	627	578	638	588	518	464	600	511	432	496	457	435	508	516	470
ENSG00000009413	139	430	308	192	447	325	261	594	348	375	463	364	385	459	416	356	430	418	396	397	427	461	423	531	395	424	435	453	426	469	456	439	450	354	360	526	602	503	395	342	331	423	408	510	368	355	451	348	379
ENSG00000009694	1	1	3	1	3	0	1	4	4	2	4	5	4	2	3	2	0	5	1	2	1	2	1	4	1	1	8	5	7	3	5	3	5	1	3	2	2	3	2	4	2	4	3	4	3	5	2	13	8
ENSG00000009709	0	0	0	0	0	0	0	0	0	0	0	0	0	0	0	0	1	0	0	0	0	0	0	0	0	2	0	0	0	0	0	0	0	1	0	0	0	1	0	2	0	0	0	0	0	2	0	0	0
ENSG00000009724	0	0	0	0	2	0	0	0	0	0	0	0	0	0	0	0	0	0	0	0	1	0	0	1	1	0	0	1	2	0	2	0	0	0	1	0	1	0	0	0	0	1	0	0	0	0	0	0	1
ENSG00000009765	0	0	0	0	1	0	0	0	0	0	0	1	0	1	0	0	0	0	0	0	0	0	0	0	0	1	0	0	0	0	0	0	0	0	0	0	0	1	0	1	0	0	0	0	0	2	1	0	0
ENSG00000009780	22	58	37	23	35	31	31	79	38	170	216	251	179	151	288	230	289	156	126	177	183	197	154	157	105	133	182	184	176	361	324	252	161	144	136	313	366	272	135	107	182	268	250	323	89	117	164	211	236
ENSG00000009790	179	253	210	69	167	169	229	388	200	192	210	231	196	212	217	237	201	166	167	181	200	220	225	146	134	132	362	387	362	376	343	349	238	202	200	235	261	261	156	106	171	295	315	344	192	181	189	377	359
ENSG00000009830	29	98	71	18	59	69	65	83	117	55	70	72	67	69	47	65	75	61	68	55	76	73	68	66	87	67	87	89	115	74	81	86	58	62	61	89	86	80	70	77	71	50	61	46	66	62	72	72	74
ENSG00000009844	34	51	65	15	97	64	49	91	47	76	84	62	67	58	65	69	54	53	47	57	106	149	112	79	55	59	113	89	98	132	107	95	97	67	68	79	105	94	58	56	55	101	81	104	47	56	61	96	94
ENSG00000009950	0	0	0	1	0	0	0	0	1	0	0	1	0	0	0	0	1	0	0	0	0	0	0	1	0	0	1	0	0	0	0	0	0	0	0	0	0	1	0	2	1	0	0	0	0	0	1	0	0
ENSG00000009954	638	1130	1394	594	1187	1048	1343	4155	1337	1568	1781	1971	1755	1817	1945	2058	2036	1538	1594	1770	2189	2369	2204	2200	1593	1751	4077	3894	3881	3179	3137	2631	1995	1746	1655	2977	3307	2884	1593	1367	1604	2563	2460	2502	1222	1501	1674	5564	5314
ENSG00000010017	125	139	119	96	263	183	116	225	119	259	278	288	355	373	276	268	305	308	344	385	449	500	471	403	263	340	309	271	274	269	300	276	437	428	335	280	302	280	298	241	289	374	301	395	281	382	416	307	321
ENSG00000010030	2	0	0	0	0	0	0	0	1	1	0	0	0	0	0	0	0	1	0	0	0	0	0	0	0	0	1	0	0	0	0	0	0	0	0	0	0	0	0	2	0	0	0	0	0	0	0	0	1
ENSG00000010072	30	58	45	23	57	28	30	69	63	56	77	65	47	67	64	52	49	47	61	34	78	93	81	55	51	40	63	61	57	81	90	75	60	37	49	75	73	92	45	41	51	66	44	77	42	48	42	74	67
ENSG00000010165	17	70	65	15	104	74	43	126	69	61	42	61	79	74	75	71	82	79	60	79	140	124	154	131	76	104	101	78	90	132	131	114	110	91	117	112	115	114	95	73	112	71	119	84	64	87	74	117	98
ENSG00000010219	25	67	48	12	53	41	27	54	36	30	42	41	28	40	32	33	27	41	39	38	62	46	52	42	37	39	39	43	32	49	59	53	37	40	26	61	47	59	52	47	44	48	64	47	44	38	44	25	27
ENSG00000010244	357	1052	611	236	583	581	757	1119	808	495	661	554	405	500	478	454	473	470	491	342	412	566	423	470	528	470	812	838	948	583	539	560	472	354	401	549	582	577	442	441	416	503	495	519	470	349	454	710	682
ENSG00000010256	67	102	134	45	227	141	56	167	72	225	199	217	236	267	214	232	245	200	169	208	617	581	618	236	167	224	213	170	208	283	328	248	209	196	188	274	281	294	207	182	215	284	307	361	175	203	208	213	245
ENSG00000010270	22	57	30	13	48	49	22	50	28	163	177	161	187	140	194	191	173	104	120	137	156	189	192	158	125	119	202	139	153	240	256	193	195	167	159	206	230	180	116	96	138	198	202	249	80	91	142	165	193
ENSG00000010278	0	0	0	0	0	0	0	0	0	0	0	1	1	2	4	2	3	2	0	3	3	3	4	3	0	0	2	4	0	5	3	2	1	0	3	1	5	2	3	1	3	1	0	5	1	1	3	2	3
ENSG00000010282	0	0	0	0	0	0	0	0	0	0	0	0	0	0	1	0	0	0	0	0	0	0	0	0	0	0	0	1	0	0	0	0	0	0	0	0	0	0	0	0	0	0	0	0	0	0	0	0	0
ENSG00000010292	368	535	470	272	618	535	207	450	247	533	562	710	740	782	665	684	614	592	659	707	957	1080	1062	906	722	817	671	679	637	782	794	714	710	611	608	661	671	664	504	496	624	951	1009	1074	751	873	902	681	674
ENSG00000010295	51	91	82	36	72	81	46	76	68	92	117	124	126	132	112	98	110	69	91	92	98	106	92	108	85	101	83	78	76	146	125	125	118	94	119	119	132	103	96	80	108	110	131	138	85	103	121	76	75
ENSG00000010310	9	12	10	21	13	18	17	15	36	12	17	21	18	18	10	5	9	16	15	9	9	12	8	21	26	19	20	20	21	14	11	12	19	15	11	14	10	11	15	10	19	16	26	30	28	18	19	21	12
ENSG00000010318	85	86	109	65	136	98	85	214	112	207	227	249	295	264	230	256	258	192	199	252	201	190	199	282	175	180	419	415	396	281	275	255	286	223	197	221	289	224	178	141	167	424	448	420	213	258	294	446	415
ENSG00000010319	3	8	13	4	18	13	8	14	28	12	18	16	13	23	20	28	17	24	34	13	39	40	43	29	44	35	16	17	36	20	23	23	16	27	14	30	29	28	27	25	22	6	9	9	19	9	15	15	29
ENSG00000010322	171	385	327	122	275	281	267	493	431	318	400	441	418	429	302	335	321	310	326	275	407	431	438	419	383	394	527	549	623	387	392	476	366	281	336	401	351	407	322	279	342	365	486	456	380	357	349	427	467
ENSG00000010327	0	1	1	0	0	2	1	1	3	0	0	0	0	0	0	0	1	2	0	1	0	2	1	1	3	0	2	6	2	2	1	1	1	0	5	1	2	1	3	0	2	0	0	0	0	0	2	1	2
ENSG00000010361	16	28	37	10	44	37	34	34	38	39	35	45	61	62	47	45	59	54	46	48	150	136	158	81	63	61	71	59	67	57	69	59	72	59	63	61	75	69	69	47	63	45	59	65	47	64	39	48	69
ENSG00000010379	3	2	2	1	0	0	0	0	0	0	1	0	0	2	0	1	0	0	1	0	0	0	2	2	4	0	1	0	0	0	0	0	0	0	0	0	0	0	0	0	0	0	0	1	2	1	1	0	1
ENSG00000010404	42	49	50	161	260	192	47	97	58	99	150	123	211	219	82	97	113	125	134	193	142	159	125	195	113	127	134	119	119	157	167	144	294	239	212	142	138	134	181	136	157	122	124	141	115	118	191	139	128
ENSG00000010438	0	0	0	0	0	0	0	0	0	0	0	0	0	0	0	0	0	0	0	0	0	0	0	0	0	0	0	0	0	0	0	0	0	0	0	0	0	0	0	0	0	0	1	0	1	0	0	0	0
ENSG00000010539	22	53	34	25	52	48	33	89	44	36	42	43	28	30	25	36	35	19	31	18	31	49	52	32	25	31	52	52	56	70	61	57	32	33	34	56	66	62	37	27	38	46	39	43	32	25	32	67	39
ENSG00000010610	0	6	4	1	7	2	6	9	7	4	6	2	5	8	20	23	14	4	0	2	14	12	17	20	4	8	15	13	14	9	7	10	9	7	8	26	32	31	10	11	13	11	6	9	4	7	12	30	19
ENSG00000010626	15	7	19	16	19	13	10	29	10	31	30	32	30	35	17	43	15	31	19	30	37	48	42	24	25	22	38	33	27	56	47	58	35	33	30	29	35	30	29	27	15	47	38	49	25	30	39	46	46
ENSG00000010671	1	0	0	0	1	0	1	2	1	1	0	0	0	0	2	0	0	1	2	1	0	0	0	0	0	2	2	0	2	0	1	0	1	0	1	0	0	0	0	0	0	1	0	4	0	0	3	2	7
ENSG00000010704	0	0	0	0	0	0	0	1	0	1	0	0	0	0	0	0	0	1	1	0	0	0	0	1	0	1	0	0	0	0	0	0	0	0	0	0	0	0	0	0	0	0	0	0	0	0	0	0	0
ENSG00000010803	93	248	178	137	304	286	134	338	249	269	331	338	451	515	276	285	263	367	393	445	340	353	357	591	427	472	396	362	362	454	440	401	569	557	485	363	398	387	398	368	530	341	309	373	406	466	484	427	423
ENSG00000010810	203	274	309	143	321	271	325	592	298	483	569	602	603	606	530	601	549	510	469	604	730	838	861	617	447	550	894	849	807	771	805	727	557	510	534	605	697	609	418	327	465	789	924	837	478	504	585	992	950
ENSG00000010818	175	272	373	221	479	358	170	503	189	493	515	589	718	651	665	667	666	595	525	710	594	592	572	780	504	568	627	600	598	1159	1109	979	900	821	737	909	974	826	531	508	714	843	1025	1057	534	719	813	743	764
ENSG00000010932	0	0	0	0	0	0	0	0	0	0	0	0	0	0	0	0	0	0	0	0	0	0	0	0	0	1	1	0	0	0	0	0	0	0	0	0	0	0	0	0	0	0	0	0	0	0	0	0	0
ENSG00000011007	103	175	272	86	257	196	171	460	182	306	326	324	360	340	303	355	301	254	246	310	484	559	523	501	356	441	579	552	532	898	820	714	499	510	432	646	707	631	370	331	380	427	483	506	212	258	259	752	785
ENSG00000011009	5	14	26	9	26	29	14	23	23	43	54	49	62	62	38	55	44	38	38	50	90	96	87	74	53	67	51	50	45	62	64	65	50	49	62	55	49	48	43	43	51	34	59	61	52	28	40	54	61
ENSG00000011021	136	219	151	125	140	136	100	200	216	162	171	197	167	199	117	157	154	145	175	98	110	142	171	180	199	163	143	158	164	131	110	151	147	103	114	137	121	150	127	128	143	158	170	209	244	177	205	121	113
ENSG00000011028	16	13	15	29	21	20	25	40	56	28	40	36	36	35	24	44	39	31	26	26	38	38	49	45	62	31	60	69	68	35	25	28	29	36	39	46	38	45	26	22	21	36	57	56	66	50	71	49	64
ENSG00000011052	0	0	0	0	0	0	0	0	0	0	0	0	0	0	0	0	0	0	0	0	0	0	0	0	0	0	0	0	0	0	0	0	0	0	0	0	0	0	0	0	0	0	0	0	0	0	0	0	0
ENSG00000011083	0	0	0	0	0	0	0	0	0	0	0	0	0	0	1	0	0	0	0	0	0	0	0	0	1	2	0	0	0	0	0	0	0	0	0	0	0	0	0	0	0	1	0	0	0	0	0	2	0
ENSG00000011105	0	1	2	2	4	2	1	1	0	4	6	1	3	8	5	3	5	1	4	1	1	5	7	6	8	4	0	1	2	4	5	6	11	4	2	5	10	6	4	3	3	6	10	6	2	4	4	3	0
ENSG00000011114	51	139	116	55	196	142	113	218	121	207	268	247	281	287	282	228	237	205	224	255	295	304	294	323	215	240	228	216	234	406	386	335	296	301	242	311	345	277	231	161	254	271	290	345	181	186	230	221	265
ENSG00000011132	16	37	25	10	30	32	23	17	35	38	41	39	36	40	26	40	38	47	36	37	55	60	67	45	51	63	34	54	55	30	36	42	57	46	46	33	49	38	63	41	61	35	59	33	44	37	35	53	50
ENSG00000011143	21	54	59	26	41	65	54	80	58	88	120	118	109	107	153	165	153	86	85	115	128	128	111	117	79	104	180	157	179	177	198	144	98	101	78	138	148	139	71	61	86	155	165	157	64	93	83	171	179
ENSG00000011198	13	32	22	5	21	27	20	48	22	28	35	28	26	24	41	21	47	28	27	29	53	56	54	30	27	34	43	43	43	50	55	30	29	22	36	52	56	29	34	29	38	43	27	40	29	13	30	44	43
ENSG00000011201	0	0	0	0	0	0	0	0	0	0	0	0	0	0	0	0	0	0	0	0	0	0	0	0	0	0	0	0	0	0	0	0	1	0	0	0	0	0	0	0	0	0	0	0	0	0	0	0	0
ENSG00000011243	174	228	248	152	246	241	201	305	300	252	259	334	216	266	218	234	238	235	257	206	274	328	338	306	315	282	336	392	393	308	306	324	218	204	228	248	284	284	206	187	184	295	342	334	345	267	239	355	354
ENSG00000011258	103	225	119	90	245	190	133	252	210	210	245	235	244	237	277	292	349	219	220	252	298	330	302	337	281	255	336	343	332	562	533	456	348	298	290	460	468	415	265	207	269	448	428	489	240	244	279	310	360
ENSG00000011260	53	146	152	43	155	145	136	268	109	112	134	157	145	114	184	165	124	126	154	116	268	276	269	189	171	178	195	215	231	277	290	228	240	205	180	260	262	207	127	133	148	193	143	196	116	117	142	236	238
ENSG00000011275	194	357	322	139	304	270	284	675	352	319	361	387	316	447	314	375	340	322	350	336	476	468	536	458	431	401	616	587	632	579	536	542	496	401	391	455	447	468	380	290	430	389	501	468	379	333	402	706	645
ENSG00000011295	42	138	125	44	193	129	83	136	114	105	126	136	114	114	130	117	121	147	127	122	306	327	313	167	125	156	130	124	128	141	129	147	131	125	124	131	168	145	118	103	144	141	115	137	99	95	114	129	140
ENSG00000011304	163	347	453	155	579	511	278	463	527	562	708	659	640	826	554	591	630	665	696	612	1226	1288	1315	906	815	839	718	753	771	750	856	737	779	746	754	805	784	812	775	691	865	666	620	639	616	639	689	825	782
ENSG00000011332	10	8	24	7	23	22	19	26	17	15	29	24	22	36	11	20	23	19	14	16	40	39	59	44	28	25	34	41	55	45	40	33	52	51	46	49	49	50	53	26	35	51	42	29	31	34	36	45	63
ENSG00000011347	0	2	0	1	2	1	2	4	1	2	1	3	4	4	3	4	2	4	4	2	5	7	10	13	12	8	10	8	13	17	25	17	20	22	10	3	4	5	4	4	5	1	6	3	6	7	8	12	14
ENSG00000011376	33	215	133	37	154	147	75	171	152	172	199	193	168	255	141	139	149	161	174	148	201	218	224	241	208	284	177	199	181	247	209	220	239	196	192	180	165	181	147	178	207	163	194	196	136	234	254	214	207
ENSG00000011405	142	260	183	131	297	229	187	339	234	201	226	205	175	246	160	183	183	196	221	181	185	196	173	220	210	206	196	248	228	278	230	219	260	183	165	249	255	218	211	168	192	261	208	213	181	168	201	174	166
ENSG00000011422	16	13	26	16	29	22	15	34	14	20	24	37	23	23	34	33	23	31	29	31	30	26	32	22	20	27	45	44	35	44	62	50	37	30	45	68	43	48	28	33	39	62	60	57	47	28	35	42	38
ENSG00000011426	194	391	321	121	310	266	342	913	376	382	445	386	304	319	322	321	350	274	300	297	292	324	269	260	228	258	574	529	562	310	293	273	209	194	194	435	433	346	248	188	224	396	426	468	273	283	309	520	533
ENSG00000011451	55	98	134	69	282	237	69	124	147	200	225	257	316	395	206	239	213	253	268	253	421	405	390	387	309	320	262	257	241	275	323	304	360	377	318	282	284	260	342	253	357	176	215	210	223	217	257	276	301
ENSG00000011454	235	362	366	187	309	271	412	887	395	397	511	451	384	400	444	428	479	377	409	387	373	460	389	447	382	378	643	643	675	678	637	562	488	355	364	602	598	484	344	301	370	600	551	662	371	389	458	682	673
ENSG00000011465	0	0	0	1	0	0	0	0	0	0	0	0	0	0	0	0	0	2	0	0	0	0	0	0	0	0	0	1	0	0	0	0	0	0	2	0	0	2	1	0	0	0	0	0	1	0	0	0	0
ENSG00000011478	10	22	16	8	23	19	10	15	20	39	43	42	92	109	52	60	68	82	56	97	59	40	54	136	77	111	38	31	41	64	56	54	92	101	87	61	54	58	93	69	82	78	93	73	82	96	110	50	46
ENSG00000011485	93	178	179	76	197	172	146	229	184	229	272	302	285	268	252	319	258	222	219	235	450	450	449	329	279	288	348	351	319	375	406	400	321	295	267	340	408	385	255	219	269	288	379	312	222	247	227	349	339
ENSG00000011523	48	61	51	39	112	72	60	108	100	81	92	110	95	111	81	70	79	78	88	90	107	119	123	117	92	95	115	114	107	107	110	83	99	65	73	98	86	100	83	76	83	127	124	109	87	79	96	97	106
ENSG00000011566	24	77	39	18	59	40	44	77	61	42	51	58	31	60	34	33	46	36	48	26	36	42	35	36	50	35	45	42	67	43	54	76	46	26	50	40	50	42	43	40	36	36	35	29	32	31	51	44	45
ENSG00000011590	0	0	1	0	1	1	3	13	7	1	0	2	0	1	1	1	1	0	0	0	2	4	8	4	1	3	13	5	13	1	2	2	5	0	0	2	0	0	1	1	3	2	2	3	0	2	4	10	12
ENSG00000011600	0	0	0	0	0	0	0	1	0	0	0	1	0	0	0	1	0	0	0	0	1	0	0	1	0	1	2	0	0	1	0	0	0	0	0	0	0	0	0	0	0	0	0	0	0	0	0	0	1
ENSG00000011638	5	4	6	8	9	9	2	7	8	38	33	35	41	33	39	36	41	30	23	33	67	71	63	24	25	30	41	39	18	35	41	27	17	24	17	35	46	29	17	24	30	47	31	52	19	35	38	29	47
ENSG00000011677	0	0	0	0	0	0	1	2	1	0	1	0	1	0	3	2	2	1	0	3	2	0	2	2	3	2	1	0	2	1	0	1	1	3	2	0	0	1	4	2	2	1	0	1	2	2	0	1	1
ENSG00000012048	211	729	426	326	1808	1327	385	604	424	448	495	493	506	532	462	465	536	500	532	557	507	553	556	554	479	501	597	526	629	555	573	486	553	472	511	642	741	671	534	460	463	581	578	605	451	457	549	534	556
ENSG00000012061	32	45	41	44	67	51	28	61	59	113	119	117	128	124	90	111	106	106	94	100	176	174	183	158	77	97	163	139	167	178	207	197	167	136	131	153	155	141	103	96	129	131	131	159	111	80	120	159	155
ENSG00000012124	2	1	0	0	0	0	0	0	0	0	0	1	0	0	0	0	0	0	0	0	0	0	0	0	0	0	1	0	0	2	0	0	0	0	1	0	1	1	0	1	0	2	1	2	0	0	0	0	0
ENSG00000012171	0	2	2	4	5	5	2	2	5	1	1	0	2	2	1	3	2	1	3	0	2	3	2	1	3	6	9	6	8	3	0	0	2	1	0	0	1	4	1	2	3	3	4	4	5	2	2	4	2
ENSG00000012174	17	30	21	22	55	39	17	29	19	41	48	56	43	50	42	34	42	34	37	46	40	53	49	36	30	39	45	33	43	52	32	53	47	27	36	43	43	45	33	24	43	30	44	37	21	25	27	34	36
ENSG00000012211	11	10	10	13	17	12	21	19	14	22	31	31	19	35	31	23	28	39	33	28	42	43	47	57	53	28	39	17	33	38	38	35	35	26	27	44	48	42	28	26	33	49	61	39	22	29	37	26	36
ENSG00000012223	0	0	0	0	0	1	0	0	1	0	1	1	1	3	0	0	0	0	0	0	1	0	0	1	0	0	1	2	1	1	1	0	2	0	0	0	1	0	0	0	0	1	0	1	1	0	0	2	0
ENSG00000012232	46	69	77	61	212	130	38	117	74	167	173	184	272	285	213	265	220	148	155	238	420	357	406	261	182	248	143	155	152	243	269	201	271	299	278	215	230	198	188	171	255	174	218	186	193	213	234	198	206
ENSG00000012504	0	0	0	0	0	0	0	0	0	0	0	1	0	0	0	0	0	1	0	0	0	0	0	0	0	0	0	0	0	0	0	0	0	0	0	0	0	0	0	2	0	0	0	0	1	0	0	0	0
ENSG00000012660	471	677	605	417	838	744	745	1554	789	771	978	857	963	1089	827	866	831	809	876	936	924	926	908	984	778	872	1057	1053	1036	1044	1002	873	988	864	843	1127	1116	1048	1030	863	1035	1271	1192	1404	970	1136	1291	1135	1184
ENSG00000012779	0	0	1	0	0	0	8	6	5	3	1	4	0	1	0	0	2	0	0	0	0	0	0	0	0	0	1	4	8	0	0	0	0	2	0	3	1	1	1	4	1	1	1	0	1	0	2	4	8
ENSG00000012817	195	474	406	202	378	344	266	562	390	436	473	526	416	459	375	377	399	322	290	287	368	338	375	332	328	335	527	481	587	0	2	1	1	0	5	511	565	569	373	324	367	515	505	541	329	298	365	460	489
ENSG00000012822	80	63	56	53	41	48	69	117	82	72	80	92	92	89	52	82	90	59	79	56	79	93	82	74	87	74	121	158	152	72	87	100	85	42	69	68	74	82	56	60	59	124	119	113	114	123	88	103	141
ENSG00000012963	35	65	59	45	163	107	66	103	58	153	137	162	160	148	163	137	178	149	134	149	251	224	266	164	116	144	128	131	153	180	207	172	155	151	149	216	227	194	132	103	132	168	207	224	100	177	143	167	156
ENSG00000012983	66	142	112	41	121	88	115	226	131	157	205	199	147	197	141	158	148	155	186	142	186	202	188	200	177	167	190	200	211	279	261	213	192	178	167	151	164	159	99	106	100	171	146	214	131	118	143	196	174
ENSG00000013016	0	3	3	1	3	0	2	3	2	0	2	11	3	8	5	2	6	1	7	7	5	3	6	7	2	3	5	12	12	7	4	2	3	2	2	3	3	4	8	7	8	2	4	2	4	5	0	8	6
ENSG00000013275	78	116	170	28	144	108	106	266	122	168	183	215	192	154	154	170	152	137	119	132	331	377	361	192	163	197	177	180	156	267	285	243	192	169	166	233	261	239	160	163	171	163	195	199	121	132	123	182	193
ENSG00000013288	39	67	86	30	113	73	55	149	114	72	100	97	84	102	85	94	90	71	72	81	109	132	135	103	76	104	149	154	141	138	148	116	101	115	91	99	133	128	72	63	82	154	155	171	116	117	98	143	147
ENSG00000013293	0	0	0	0	0	0	0	0	1	1	0	0	0	0	0	0	0	0	0	0	0	0	0	0	1	1	0	0	0	1	0	0	0	0	0	0	0	0	0	1	0	2	0	0	0	0	0	0	0
ENSG00000013297	0	0	0	1	0	0	0	0	0	1	1	0	0	0	0	1	1	0	0	0	0	1	0	0	1	1	0	0	0	0	0	0	0	0	0	0	0	0	0	0	0	0	0	0	0	1	0	0	0
ENSG00000013306	44	64	82	24	142	107	53	87	74	134	178	183	253	224	179	204	157	167	182	213	500	520	540	301	199	240	239	185	180	202	250	224	265	204	236	206	187	204	171	151	186	191	231	244	160	195	229	249	268
ENSG00000013364	8	6	13	5	11	11	16	32	18	31	29	46	37	39	22	28	23	26	26	32	60	54	53	24	27	39	60	50	78	25	40	30	35	27	21	17	18	24	22	19	28	23	44	33	28	43	39	50	74
ENSG00000013374	91	111	105	52	105	80	130	252	114	141	152	161	146	131	161	150	156	129	113	100	216	232	215	152	120	130	213	221	219	240	252	202	149	122	150	147	165	148	83	62	74	241	241	243	90	99	130	253	241
ENSG00000013375	34	97	61	23	58	34	57	125	68	52	69	57	40	41	31	49	39	47	55	40	62	62	65	36	36	40	44	57	57	76	74	60	51	31	48	77	72	63	36	38	32	41	39	55	40	30	38	56	56
ENSG00000013392	12	11	11	4	7	0	7	28	11	10	14	6	9	15	13	9	8	6	8	9	16	15	9	11	12	6	14	10	13	19	20	20	15	5	5	16	27	10	10	5	16	20	20	15	9	4	15	14	25
ENSG00000013441	252	439	383	101	244	220	417	598	283	318	377	382	219	215	247	258	242	178	209	167	177	162	180	173	200	160	293	323	326	259	230	216	132	97	144	269	246	238	106	104	113	281	233	255	165	125	167	317	306
ENSG00000013503	17	65	46	10	54	42	50	91	75	48	49	43	58	54	46	51	48	43	35	43	47	67	65	45	50	43	48	48	62	86	91	84	61	59	72	72	87	68	62	44	63	36	39	29	31	32	32	56	64
ENSG00000013523	42	101	116	39	122	97	70	134	104	111	112	132	127	140	110	158	121	108	136	112	177	203	202	150	132	129	165	165	154	157	173	179	152	140	152	154	166	140	129	95	117	143	127	176	109	139	150	175	158
ENSG00000013561	66	77	95	41	125	75	81	143	89	92	94	107	79	105	91	98	86	81	74	99	191	234	195	105	78	89	136	99	123	145	126	124	97	99	81	137	136	103	87	93	100	128	83	120	50	74	93	107	151
ENSG00000013563	5	12	9	4	12	15	20	9	25	21	30	19	24	27	23	28	25	19	16	23	19	33	25	25	14	24	64	54	53	29	35	29	25	32	20	27	41	32	21	20	26	34	42	40	29	29	26	76	57
ENSG00000013573	171	558	461	133	459	439	358	611	675	344	425	501	343	477	347	389	415	416	425	292	354	410	397	357	466	391	544	590	660	361	350	439	381	247	331	483	475	555	441	417	418	340	417	335	410	288	304	453	485
ENSG00000013583	4	9	5	3	2	4	3	8	11	7	7	12	7	15	11	1	4	7	11	5	12	12	15	5	6	11	13	16	14	12	5	8	5	6	6	7	6	9	4	9	6	6	16	14	8	14	7	8	11
ENSG00000013588	1	0	0	0	0	0	0	0	0	0	0	0	0	0	0	0	0	0	0	0	0	0	0	0	0	0	0	0	0	0	0	0	0	0	0	0	0	1	0	1	0	0	0	0	0	1	0	2	1
ENSG00000013619	5	5	2	12	9	6	2	5	3	15	13	22	21	22	2	6	0	7	6	7	6	9	7	10	4	7	18	25	7	5	9	2	8	3	7	17	16	17	7	12	18	6	9	10	16	13	15	26	22
ENSG00000013725	12	24	35	15	43	42	16	40	37	45	53	52	43	56	47	91	86	91	69	87	53	57	54	39	38	28	83	75	68	148	137	125	136	104	129	79	96	73	75	50	75	56	73	62	44	45	72	103	92
ENSG00000013810	313	425	522	157	440	389	517	897	558	579	575	700	664	630	531	569	563	493	471	490	739	762	890	649	603	639	1041	1072	981	731	769	666	456	413	447	652	752	747	413	419	495	675	749	808	501	467	431	1126	1193
ENSG00000014123	100	125	111	45	112	86	113	249	117	129	150	149	110	104	119	136	149	108	95	100	114	136	147	87	94	68	147	154	180	154	147	133	93	78	77	145	146	138	100	77	67	178	171	174	69	94	101	134	121
ENSG00000014138	87	305	184	65	221	183	184	270	351	169	224	224	205	238	175	202	203	238	264	164	258	275	278	198	182	216	256	269	291	187	200	216	189	145	204	249	264	289	260	248	251	199	224	205	208	197	191	241	254
ENSG00000014164	19	50	46	18	67	61	36	55	66	71	82	93	123	103	78	92	90	79	88	62	212	220	242	142	104	106	106	100	98	102	113	105	94	77	85	116	118	118	91	72	89	82	102	123	97	80	107	124	124
ENSG00000014216	50	74	82	30	147	83	80	95	114	154	162	233	211	214	191	195	204	180	185	193	476	461	494	235	210	226	197	173	211	180	180	156	193	135	165	224	221	241	163	168	203	227	267	242	192	188	218	210	216
ENSG00000014257	0	0	0	0	1	0	0	0	0	0	0	0	2	0	0	0	0	0	0	0	0	0	0	0	0	0	0	0	0	0	0	0	0	0	0	0	0	0	0	0	0	0	0	0	0	0	0	0	0
ENSG00000014641	36	58	66	18	77	54	68	134	61	89	89	86	65	78	75	73	103	88	84	67	175	192	183	93	69	93	103	87	100	98	93	76	101	70	57	75	120	92	88	85	61	105	88	113	77	66	79	112	96
ENSG00000014824	88	159	119	60	206	176	114	204	129	409	467	462	381	376	558	513	533	307	360	368	446	452	400	446	274	345	501	459	465	679	618	529	386	393	357	603	758	545	312	263	325	633	529	710	276	328	391	497	498
ENSG00000014914	0	7	1	1	3	0	1	3	4	1	2	3	3	0	1	2	0	4	2	1	0	1	3	1	0	1	1	6	7	2	0	0	1	1	4	1	0	0	0	2	0	2	1	2	0	1	0	2	7
ENSG00000014919	30	59	53	47	72	50	52	75	47	63	79	51	75	70	46	50	63	44	51	58	119	134	139	79	51	50	74	61	75	79	83	96	75	56	62	95	96	51	60	62	61	95	76	86	64	67	82	93	66
ENSG00000015133	615	1031	1035	487	916	887	1017	2106	1588	1407	1590	1844	1442	1734	1261	1372	1358	1292	1429	1075	1236	1226	1202	1559	1612	1499	2091	2373	2452	1612	1717	1657	1446	1194	1291	1731	1642	1746	1388	1187	1470	1565	1820	1664	1542	1246	1329	1957	1963
ENSG00000015153	23	114	55	44	66	79	59	80	108	89	110	81	78	90	63	83	77	79	103	51	51	60	50	66	72	73	59	80	91	56	59	74	80	39	58	78	65	74	70	73	50	64	64	65	59	41	55	77	68
ENSG00000015171	103	132	197	81	248	157	145	363	121	260	269	310	298	263	334	336	321	244	254	352	302	320	262	336	267	293	452	363	384	618	560	483	354	356	300	470	571	428	293	237	290	439	419	457	188	266	261	492	481
ENSG00000015285	68	77	109	36	132	102	68	151	78	188	214	240	270	248	204	240	211	173	174	216	307	264	238	303	206	231	275	248	216	311	292	275	240	240	235	263	298	258	176	157	256	303	394	407	191	262	293	313	330
ENSG00000015413	0	0	0	0	0	0	0	0	0	0	0	1	0	0	0	0	1	0	0	0	0	0	0	0	0	0	0	0	0	0	0	0	0	0	0	0	0	0	0	0	0	0	0	0	0	1	0	0	0
ENSG00000015475	43	89	73	21	91	79	56	53	96	91	72	100	93	77	90	109	101	109	87	96	274	294	353	160	109	139	110	121	133	135	165	165	127	117	126	151	135	151	110	111	125	111	140	145	89	117	124	123	141
ENSG00000015479	25	205	89	28	108	110	91	151	182	86	100	63	50	84	49	53	60	108	114	26	24	28	34	43	112	60	55	68	107	42	40	61	48	25	58	53	53	64	70	76	40	36	37	34	74	46	43	53	65
ENSG00000015520	1	2	0	0	2	1	0	0	0	0	0	1	0	0	0	0	0	0	1	0	1	0	1	0	3	2	1	0	2	0	1	0	0	1	0	0	0	1	2	2	0	0	1	0	1	0	1	1	1
ENSG00000015532	27	66	58	20	72	78	63	113	92	116	130	168	155	123	195	213	193	119	122	122	202	212	230	188	140	142	181	139	181	229	268	210	178	148	143	216	222	208	156	92	140	186	262	201	130	141	144	200	201
ENSG00000015568	1	1	6	1	1	6	0	7	6	0	2	0	0	0	0	0	1	0	0	0	0	0	0	0	0	0	1	0	1	0	0	0	0	1	0	0	0	0	0	0	0	0	0	0	1	0	0	0	0
ENSG00000015592	0	0	0	1	2	0	0	0	0	1	0	0	0	0	0	0	0	1	1	0	1	0	0	0	0	1	1	0	0	1	0	0	1	0	0	0	0	1	3	0	0	1	0	0	0	1	0	0	2
ENSG00000015676	84	130	110	58	157	152	112	125	138	150	149	165	212	184	146	165	153	154	155	148	253	263	316	176	146	200	224	174	170	221	230	187	180	187	170	196	202	197	164	147	177	167	201	209	154	167	166	230	243
ENSG00000016082	0	0	0	0	0	0	0	0	0	0	0	0	0	0	0	0	0	0	0	0	0	0	0	0	0	1	1	0	0	0	0	0	0	0	0	0	0	0	0	0	0	0	0	0	0	0	0	0	0
ENSG00000016391	0	0	1	0	0	0	2	0	0	0	0	0	0	0	2	1	1	0	1	0	0	1	1	0	0	0	0	3	0	0	0	0	1	0	2	0	0	1	0	1	0	0	0	4	2	1	0	0	0
ENSG00000016402	1	0	0	0	0	0	0	0	0	0	0	0	0	0	0	0	0	0	0	0	0	0	0	0	0	0	0	1	0	0	1	0	0	0	1	0	0	0	0	0	1	0	0	0	0	0	0	0	0
ENSG00000016490	2	0	0	0	0	0	0	0	0	0	0	0	0	0	0	0	0	1	1	0	0	0	0	0	0	0	0	0	0	0	0	1	0	0	0	0	0	0	0	0	0	0	0	0	0	0	0	0	0
ENSG00000016602	0	0	0	0	0	0	0	0	0	0	0	0	0	0	0	0	0	0	0	1	0	0	0	0	0	0	0	0	0	0	0	0	0	0	0	0	0	0	0	1	0	0	0	0	0	0	0	0	0
ENSG00000016864	34	63	61	14	56	62	49	108	43	47	54	47	60	38	39	43	48	30	26	37	96	98	87	45	46	44	85	65	66	81	71	67	46	33	50	57	72	40	53	24	44	67	59	57	41	34	48	53	74
ENSG00000017260	130	379	273	114	383	325	222	501	347	279	313	311	301	331	290	279	263	274	281	281	374	391	352	340	340	294	323	370	393	438	413	347	385	334	326	316	352	330	258	237	279	364	308	376	235	260	313	352	319
ENSG00000017427	0	0	1	2	0	0	0	0	0	0	0	0	0	0	0	0	0	0	1	0	0	0	0	0	0	0	0	0	0	0	0	0	0	0	0	0	0	1	0	1	1	0	1	0	0	1	0	1	0
ENSG00000017483	9	24	23	13	22	23	16	30	30	32	20	28	16	22	32	34	30	27	25	32	9	11	8	8	9	12	35	35	47	30	28	33	49	29	32	30	29	28	27	25	26	15	11	13	16	18	22	32	27
ENSG00000017797	277	227	581	160	406	296	403	1405	305	858	906	1037	979	866	980	1146	1124	645	665	880	1054	1097	977	983	712	852	1734	1510	1537	1636	1681	1499	854	861	741	1805	2047	1634	727	608	777	1665	1977	1772	624	827	806	2331	2227
ENSG00000018189	149	279	215	122	216	187	247	489	286	282	336	305	302	326	239	272	267	192	240	224	248	254	232	249	200	238	510	511	481	345	337	320	252	252	194	320	307	320	180	178	189	361	370	338	240	236	264	464	450
ENSG00000018236	0	0	0	0	0	0	0	0	0	0	0	1	0	0	0	2	1	1	0	0	0	0	0	0	0	1	0	0	0	0	0	0	0	0	1	0	0	0	0	1	0	0	0	0	0	1	0	0	0
ENSG00000018280	0	1	0	0	0	1	2	0	0	1	3	1	1	0	4	0	1	0	1	2	5	1	2	1	0	0	2	0	0	0	0	2	1	1	0	0	0	1	1	1	3	1	2	1	2	2	0	2	0
ENSG00000018408	1	2	2	3	0	1	4	4	6	2	0	0	2	1	1	0	2	1	1	6	1	1	0	1	4	2	0	2	3	0	2	0	3	0	2	1	1	0	0	3	0	0	1	0	2	1	0	1	2
ENSG00000018510	108	206	149	94	282	184	159	293	183	208	239	225	221	227	228	200	238	179	209	211	302	374	343	253	227	207	204	248	240	344	331	256	277	235	246	254	325	234	249	196	246	263	250	293	184	198	215	255	231
ENSG00000018607	0	0	0	0	0	0	0	0	0	0	0	0	0	0	0	0	0	0	0	0	0	0	0	0	0	0	0	0	0	0	0	0	0	0	0	0	0	0	0	0	0	0	0	0	0	0	0	0	0
ENSG00000018610	25	37	39	34	94	64	38	82	27	69	77	87	169	134	95	89	99	136	124	154	117	149	132	197	142	137	100	104	115	181	154	135	257	273	255	145	143	129	220	146	223	149	106	123	98	149	140	95	97
ENSG00000018625	0	0	0	1	0	0	0	0	0	0	0	3	0	0	0	1	0	0	0	1	0	0	0	0	0	1	0	2	0	0	0	0	0	1	0	0	0	0	0	2	0	0	0	0	0	0	1	3	0
ENSG00000018699	14	47	46	10	48	34	31	68	43	25	36	38	26	35	32	32	23	27	45	35	60	77	60	39	33	30	49	47	30	77	54	56	57	41	52	54	51	34	34	32	47	34	33	43	21	39	30	47	45
ENSG00000018869	0	1	0	2	0	0	0	0	1	0	0	0	0	0	0	0	0	0	1	0	0	0	0	0	0	1	0	0	1	0	1	0	0	0	0	0	0	0	0	0	1	0	1	0	0	0	1	0	0
ENSG00000019102	0	0	0	0	0	0	0	0	0	0	0	0	0	0	0	0	0	0	0	0	0	0	0	0	0	1	0	0	0	0	0	0	0	0	0	0	0	0	0	0	0	0	0	0	0	0	0	0	0
ENSG00000019144	2	4	4	5	8	5	18	33	27	13	23	6	12	14	9	11	10	15	9	9	19	15	17	14	12	13	39	60	40	15	11	6	17	17	17	10	15	10	14	10	17	10	8	11	19	16	7	55	42
ENSG00000019169	0	0	0	0	0	0	0	0	0	0	0	1	0	0	0	0	0	0	0	0	0	0	0	0	0	0	0	1	0	0	0	1	0	0	0	0	0	0	0	0	0	0	0	0	0	0	0	0	0
ENSG00000019186	0	0	0	0	0	0	0	0	0	0	0	0	0	0	0	0	0	0	0	0	0	0	0	0	0	0	0	0	0	0	0	0	0	0	0	0	1	0	0	0	0	0	0	0	0	0	0	0	0
ENSG00000019485	3	23	15	6	30	25	7	10	10	10	7	11	15	17	15	9	13	16	8	16	35	20	22	19	11	19	22	15	13	33	31	29	22	26	35	11	20	21	15	20	23	23	14	23	20	16	20	20	27
ENSG00000019505	0	0	0	0	3	0	1	0	0	0	0	0	0	0	0	0	0	1	0	0	0	0	0	0	0	1	1	0	1	0	0	0	0	0	0	0	1	0	0	1	0	0	0	0	0	0	1	0	0
ENSG00000019549	0	0	0	0	0	0	0	0	0	0	0	0	0	0	0	0	0	0	0	0	0	0	0	0	0	0	0	0	0	0	0	0	0	0	0	1	0	0	0	0	0	1	0	0	0	0	0	0	0
ENSG00000019582	0	0	1	2	10	0	0	0	0	0	0	1	0	0	0	0	0	0	0	0	0	1	0	0	0	0	0	0	0	0	0	0	0	0	0	0	1	1	0	0	0	0	0	0	0	0	0	0	0
ENSG00000019991	0	1	0	0	0	0	0	0	0	0	0	2	0	0	0	0	0	0	0	0	0	0	0	0	0	1	0	0	0	0	0	1	1	0	0	0	0	0	0	0	0	0	0	0	0	0	0	0	0
ENSG00000019995	61	121	108	84	241	207	68	152	96	164	170	179	268	268	160	181	190	250	249	283	221	234	227	322	258	260	218	201	179	263	259	226	397	349	302	230	247	229	231	198	331	205	201	215	198	315	309	225	228
ENSG00000020129	18	28	34	11	38	42	26	39	38	32	42	50	68	61	38	42	40	44	47	31	110	100	107	79	55	62	60	50	50	74	83	68	61	57	80	52	59	62	52	38	66	38	50	62	52	46	37	43	51
ENSG00000020181	12	32	39	25	91	60	28	66	75	79	85	102	138	157	86	105	80	110	101	115	241	217	265	190	128	142	132	99	144	133	149	125	167	152	154	80	92	73	80	84	79	115	145	142	117	150	156	104	120
ENSG00000020219	0	1	0	0	0	0	0	0	0	0	0	0	0	0	0	0	0	0	0	0	0	0	0	0	0	0	0	0	0	0	0	0	0	0	0	1	0	0	0	0	0	0	0	0	0	0	0	0	0
ENSG00000020256	24	41	32	20	68	69	31	47	55	85	93	99	98	127	95	106	76	111	86	110	164	178	190	184	155	159	101	103	94	143	153	127	149	170	140	138	157	139	119	89	157	113	101	115	83	100	96	100	128
ENSG00000020426	37	104	80	35	79	58	96	186	120	80	78	91	77	62	71	75	75	59	56	60	91	121	93	82	64	73	167	149	167	133	121	107	66	62	63	91	122	105	53	62	48	94	92	95	57	73	63	153	201
ENSG00000020577	0	1	0	0	0	0	1	2	1	4	1	1	0	1	0	1	0	0	0	0	4	0	3	1	4	1	2	3	0	4	5	7	4	1	5	1	1	3	0	4	3	0	2	1	2	1	0	3	3
ENSG00000020633	10	17	10	28	53	42	2	9	5	54	56	63	95	108	43	47	50	56	74	65	138	140	135	81	59	77	20	21	18	19	16	17	34	24	24	28	33	26	32	25	39	91	96	118	92	118	152	34	24
ENSG00000020922	160	412	234	112	268	198	379	543	398	244	311	305	192	223	196	221	219	203	234	172	166	194	176	199	224	195	384	405	445	288	265	273	231	218	216	252	263	286	204	203	195	276	220	261	215	201	208	271	276
ENSG00000021300	7	2	7	12	16	9	12	14	8	15	16	15	22	15	4	9	14	9	13	10	17	24	26	11	19	13	32	26	23	20	28	13	30	13	29	24	25	13	18	24	20	36	32	26	27	36	35	44	50
ENSG00000021355	0	0	0	0	0	0	0	0	0	0	0	0	0	0	0	0	0	0	0	0	2	0	0	1	1	1	0	0	0	0	0	0	0	0	1	0	0	0	0	1	0	1	0	2	1	0	0	0	0
ENSG00000021461	0	0	1	1	0	0	0	1	1	0	0	0	0	0	0	1	1	1	0	2	0	1	0	0	0	1	3	1	2	1	2	1	0	0	1	0	1	0	0	0	0	1	0	0	1	2	0	0	4
ENSG00000021488	0	0	0	0	1	0	0	0	0	0	0	0	0	3	0	0	0	0	1	0	0	0	0	1	1	0	0	0	0	0	0	0	0	0	0	0	0	0	0	0	0	0	0	0	1	0	0	0	1
ENSG00000021574	14	44	42	21	74	39	28	52	23	105	110	94	106	102	120	108	121	77	72	106	113	132	115	119	71	78	80	93	104	187	201	144	118	133	102	169	188	161	110	75	91	134	124	162	63	53	79	82	94
ENSG00000021645	3	14	4	6	10	10	19	12	20	7	12	5	9	11	5	6	4	5	9	2	6	3	5	2	0	2	15	15	18	28	24	20	19	26	25	9	6	13	14	12	14	10	7	6	6	10	7	21	12
ENSG00000021762	79	186	130	69	207	186	197	215	355	340	370	417	359	442	269	344	279	332	347	236	302	256	284	302	374	326	421	425	500	293	290	353	302	234	269	258	274	313	304	287	279	245	332	284	318	282	294	374	437
ENSG00000021776	131	394	280	120	362	293	282	617	315	257	318	301	283	281	241	225	245	281	272	252	295	385	355	293	277	303	388	397	458	366	359	363	362	278	262	337	346	293	240	265	264	293	282	277	242	227	288	387	332
ENSG00000021826	5	8	4	3	6	6	38	73	51	10	13	15	14	18	27	29	25	20	18	27	9	10	9	15	6	13	131	133	139	26	30	26	27	16	12	26	40	29	19	18	24	31	20	30	15	27	45	148	173
ENSG00000021852	0	0	0	2	1	0	0	0	0	0	0	0	0	0	1	0	0	0	0	0	0	0	0	0	0	0	0	1	0	0	0	0	0	0	0	0	0	0	0	0	0	0	0	0	0	1	1	0	0
ENSG00000022267	12	18	15	7	22	23	10	12	11	54	58	40	46	53	65	78	63	40	58	61	87	112	95	65	42	67	56	62	62	76	77	52	50	48	60	76	63	56	44	33	51	67	56	74	32	48	53	56	75
ENSG00000022277	73	92	151	39	128	95	123	264	84	159	165	171	143	148	186	177	174	137	153	163	400	422	414	286	206	256	369	343	316	339	317	273	184	187	173	224	276	228	169	117	150	276	285	274	111	172	156	336	374
ENSG00000022355	0	0	3	0	0	1	0	0	0	1	0	1	0	0	1	0	0	1	3	0	1	0	1	0	2	0	0	0	1	0	0	0	0	0	0	0	1	1	1	2	0	0	1	0	0	2	1	0	0
ENSG00000022556	0	0	0	0	0	0	0	0	0	0	0	3	0	1	0	0	0	0	0	0	0	0	0	0	0	0	0	0	0	0	0	0	0	0	0	0	1	0	0	1	0	0	1	0	0	2	0	0	1
ENSG00000022567	26	49	49	42	79	65	38	72	65	117	128	140	235	264	86	102	99	114	111	139	112	111	127	174	139	148	98	88	94	108	123	127	186	153	167	111	136	131	136	135	179	91	108	90	151	148	141	85	94
ENSG00000022840	179	240	223	116	346	260	202	388	209	360	473	505	560	623	482	514	484	432	494	587	1034	1033	1049	765	570	661	643	629	638	704	751	614	633	602	568	565	597	554	484	427	547	626	643	702	472	565	607	817	739
ENSG00000022976	46	112	111	49	179	139	103	177	153	122	125	141	196	228	123	137	128	195	206	192	182	158	184	222	178	178	210	178	206	156	191	204	235	239	192	191	196	180	214	176	251	141	155	166	169	206	206	170	199
ENSG00000023041	55	162	130	36	129	88	132	293	117	111	129	121	82	96	110	81	90	63	67	68	115	123	116	104	85	76	133	140	138	165	137	121	108	113	80	126	168	111	78	49	46	113	87	120	55	65	56	148	112
ENSG00000023171	7	22	10	5	20	18	12	9	22	5	5	6	10	6	2	5	2	2	5	2	8	7	2	9	4	7	24	22	21	35	28	24	39	15	32	16	16	14	8	21	18	9	14	23	17	19	13	17	26
ENSG00000023191	30	85	84	16	104	99	45	61	80	76	89	103	111	107	95	114	119	94	114	74	315	300	360	143	136	131	124	109	106	138	167	147	107	101	108	144	147	141	107	103	122	86	106	107	76	71	96	105	135
ENSG00000023228	115	242	189	151	499	347	172	311	198	293	349	351	535	497	357	356	345	453	436	531	401	530	429	544	365	431	350	329	396	562	530	441	783	674	673	473	549	461	491	429	538	526	401	549	413	470	534	424	400
ENSG00000023287	141	219	221	149	280	239	267	482	212	315	348	398	298	308	377	373	438	340	330	342	328	392	379	418	311	345	459	451	454	407	412	355	300	209	227	475	524	434	271	219	216	532	555	554	295	303	389	483	455
ENSG00000023318	35	67	40	27	52	49	57	70	56	53	76	67	41	67	66	71	58	53	55	60	81	115	113	53	50	52	63	70	52	76	82	60	57	61	61	82	89	71	62	40	57	75	70	67	50	51	37	85	65
ENSG00000023330	48	58	88	35	93	82	65	116	66	69	95	102	120	99	90	119	110	95	83	105	174	209	204	137	87	108	123	112	93	133	138	141	134	138	102	132	159	134	101	85	126	139	171	165	88	125	123	136	137
ENSG00000023445	57	67	74	53	94	67	38	95	55	63	53	60	63	54	69	76	74	59	57	52	91	101	85	78	54	56	103	96	92	144	145	115	103	76	74	102	98	85	50	43	54	104	107	133	41	71	65	121	116
ENSG00000023516	236	316	296	627	4465	2869	226	584	213	658	808	792	729	719	924	901	996	644	657	829	690	773	673	913	591	649	930	954	936	1627	1533	1276	1004	887	790	1181	1279	1081	643	474	580	1492	1342	1534	597	767	1042	951	1030
ENSG00000023572	2	3	4	2	3	3	0	3	1	1	7	9	6	6	7	9	12	4	8	5	10	9	12	14	9	2	6	9	4	9	13	5	10	9	4	11	10	10	2	9	7	6	8	11	2	3	4	4	2
ENSG00000023608	25	36	52	21	43	41	35	48	31	39	32	43	29	27	36	48	37	32	43	29	66	61	65	38	44	45	49	53	54	83	76	79	56	57	39	67	69	64	39	32	31	64	73	58	39	43	19	62	71
ENSG00000023697	9	21	19	13	31	29	17	29	25	39	39	33	37	39	35	27	46	34	32	34	37	56	52	28	16	27	24	22	37	35	32	24	30	16	25	45	23	32	29	29	31	26	33	33	26	27	37	29	32
ENSG00000023734	65	93	132	54	279	184	82	153	58	250	323	269	339	288	347	296	343	265	294	318	621	646	626	377	260	315	327	322	295	393	392	313	298	296	265	365	382	359	288	204	331	327	277	299	188	223	246	338	393
ENSG00000023839	6	13	16	11	12	12	16	43	35	10	19	23	20	18	20	11	8	14	23	11	16	16	12	17	16	15	21	33	40	23	17	28	12	17	19	18	19	10	17	10	11	14	14	11	21	11	20	27	25
ENSG00000023892	321	303	412	172	476	327	312	565	276	456	519	576	556	689	536	613	596	463	476	505	828	819	864	580	475	502	868	757	781	832	938	896	596	621	569	702	779	787	470	376	484	831	1091	919	511	568	525	889	917
ENSG00000023902	101	151	214	57	185	204	101	181	135	216	286	295	315	316	244	260	232	244	271	250	547	568	604	346	273	334	363	286	331	342	334	315	299	311	274	284	306	274	217	219	221	293	331	265	191	244	210	341	329
ENSG00000023909	18	57	42	30	124	76	38	61	43	63	86	57	80	94	75	59	65	53	65	71	139	123	127	122	57	83	62	72	57	75	111	74	113	69	93	84	99	80	85	67	56	87	82	84	53	57	78	72	75
ENSG00000024048	148	462	275	144	391	306	246	606	452	342	375	359	310	377	277	283	309	335	330	262	304	316	347	300	325	311	431	512	499	368	330	344	360	269	275	380	370	354	308	280	290	306	352	327	322	277	357	343	380
ENSG00000024422	0	1	0	1	4	0	1	5	0	4	5	7	3	6	5	4	3	1	4	5	6	6	4	2	0	1	3	5	4	5	8	4	7	1	6	3	4	4	1	1	2	7	3	4	1	2	6	3	3
ENSG00000024526	0	1	0	0	0	0	0	1	1	0	0	1	0	0	0	0	0	0	0	0	0	0	0	0	0	0	0	0	0	0	0	0	0	0	0	0	0	0	0	0	2	0	0	0	0	0	0	0	0
ENSG00000024862	14	11	8	23	23	18	26	25	10	44	56	59	55	66	50	63	57	46	31	61	103	104	106	71	74	68	82	68	73	67	66	47	59	55	47	63	74	59	61	39	51	79	89	75	58	47	53	89	94
ENSG00000025039	61	71	70	78	166	123	66	96	40	136	161	159	199	235	160	151	148	158	167	198	300	308	296	263	162	179	138	142	156	220	264	167	272	238	191	186	207	200	167	164	188	186	192	210	146	165	198	184	174
ENSG00000025156	27	69	49	24	78	48	38	83	52	81	70	84	49	46	64	66	74	52	56	51	68	82	82	65	59	46	73	62	87	80	81	62	53	44	40	93	88	64	71	35	46	75	69	80	57	55	53	68	78
ENSG00000025293	148	338	301	132	318	254	225	686	357	368	423	420	376	429	374	410	419	382	474	403	442	483	504	503	406	493	571	612	621	606	508	540	518	399	429	640	643	589	400	394	466	697	652	698	432	500	549	732	728
ENSG00000025423	8	4	7	0	6	8	7	15	10	13	5	7	9	10	12	11	11	4	7	5	17	24	18	17	9	17	19	17	15	14	15	15	9	5	16	9	16	12	6	11	15	12	11	7	11	13	12	19	18
ENSG00000025434	3	12	12	5	10	9	8	14	11	6	4	10	8	21	5	9	8	9	10	5	15	12	13	20	14	14	12	19	19	12	15	14	18	15	14	7	13	7	7	12	10	7	19	16	9	6	19	20	13
ENSG00000025708	0	1	0	0	0	1	0	0	1	1	0	0	0	0	0	0	0	0	1	0	1	0	1	2	0	0	1	0	0	0	0	1	0	0	0	0	1	1	0	0	1	0	0	1	0	0	0	0	0
ENSG00000025770	65	159	144	51	188	175	121	181	179	195	203	226	244	301	215	251	226	235	225	176	339	382	408	279	254	259	262	290	322	185	232	227	224	183	203	234	227	234	206	160	213	187	260	221	181	154	169	262	258
ENSG00000025772	33	19	43	5	44	33	43	73	30	56	57	45	41	52	67	60	70	51	47	56	161	163	163	89	64	78	96	74	72	92	114	86	55	53	54	57	80	83	77	59	74	81	53	86	54	54	62	103	93
ENSG00000025796	177	298	252	111	250	210	235	588	258	236	363	334	253	281	320	322	318	245	255	225	253	309	285	286	226	238	359	361	368	485	464	373	322	245	246	392	483	390	224	226	185	394	354	397	179	186	233	350	381
ENSG00000025800	90	194	188	136	315	248	141	363	171	223	305	283	301	308	338	326	358	288	297	343	523	585	560	427	312	346	374	389	358	492	523	401	427	340	320	357	402	380	270	237	297	371	426	397	248	283	317	426	419
ENSG00000026025	223	110	193	107	232	171	179	455	189	578	706	753	620	624	622	656	613	465	475	574	919	1048	1053	711	423	555	727	698	631	626	689	580	491	463	459	679	748	704	501	440	545	1100	1235	1321	717	960	948	815	891
ENSG00000026036	5	42	26	9	31	27	18	18	62	25	20	17	10	23	9	13	13	33	38	3	17	14	23	24	47	25	30	31	20	12	6	29	19	7	19	21	7	25	35	34	24	5	10	5	27	11	16	14	20
ENSG00000026103	14	22	16	9	19	18	15	43	28	65	53	47	59	46	40	54	51	33	53	45	41	45	30	30	29	24	45	33	48	52	51	41	33	24	27	37	34	33	28	17	26	30	22	22	34	27	21	40	33
ENSG00000026297	18	20	21	12	10	15	15	23	27	36	34	32	16	30	15	31	29	15	38	11	46	36	43	33	38	27	31	25	31	31	22	24	10	10	9	29	33	29	21	17	25	30	35	24	23	22	24	19	33
ENSG00000026508	2	1	0	0	3	0	0	0	0	0	0	1	0	1	0	0	1	1	0	0	1	1	1	1	0	0	1	2	2	0	1	0	0	0	0	0	0	0	0	3	1	0	1	1	0	0	1	0	3
ENSG00000026559	0	0	1	0	0	0	0	0	1	1	0	1	0	0	0	0	0	1	0	0	0	0	0	1	0	0	0	0	0	0	0	0	0	0	0	0	0	0	1	0	0	0	0	3	0	1	0	0	0
ENSG00000026652	18	23	9	15	17	10	18	34	39	17	26	14	18	24	27	25	28	21	22	16	26	34	38	39	25	31	35	36	37	26	21	27	21	20	24	29	21	19	14	9	12	29	28	32	36	21	21	36	34
ENSG00000026751	0	0	0	0	0	0	1	0	1	0	0	3	0	0	0	0	0	0	0	0	0	0	0	0	0	0	1	4	3	0	0	1	1	0	0	0	0	0	0	1	1	0	0	0	0	0	0	4	1
ENSG00000026950	73	91	85	61	71	74	94	158	99	57	76	92	79	80	77	87	83	71	65	72	122	137	118	89	69	70	108	105	119	72	82	78	73	62	56	128	109	107	82	65	93	88	87	85	68	33	64	118	109
ENSG00000027001	11	27	26	16	47	48	17	31	32	30	32	35	43	41	36	29	43	45	40	33	65	90	92	64	38	42	38	38	32	38	36	38	55	40	53	39	52	55	44	39	43	28	32	19	29	47	38	39	47
ENSG00000027075	75	204	154	73	205	173	52	145	139	231	312	269	269	298	264	294	318	306	300	276	334	389	371	272	258	237	180	170	194	239	248	195	210	187	180	279	282	244	228	194	207	282	287	311	246	249	282	181	188
ENSG00000027644	0	0	1	0	0	0	0	0	0	0	1	0	0	1	0	0	0	1	1	0	0	0	0	0	0	0	1	0	0	0	0	0	0	0	1	0	0	0	0	0	0	0	0	0	0	0	0	0	0
ENSG00000027697	33	33	36	11	38	40	32	88	51	33	54	55	45	42	64	45	67	31	44	28	60	88	72	37	42	29	52	63	62	75	68	63	37	45	32	60	77	62	32	38	44	64	51	62	22	27	24	80	85
ENSG00000027847	12	31	40	11	49	60	28	29	57	30	56	39	46	62	49	61	62	52	69	58	81	78	105	61	67	55	55	62	51	55	42	60	77	69	44	53	54	58	51	71	82	42	49	54	53	50	55	71	56
ENSG00000027869	9	13	17	5	15	9	12	8	17	5	8	11	19	11	14	21	16	14	16	12	22	18	19	12	12	15	30	18	20	21	19	30	24	23	18	22	22	19	18	19	14	28	31	33	22	21	28	26	33
ENSG00000028116	0	6	7	0	9	7	4	16	4	11	13	13	4	13	10	5	14	21	6	5	14	9	15	6	4	13	6	13	7	12	17	19	19	3	7	9	15	4	5	11	8	9	9	11	6	12	14	6	15
ENSG00000028137	0	1	0	0	0	0	0	0	0	0	0	0	0	0	0	0	0	0	0	1	0	0	0	0	0	0	0	0	0	0	0	0	0	0	0	2	0	1	0	0	0	0	0	2	0	0	0	0	0
ENSG00000028203	110	247	191	86	225	189	206	364	217	200	218	208	188	244	180	178	152	188	189	159	138	187	192	192	179	186	181	208	227	256	206	207	212	171	179	224	246	179	194	152	166	249	198	242	179	171	227	204	191
ENSG00000028277	2	4	2	3	4	7	1	5	10	10	11	15	10	9	5	11	6	5	10	8	10	7	9	7	10	9	19	20	25	13	17	11	13	17	11	8	5	6	9	9	6	9	11	17	12	10	15	17	16
ENSG00000028310	255	759	704	170	584	559	514	928	752	708	738	893	664	746	670	837	813	635	725	602	737	837	794	759	811	774	1135	1211	1266	1278	1378	1336	814	710	764	1189	1077	1154	671	623	699	766	953	845	540	537	573	1145	1182
ENSG00000028528	140	314	211	131	258	238	235	515	270	339	366	393	343	362	342	346	356	261	307	284	337	404	398	373	266	300	462	509	525	448	468	418	316	338	274	376	390	389	257	235	253	429	494	437	238	284	284	448	457
ENSG00000028839	13	32	23	11	40	25	23	47	37	43	51	42	34	35	28	44	49	33	21	37	29	43	36	35	29	31	48	41	46	62	59	45	38	24	29	60	70	34	23	32	38	40	36	44	28	16	41	58	50
ENSG00000029153	27	76	87	69	257	223	58	151	80	178	215	205	296	318	245	253	245	240	236	335	198	199	197	313	212	220	172	153	164	463	411	342	453	430	397	352	392	324	338	271	347	245	226	274	176	232	299	206	218
ENSG00000029363	614	1115	2344	203	565	471	1051	3091	781	692	771	810	574	583	707	733	697	501	533	540	680	769	744	594	553	576	1070	1089	1011	1012	1077	962	614	487	484	956	1123	927	558	425	397	801	919	755	419	395	462	1188	1177
ENSG00000029364	47	120	101	86	235	213	78	138	83	474	508	493	450	467	554	531	535	343	290	390	579	655	578	467	334	362	506	433	477	847	821	646	466	411	390	576	671	576	310	246	382	628	600	756	259	311	428	538	534
ENSG00000029534	1	1	0	0	0	0	0	0	0	2	0	2	0	1	0	0	0	0	0	1	0	0	0	0	0	0	1	0	1	0	3	0	1	0	3	0	0	0	2	0	0	1	1	0	0	2	1	0	0
ENSG00000029559	0	0	0	0	0	0	0	1	0	0	0	0	0	0	0	0	0	1	0	0	0	0	1	0	0	0	1	0	0	0	0	0	0	0	0	0	0	0	0	0	0	0	0	0	0	0	0	0	0
ENSG00000029639	15	49	26	16	41	30	33	68	51	25	41	41	19	29	29	36	29	31	36	20	41	49	63	31	29	18	62	50	40	62	45	49	30	24	25	51	51	49	33	22	35	39	33	48	32	26	24	55	60
ENSG00000029725	295	454	594	271	623	519	525	1360	528	824	1003	1008	1029	900	1071	1065	1181	929	795	992	1064	1029	918	1197	844	962	1326	1249	1303	1486	1523	1276	1030	899	790	1652	1879	1587	853	688	906	1290	1305	1372	590	758	891	1613	1532
ENSG00000029993	149	118	171	88	180	137	127	301	94	267	248	269	228	232	263	301	271	188	170	220	289	340	332	243	184	174	341	345	307	424	463	379	262	239	219	310	362	319	179	141	178	391	509	414	171	230	207	464	441
ENSG00000030066	140	507	343	140	461	430	302	546	442	280	354	300	334	335	288	341	343	352	355	293	412	510	477	360	347	335	373	422	476	467	417	407	378	309	355	436	445	429	323	323	374	386	340	400	370	312	395	407	398
ENSG00000030110	6	14	15	3	17	13	12	18	15	29	29	37	49	44	39	42	40	40	23	40	89	91	92	63	39	57	45	37	40	31	32	29	41	28	34	34	52	36	33	31	40	27	28	33	19	22	24	42	34
ENSG00000030304	0	0	0	0	0	0	0	0	0	0	0	0	0	0	0	0	0	0	0	0	0	0	0	0	0	0	0	0	0	0	0	0	0	0	0	0	0	0	0	4	0	0	0	0	0	1	0	0	0
ENSG00000030419	320	638	388	454	626	553	417	699	666	530	685	617	490	536	868	869	878	631	690	712	930	981	934	958	733	784	1165	1238	1290	2279	2231	1658	1262	1125	1050	1948	2235	1854	1069	871	962	2247	1922	2505	988	1130	1366	1280	1384
ENSG00000030582	10	12	14	12	28	18	10	27	21	43	53	58	44	61	54	61	51	45	44	39	130	127	136	77	43	66	57	80	44	56	67	61	54	56	45	55	62	69	37	43	45	80	90	92	49	54	46	68	83
ENSG00000031003	116	315	205	109	324	222	200	448	275	200	274	217	280	302	193	189	174	284	278	253	160	193	163	336	263	259	296	313	312	318	307	281	372	332	296	280	289	274	294	190	263	223	198	213	270	287	334	257	305
ENSG00000031081	7	8	4	4	3	3	11	22	13	27	30	28	27	22	13	22	21	19	21	11	7	8	2	4	3	3	28	25	36	3	8	7	5	10	5	9	5	11	6	8	11	41	46	46	23	23	26	30	34
ENSG00000031691	13	27	23	7	21	12	23	36	21	20	25	22	26	18	31	29	22	19	22	31	29	23	32	16	15	15	39	30	43	26	22	23	25	11	13	29	38	38	19	12	13	34	38	36	9	13	17	39	40
ENSG00000031698	345	167	266	189	242	173	324	595	282	417	436	504	436	457	583	672	666	404	450	500	922	865	1030	613	494	544	764	797	709	655	686	592	365	354	391	564	563	534	307	241	346	725	812	835	363	442	493	850	835
ENSG00000031823	90	173	184	61	189	154	111	221	159	263	265	335	306	268	316	363	332	212	251	271	386	382	359	320	270	295	357	369	366	397	382	399	314	265	277	359	374	380	248	194	268	318	425	357	243	284	273	426	344
ENSG00000032219	200	287	228	146	180	163	240	600	267	311	351	354	282	241	299	260	308	230	256	207	223	264	254	263	226	248	362	377	409	340	336	281	194	150	181	317	353	304	186	114	93	472	387	365	213	211	230	376	329
ENSG00000032389	25	123	71	27	133	92	73	54	123	101	125	134	84	99	102	104	103	93	83	98	159	168	197	131	130	114	132	130	113	126	152	130	113	107	137	151	123	108	113	93	108	102	110	126	107	107	113	122	136
ENSG00000032444	35	110	113	56	167	143	66	170	157	264	262	302	345	406	300	313	319	276	250	337	706	747	754	416	311	364	314	341	321	532	555	516	488	452	474	301	289	308	262	206	297	313	369	369	267	317	316	330	287
ENSG00000032742	32	83	59	27	94	95	69	75	80	39	58	51	60	60	49	44	37	58	55	52	43	63	62	45	48	46	60	68	65	44	41	51	53	35	43	59	67	71	52	57	47	45	39	55	50	36	46	36	49
ENSG00000033011	6	38	28	10	32	39	18	26	43	27	37	34	30	43	30	38	36	47	35	36	89	91	109	59	52	56	44	44	31	47	50	51	51	51	43	45	44	46	43	44	58	27	35	32	31	33	45	29	39
ENSG00000033030	109	233	174	78	233	181	187	294	219	188	251	248	184	223	222	232	226	201	240	175	270	286	260	267	244	293	271	320	300	381	362	320	244	262	225	263	280	232	192	135	175	245	268	269	160	178	195	275	297
ENSG00000033050	95	207	287	61	299	214	173	471	159	261	319	327	328	316	381	358	363	225	253	280	531	623	579	454	350	359	506	468	464	684	712	576	433	416	345	582	579	536	377	309	436	388	450	439	212	273	259	599	672
ENSG00000033100	70	135	109	50	111	114	93	156	133	151	139	163	123	192	153	136	152	129	127	140	261	232	229	218	144	179	183	190	183	177	220	149	182	154	145	147	160	180	145	115	163	117	176	148	122	128	148	207	201
ENSG00000033122	0	0	0	0	1	0	0	0	1	0	0	1	1	0	1	0	0	0	0	0	1	0	0	0	0	0	1	0	0	0	1	0	0	0	2	0	0	0	0	1	1	1	4	2	5	3	3	0	0
ENSG00000033170	47	162	129	100	141	137	103	188	126	286	337	368	300	299	469	457	460	302	268	314	294	304	259	314	219	238	371	398	354	586	604	478	393	306	333	440	505	419	255	207	265	520	490	495	234	286	294	409	401
ENSG00000033178	110	246	139	96	195	153	155	232	183	181	260	179	135	176	187	192	181	149	157	133	167	230	219	144	146	128	210	215	239	289	280	235	176	118	143	209	249	230	152	153	160	239	213	271	128	149	182	166	182
ENSG00000033327	13	6	8	30	22	10	11	27	15	50	58	63	93	78	23	24	25	36	34	37	40	34	28	37	27	40	75	71	70	61	57	53	68	72	67	20	18	8	19	20	9	68	69	90	49	57	71	108	82
ENSG00000033627	40	109	92	41	83	76	55	112	83	78	114	115	88	109	63	77	84	55	69	63	94	113	118	88	85	78	85	94	108	103	87	75	93	69	65	77	86	75	57	54	76	119	97	90	78	80	86	105	82
ENSG00000033800	93	240	140	126	236	189	148	289	218	199	274	218	224	260	178	206	240	218	246	249	179	183	173	221	216	203	266	279	287	254	190	184	219	163	164	211	232	206	170	196	201	287	210	292	203	197	261	284	270
ENSG00000033867	172	247	181	179	277	217	212	446	340	177	244	215	248	273	232	266	196	258	314	283	166	213	181	246	265	203	340	333	347	296	272	253	368	302	282	320	348	294	291	235	302	344	304	385	292	316	377	311	303
ENSG00000034053	112	140	184	88	179	157	83	189	110	452	504	567	619	679	410	453	393	412	414	429	313	300	281	334	248	268	310	286	341	461	527	474	415	372	338	254	269	240	159	127	201	430	492	475	301	368	341	371	326
ENSG00000034152	17	27	53	21	66	61	35	99	55	357	447	493	383	365	572	553	570	295	288	365	460	417	428	494	287	374	512	495	485	570	566	509	398	383	374	608	639	575	342	265	413	428	428	455	209	287	222	590	596
ENSG00000034239	0	0	0	0	0	0	0	0	0	0	0	0	0	0	0	0	0	0	0	0	0	0	0	0	1	0	0	0	0	0	0	0	0	0	0	0	0	0	1	1	0	1	0	0	0	1	0	0	0
ENSG00000034510	186	84	187	96	142	102	178	316	91	310	258	321	360	319	272	347	306	212	214	272	549	585	655	325	239	259	613	609	498	393	392	403	332	294	303	367	427	350	250	219	302	501	648	592	326	470	314	546	586
ENSG00000034533	4	19	17	5	29	9	14	44	17	13	11	18	7	18	20	15	18	14	17	15	20	22	26	11	16	14	15	26	31	25	32	23	16	15	15	22	27	25	27	19	21	15	20	20	10	15	20	33	24
ENSG00000034677	67	121	83	75	114	104	127	208	96	108	144	144	108	141	123	119	130	118	116	116	170	177	168	132	116	107	165	163	143	149	161	103	128	91	102	105	127	98	84	98	116	152	134	169	95	109	134	204	184
ENSG00000034693	17	41	36	6	41	37	39	48	21	22	32	32	17	31	21	21	27	23	22	16	40	50	50	26	26	18	35	29	29	44	46	33	28	23	19	44	36	38	24	32	28	36	28	23	22	12	18	31	35
ENSG00000034713	45	28	45	16	70	60	44	62	27	141	162	140	165	103	188	212	201	117	103	168	230	254	258	184	122	127	214	213	204	177	182	162	149	110	115	185	176	138	100	79	125	239	161	247	93	116	150	210	202
ENSG00000034971	0	0	0	0	0	0	0	0	0	0	0	1	0	0	0	0	0	0	0	0	0	0	0	0	0	0	0	1	0	0	0	0	0	0	0	0	0	0	0	1	0	0	0	0	0	0	0	0	0
ENSG00000035115	77	219	159	77	187	157	142	277	228	108	139	121	89	92	122	110	95	124	99	93	102	120	117	125	126	97	185	172	185	176	173	152	119	87	97	126	122	138	97	84	90	128	129	153	118	97	99	180	190
ENSG00000035141	49	104	115	25	141	124	88	185	75	132	150	163	182	128	151	129	151	118	101	135	272	295	312	201	119	166	201	166	178	258	273	222	181	186	154	250	276	242	179	133	156	140	131	149	81	114	97	220	265
ENSG00000035403	33	28	24	22	18	22	31	67	43	56	47	61	65	66	28	37	49	44	32	36	78	79	79	50	33	40	67	60	53	54	53	65	48	52	51	59	53	49	51	56	53	78	84	109	74	62	85	66	70
ENSG00000035499	81	102	118	50	154	118	110	229	72	120	164	144	178	172	133	151	163	128	122	176	223	276	221	168	114	136	232	171	189	240	224	197	149	141	136	180	216	162	128	87	117	197	153	194	122	116	150	228	225
ENSG00000035664	2	0	0	2	4	4	2	6	2	3	0	4	0	1	0	1	0	0	0	0	0	1	1	0	0	3	5	1	3	1	0	2	0	0	1	0	1	0	0	3	0	2	0	2	0	6	1	4	6
ENSG00000035681	55	238	171	51	231	177	128	250	166	165	181	197	188	186	166	190	191	208	241	213	237	285	248	275	223	235	228	202	217	227	250	231	191	213	195	277	277	237	222	194	233	171	177	217	157	141	169	230	215
ENSG00000035687	56	117	118	48	163	119	86	162	95	119	180	149	172	163	129	139	115	110	120	132	188	223	195	155	135	130	148	159	165	228	216	160	143	157	142	203	243	188	145	110	112	185	137	199	92	122	119	161	126
ENSG00000035720	0	0	0	1	0	0	0	0	0	0	0	0	0	0	0	0	0	0	0	0	0	0	0	0	1	0	0	0	0	0	0	0	0	0	0	0	0	0	0	0	0	0	0	0	0	0	0	0	0
ENSG00000035862	29	32	44	22	93	57	81	170	85	259	313	289	322	346	222	252	347	221	196	285	457	479	413	341	269	300	297	263	269	354	369	303	276	241	250	377	404	389	317	227	307	207	235	259	145	161	207	345	335
ENSG00000035928	316	388	493	196	350	322	455	1299	429	613	705	693	563	600	715	741	782	534	514	544	592	670	656	557	462	502	1171	1033	1065	997	944	875	494	425	417	973	1079	865	436	381	382	1127	914	1114	409	494	572	1311	1401
ENSG00000036054	29	80	53	33	70	63	48	102	61	50	52	60	75	63	48	59	61	37	48	50	71	106	104	52	69	68	67	81	82	79	81	82	55	46	58	70	68	70	44	48	49	78	86	87	59	59	64	80	73
ENSG00000036257	153	217	194	167	490	397	190	307	188	244	292	276	265	253	244	263	294	240	256	201	416	491	470	335	223	273	291	329	301	432	372	364	370	249	210	392	430	321	247	249	248	370	259	395	182	254	267	353	347
ENSG00000036448	10	8	14	10	12	20	5	9	5	12	27	29	22	29	19	21	22	14	12	11	9	18	12	13	8	7	17	17	25	27	34	31	22	28	17	18	14	32	15	14	19	21	24	23	13	15	16	16	26
ENSG00000036473	0	0	0	0	1	0	0	2	0	0	0	0	0	0	0	0	0	0	0	2	0	2	0	0	1	0	0	0	0	0	0	0	1	0	0	0	0	0	0	1	0	1	0	0	0	0	0	1	0
ENSG00000036530	3	24	14	17	17	13	24	56	34	18	22	25	21	27	16	21	19	6	19	10	11	10	9	10	13	10	36	34	44	15	15	12	9	3	9	30	22	32	13	11	14	20	23	25	22	14	18	41	49
ENSG00000036549	67	236	157	70	233	206	137	245	203	144	189	167	184	205	150	145	161	179	169	169	175	194	196	234	167	189	209	196	230	253	249	228	264	237	235	237	294	245	203	187	219	210	170	208	161	171	209	253	247
ENSG00000036565	0	0	0	0	0	0	0	0	0	0	0	1	0	1	1	0	0	0	0	0	0	0	0	0	1	1	2	0	0	0	0	0	0	0	1	0	0	0	0	1	0	0	0	0	0	0	0	0	0
ENSG00000036672	9	2	1	4	8	7	8	10	7	14	22	17	26	27	27	19	29	12	18	29	15	15	10	12	8	6	50	40	44	30	39	33	33	26	15	30	26	24	18	24	23	38	31	28	15	24	26	40	52
ENSG00000036828	0	0	0	0	0	0	0	0	1	0	0	1	0	1	0	0	0	3	0	0	0	0	0	1	1	3	0	0	0	0	0	1	2	0	0	0	0	0	1	1	1	0	0	0	0	1	0	0	0
ENSG00000037042	35	63	48	37	57	55	59	62	69	40	59	73	56	65	48	67	43	50	52	49	38	49	50	66	53	45	82	67	74	61	67	65	49	52	56	73	63	76	59	38	56	76	85	76	39	64	69	81	64
ENSG00000037241	10	13	8	11	26	17	12	38	12	29	38	23	28	31	31	38	33	28	19	36	60	41	63	53	23	44	49	43	47	43	49	51	41	41	24	45	38	40	36	25	36	58	62	57	29	19	33	66	56
ENSG00000037280	33	52	57	22	67	50	39	81	65	79	83	123	108	127	97	147	95	110	104	97	120	133	131	98	88	77	112	120	127	144	145	132	124	100	118	99	125	111	75	59	104	85	115	125	65	91	76	114	140
ENSG00000037474	95	269	279	62	327	296	231	593	311	284	341	345	290	317	289	300	329	282	292	255	493	624	527	378	315	337	427	430	442	583	532	498	382	275	330	485	563	456	320	258	296	374	342	317	175	198	269	470	475
ENSG00000037637	40	111	84	54	150	112	85	128	83	156	185	171	148	180	146	166	175	147	158	171	191	234	226	180	150	168	143	146	152	218	216	192	139	122	115	173	202	159	119	127	144	124	146	176	98	136	138	165	164
ENSG00000037749	20	47	37	47	103	76	37	65	58	46	71	47	60	56	70	46	82	63	59	69	61	91	89	86	60	56	67	63	69	97	111	94	82	77	69	120	96	96	79	47	78	85	120	94	53	64	71	77	77
ENSG00000037757	14	32	32	17	39	31	43	37	31	43	34	59	135	118	64	47	48	79	78	102	48	42	58	105	103	107	66	60	54	66	59	60	102	127	93	71	75	69	103	82	116	54	68	59	77	70	98	52	54
ENSG00000037897	7	39	34	4	30	20	24	40	23	20	20	25	24	25	17	29	23	22	22	12	28	42	35	35	31	23	28	31	31	36	48	42	39	31	33	25	47	37	36	25	40	29	17	22	22	11	13	36	32
ENSG00000037965	1	2	1	4	0	3	2	1	9	5	6	5	0	0	0	2	1	2	2	1	0	1	0	0	2	2	3	0	0	0	2	0	0	2	1	2	0	4	1	2	1	0	0	1	4	1	5	1	1
ENSG00000038002	19	32	22	12	20	20	56	120	42	58	78	51	40	39	41	23	44	31	31	28	38	41	31	37	38	30	90	94	89	51	50	52	32	16	17	44	53	40	20	16	14	55	36	46	14	29	32	91	78
ENSG00000038210	19	19	19	6	41	36	27	34	18	28	45	36	41	37	37	31	27	33	38	38	49	64	70	48	30	36	33	22	22	38	34	26	44	33	25	44	54	26	34	28	45	31	21	35	21	22	33	37	25
ENSG00000038219	336	663	499	370	515	462	499	1282	678	685	786	858	640	686	587	701	642	484	549	475	565	566	623	584	613	598	1256	1280	1245	832	909	880	580	478	465	775	886	864	516	398	320	903	970	911	538	475	517	1067	1128
ENSG00000038274	34	34	38	26	105	84	30	57	32	69	93	83	94	67	91	108	90	86	79	103	132	139	144	106	68	80	73	68	67	102	122	95	98	96	72	103	133	121	90	68	85	117	120	135	68	88	73	84	91
ENSG00000038295	0	2	0	0	4	1	1	4	2	1	1	1	2	3	2	0	0	0	3	0	2	2	0	0	0	0	1	4	3	342	349	269	493	477	389	1	1	1	3	2	3	6	0	8	0	1	4	0	7
ENSG00000038358	93	277	227	86	319	256	149	300	274	259	257	274	296	292	213	238	239	282	277	202	404	366	399	305	278	271	310	367	357	310	313	319	267	280	288	322	364	408	303	243	299	241	290	288	267	217	253	312	267
ENSG00000038382	166	410	471	147	730	730	285	1140	484	776	813	961	1348	1475	643	628	689	669	773	931	710	726	681	1054	872	951	901	936	879	929	973	976	1016	966	828	776	731	681	684	716	997	643	676	653	593	685	799	781	839
ENSG00000038427	1	3	0	3	5	7	80	108	66	112	120	119	144	103	7	11	10	5	1	3	31	42	32	57	56	50	90	112	103	11	13	6	14	11	5	14	24	7	16	8	6	26	11	32	14	13	20	90	111
ENSG00000038532	114	231	149	142	335	295	160	281	274	192	231	218	368	440	197	232	199	402	405	397	303	283	244	432	342	367	302	284	322	305	276	270	585	484	448	249	209	276	390	325	441	279	303	274	449	451	529	297	299
ENSG00000038945	4	0	0	5	1	0	4	3	5	1	0	0	0	1	0	0	1	1	1	0	2	0	0	0	0	0	4	6	5	0	0	1	1	0	0	0	1	0	0	1	0	0	0	0	0	0	1	3	5
ENSG00000039068	0	0	0	0	0	0	0	0	0	1	0	0	0	1	0	1	0	1	0	0	0	0	0	0	0	2	0	0	0	0	0	1	1	0	1	0	0	0	0	2	0	0	0	0	0	0	0	1	1
ENSG00000039123	112	298	273	76	306	231	249	586	288	238	268	274	255	257	253	199	237	242	305	194	294	417	364	267	277	279	300	291	328	359	336	380	336	261	261	339	387	375	255	251	267	254	284	300	256	198	203	312	311
ENSG00000039139	1	0	0	1	0	0	1	0	0	0	0	1	0	0	0	0	1	2	0	0	0	0	1	0	0	4	0	0	1	1	0	0	2	0	0	2	0	0	0	1	0	1	0	1	0	0	0	0	0
ENSG00000039319	78	194	88	55	140	126	131	192	168	95	94	99	90	68	78	64	75	99	74	61	66	69	65	78	90	75	95	99	106	92	74	75	77	66	62	90	106	84	84	74	64	97	71	112	80	89	91	82	89
ENSG00000039523	48	70	87	52	93	105	105	164	146	198	216	260	297	316	154	146	162	137	142	140	407	390	348	299	244	231	259	299	265	267	256	221	244	208	217	198	211	199	195	172	207	224	231	239	227	192	231	300	315
ENSG00000039537	0	0	0	3	0	0	0	0	0	0	0	0	0	0	0	0	0	0	0	0	0	0	0	0	0	0	0	1	0	0	0	0	0	0	0	0	0	0	0	1	0	1	0	0	0	0	0	0	0
ENSG00000039560	0	0	0	0	0	0	0	0	0	0	0	2	1	0	0	0	1	0	2	1	0	0	0	0	0	1	0	2	0	1	0	0	5	0	1	0	0	0	0	0	0	0	1	0	0	2	0	0	0
ENSG00000039600	1	0	0	0	0	0	0	0	1	0	2	0	0	0	0	0	0	0	0	0	0	0	0	0	0	1	0	0	0	0	0	1	0	0	0	0	0	0	0	0	1	0	0	0	0	0	0	0	0
ENSG00000039650	65	186	153	54	169	177	141	168	296	190	197	220	184	191	156	172	170	174	189	121	332	270	333	238	268	210	255	280	270	176	148	200	170	125	158	143	148	193	154	158	159	185	218	212	225	196	189	213	197
ENSG00000039987	1	0	1	1	0	0	0	0	0	1	0	1	0	0	1	0	0	0	0	0	0	0	0	0	0	0	0	1	0	1	0	0	0	0	1	0	0	0	0	0	0	0	0	0	0	0	0	0	0
ENSG00000040199	37	70	57	38	114	103	55	89	58	102	133	107	100	147	98	97	109	93	107	116	120	156	113	135	98	93	86	82	105	167	145	136	136	144	112	130	159	126	128	115	137	113	119	133	85	123	141	84	98
ENSG00000040275	134	198	253	81	164	155	208	638	189	266	309	310	212	230	262	257	244	153	165	202	227	256	256	207	133	157	409	371	394	405	386	330	163	166	153	335	389	329	164	110	111	277	261	314	103	121	146	461	456
ENSG00000040341	103	237	140	133	304	237	239	496	233	274	321	308	336	300	276	258	311	200	233	274	240	257	264	301	224	247	534	478	514	423	376	299	332	315	258	439	483	369	283	264	305	370	287	421	229	222	306	535	562
ENSG00000040487	5	9	11	0	15	7	16	16	12	19	27	22	26	30	20	18	16	18	8	20	28	30	48	18	15	14	20	29	22	17	19	14	16	15	21	14	20	20	15	8	14	28	31	15	23	16	20	24	33
ENSG00000040531	6	21	17	7	13	25	4	22	21	13	15	17	15	24	14	14	11	17	13	17	45	33	40	31	22	27	22	13	31	36	26	27	23	17	24	21	31	21	22	22	19	16	19	23	21	17	25	22	21
ENSG00000040608	5	4	8	3	3	8	3	7	6	9	7	7	23	15	17	18	13	15	8	20	36	28	38	17	17	12	17	15	12	13	21	10	23	14	20	13	15	13	12	11	19	25	30	25	12	26	22	23	21
ENSG00000040633	42	40	60	19	81	75	51	91	50	131	111	136	136	137	96	137	91	84	99	121	239	241	226	145	132	119	179	183	131	194	194	175	124	136	124	168	168	165	124	99	135	181	198	176	92	110	144	205	177
ENSG00000040731	0	0	0	0	0	0	0	0	0	0	0	0	0	0	0	1	0	0	0	0	0	0	0	0	0	1	0	1	0	0	0	0	0	0	0	0	0	0	1	0	0	0	0	0	0	0	0	0	0
ENSG00000040933	297	754	545	304	718	636	254	459	421	762	823	937	907	972	732	858	830	730	742	730	1019	1084	1135	892	767	782	548	583	588	854	857	863	765	668	611	919	956	917	742	611	723	936	1079	1069	786	761	849	525	540
ENSG00000041353	3	8	10	13	23	13	1	0	2	2	2	2	0	2	0	2	2	1	2	1	2	1	1	3	1	1	2	7	3	2	5	1	1	1	0	0	2	1	2	0	2	18	20	15	2	7	8	4	2
ENSG00000041357	112	170	184	70	301	245	157	364	120	273	296	287	262	202	224	234	261	187	208	239	411	444	459	250	186	193	360	319	311	344	353	296	234	179	214	298	376	312	195	153	190	273	278	325	127	158	147	319	327
ENSG00000041515	0	1	0	2	2	0	0	0	0	1	2	1	5	2	0	0	0	3	0	0	2	2	0	0	0	1	2	0	0	0	0	1	3	0	0	0	0	0	2	1	1	0	0	2	0	2	0	0	1
ENSG00000041802	68	161	159	31	151	148	145	321	150	141	168	164	122	186	162	167	178	160	141	142	208	237	230	224	183	198	287	268	326	319	296	274	229	197	150	230	251	224	169	137	170	166	173	203	86	94	118	312	299
ENSG00000041880	14	23	25	8	14	20	19	37	23	24	37	41	33	39	21	24	34	25	21	29	34	34	30	44	15	32	45	51	64	38	33	37	34	30	41	38	36	39	35	20	38	26	41	36	14	31	26	45	54
ENSG00000041982	0	2	0	0	0	0	0	0	0	2	0	1	0	0	0	0	2	0	0	0	0	0	0	0	0	0	0	0	0	0	0	0	1	0	1	0	0	1	0	2	1	0	0	0	1	1	0	0	0
ENSG00000041988	18	19	29	7	29	16	17	21	31	16	20	22	28	27	20	30	33	28	42	25	80	65	86	47	30	36	43	42	42	32	33	36	38	32	22	30	39	29	19	22	24	25	36	27	23	38	28	31	35
ENSG00000042062	1	0	0	0	0	0	0	1	0	0	1	1	0	0	0	0	0	0	0	0	0	0	0	0	1	0	0	0	1	0	0	0	0	1	0	0	0	0	0	0	0	1	0	0	0	0	0	0	0
ENSG00000042088	61	137	94	47	119	109	78	159	106	97	120	101	127	110	110	106	96	123	134	141	188	184	196	152	135	130	148	162	140	147	159	128	137	124	140	133	150	142	126	122	138	125	117	151	132	139	155	143	141
ENSG00000042286	1	10	8	14	26	17	6	14	10	6	17	12	37	24	5	11	12	15	19	33	10	18	15	31	32	24	18	14	19	6	10	11	36	24	10	8	13	12	33	15	37	10	13	14	21	42	48	26	31
ENSG00000042304	0	1	0	0	0	1	0	0	0	0	0	1	0	0	0	1	0	0	0	0	0	0	0	0	0	0	1	0	0	0	0	0	0	0	0	0	0	0	0	0	0	0	0	0	0	0	0	0	0
ENSG00000042317	16	35	21	15	27	25	31	39	36	13	21	21	29	25	15	11	15	27	20	13	26	24	18	16	19	9	25	31	35	20	22	16	33	29	25	16	21	24	20	13	24	31	16	20	25	23	25	24	17
ENSG00000042429	15	94	48	21	56	55	38	65	94	57	61	51	29	51	38	37	38	56	65	21	18	25	26	52	67	41	45	67	78	28	40	45	31	19	33	32	39	48	29	45	26	20	27	23	32	21	21	35	37
ENSG00000042445	27	42	42	22	37	46	33	64	45	45	42	48	38	60	40	39	49	41	32	48	58	60	61	37	53	50	54	52	49	49	50	42	34	36	26	67	48	43	29	40	47	43	66	72	46	28	40	54	55
ENSG00000042493	43	25	21	42	58	47	48	59	47	55	58	66	74	67	80	101	97	78	62	90	145	128	174	74	75	66	186	169	142	126	113	121	97	115	77	64	66	83	43	49	69	124	152	168	97	120	95	218	242
ENSG00000042753	10	14	27	3	26	24	7	10	11	42	38	45	48	40	48	43	48	38	43	50	134	152	151	66	41	52	55	36	49	48	50	40	39	40	41	47	56	44	43	32	53	43	47	53	40	53	54	48	61
ENSG00000042781	0	2	0	0	1	0	0	0	0	1	0	1	0	0	0	2	0	0	0	0	0	1	0	0	0	1	0	0	0	0	0	0	0	0	2	0	0	1	0	4	0	0	0	0	1	0	0	1	0
ENSG00000042813	0	0	0	1	0	0	0	0	0	0	0	1	0	0	0	0	0	0	0	0	0	0	0	0	0	0	0	0	0	0	0	0	0	0	0	0	0	0	0	0	0	0	0	0	0	1	0	0	0
ENSG00000042832	2	5	3	4	3	6	1	0	2	0	0	2	0	0	1	0	0	6	2	0	2	1	0	4	3	4	2	0	2	1	1	3	3	1	0	1	0	0	3	1	1	1	0	0	2	3	2	0	3
ENSG00000042980	2	0	0	0	0	0	0	0	0	1	0	1	0	1	0	2	0	0	0	0	0	1	0	1	1	1	0	1	0	0	0	1	0	0	1	0	0	0	0	0	0	0	0	1	0	1	0	0	1
ENSG00000043039	0	0	0	2	0	0	0	0	0	0	0	0	0	0	0	0	1	0	0	2	0	0	1	0	0	0	0	0	0	2	0	0	0	0	0	0	0	0	0	2	0	0	0	0	0	0	0	0	1
ENSG00000043093	51	108	91	79	202	152	84	171	82	164	205	206	160	175	215	213	221	157	148	178	172	178	200	210	146	162	259	265	244	390	360	332	254	208	201	355	381	303	163	147	134	342	341	334	137	137	192	274	300
ENSG00000043143	108	117	179	124	273	241	134	289	156	296	317	384	525	627	356	386	341	368	399	497	649	646	703	686	506	573	505	453	431	519	563	478	546	541	499	417	498	409	387	361	507	477	579	541	366	466	523	575	595
ENSG00000043355	4	8	4	7	13	9	2	12	8	21	25	37	58	26	21	36	30	29	32	26	35	57	37	41	37	32	30	24	26	32	40	45	25	32	25	32	17	34	29	20	32	33	31	47	24	34	33	41	32
ENSG00000043462	155	254	243	157	235	196	136	276	172	309	313	385	278	318	284	340	306	268	286	269	221	228	218	234	223	196	379	406	382	434	413	399	323	265	302	330	337	329	224	197	191	503	541	466	319	349	339	387	443
ENSG00000043514	48	138	86	27	107	102	97	175	115	107	123	127	97	111	102	82	108	95	124	92	114	149	129	127	112	108	138	130	165	127	127	130	111	91	102	146	139	144	108	75	100	108	96	122	92	89	80	156	150
ENSG00000043591	6	4	6	7	15	9	2	1	5	27	24	38	14	19	82	62	68	48	40	52	50	38	42	56	28	33	20	17	26	57	45	43	51	47	39	35	44	31	26	17	24	91	88	110	48	71	56	21	32
ENSG00000044012	0	0	0	0	0	0	0	0	0	0	0	0	0	0	0	0	0	0	0	0	0	0	0	0	0	0	0	0	0	0	0	0	0	0	0	0	0	0	0	0	0	0	0	0	0	0	0	0	0
ENSG00000044090	55	118	120	36	108	103	73	142	124	73	87	88	86	102	76	66	51	68	81	67	111	109	110	105	113	107	141	127	151	85	92	103	83	66	73	76	90	116	93	79	84	68	110	92	69	82	92	106	105
ENSG00000044115	151	177	146	129	171	159	134	325	184	236	267	246	241	286	217	226	199	246	219	219	525	595	567	321	244	276	331	318	326	338	258	270	246	228	242	223	291	261	199	226	218	360	338	400	265	312	307	343	359
ENSG00000044446	55	155	97	38	105	82	102	212	173	118	130	143	101	143	97	119	113	123	150	85	154	141	185	153	145	152	151	186	189	163	128	174	118	73	105	176	144	179	138	116	121	134	159	158	121	112	135	154	190
ENSG00000044459	81	235	197	74	221	184	150	277	158	122	156	128	90	134	174	175	202	203	224	149	109	156	162	195	190	183	140	131	133	152	148	174	149	127	125	219	247	232	173	140	122	194	149	170	123	140	163	122	136
ENSG00000044524	12	44	28	22	40	35	39	82	48	163	175	169	142	184	26	31	32	20	29	35	18	14	25	10	9	12	73	77	62	222	174	153	126	122	108	49	47	37	24	21	34	73	66	79	44	46	60	69	84
ENSG00000044574	171	240	479	85	307	249	227	658	195	327	388	422	385	364	894	917	1049	637	630	700	669	798	727	412	319	358	536	535	548	1115	1106	1003	509	560	456	1325	1418	1307	727	624	675	433	450	493	193	238	220	659	677
ENSG00000046604	30	21	55	15	90	57	54	161	40	116	135	137	106	126	135	130	138	68	100	84	78	99	103	71	35	57	110	126	105	257	208	200	124	111	116	164	163	154	96	72	101	160	125	176	72	75	88	120	131
ENSG00000046647	18	45	28	14	40	29	34	70	30	32	36	34	35	49	34	50	37	29	33	42	49	44	45	40	42	37	62	63	43	54	51	42	45	33	40	57	48	62	37	39	49	39	36	54	32	37	38	56	51
ENSG00000046651	187	299	236	89	144	133	312	772	357	204	249	296	175	204	157	170	154	144	177	144	99	131	119	131	151	137	422	447	488	229	201	233	159	130	130	202	216	232	127	112	96	195	179	152	149	119	153	322	271
ENSG00000046653	0	1	1	1	0	0	0	2	1	0	1	0	0	0	1	0	0	0	0	0	0	1	0	0	0	0	0	0	3	0	0	0	2	0	0	0	0	0	0	0	0	0	0	0	0	0	0	0	2
ENSG00000046774	0	0	0	0	0	0	0	0	0	0	0	0	0	0	0	0	0	0	0	0	0	0	0	0	0	0	0	0	0	0	0	0	0	0	0	0	1	0	0	1	0	0	0	0	0	2	0	0	0
ENSG00000046889	41	83	65	63	95	71	37	46	36	153	171	169	160	168	105	127	103	148	157	129	25	27	29	29	32	31	60	65	71	70	43	64	70	66	82	52	66	49	54	55	61	78	76	80	89	55	102	49	56
ENSG00000047056	71	118	89	67	122	114	83	146	121	92	90	80	107	119	71	73	70	107	119	103	106	124	134	135	112	123	126	156	146	87	93	100	136	148	99	81	77	94	87	92	108	95	110	109	124	129	121	121	140
ENSG00000047188	113	390	285	105	271	254	218	551	340	208	289	275	197	211	199	177	207	222	212	162	187	240	239	227	201	204	307	288	326	290	273	234	187	147	191	264	244	211	182	189	193	194	191	209	185	162	192	259	240
ENSG00000047230	0	1	0	0	1	0	0	0	0	0	0	0	0	0	0	0	0	0	0	0	0	0	0	0	0	0	0	0	0	0	0	0	0	0	0	0	0	0	1	1	0	0	0	0	0	0	0	0	0
ENSG00000047249	17	44	37	14	46	52	29	34	44	37	47	43	43	38	54	43	41	58	59	53	78	95	102	56	53	60	66	53	55	48	48	33	56	45	33	42	46	43	42	55	48	62	37	61	54	49	67	37	37
ENSG00000047315	222	445	404	176	630	455	389	984	403	493	569	488	392	426	510	430	473	345	405	364	582	768	638	430	411	407	492	538	554	667	612	536	448	384	353	628	640	548	405	350	418	615	539	683	327	341	423	450	491
ENSG00000047346	38	70	41	33	50	46	56	79	53	34	45	23	34	34	45	29	29	58	51	28	52	48	63	61	42	32	54	66	66	52	45	34	40	30	34	58	68	47	31	42	39	49	55	60	33	29	48	61	74
ENSG00000047365	93	221	145	81	216	175	119	342	180	204	258	228	221	261	246	260	247	258	253	251	139	157	116	190	170	168	261	241	274	294	249	250	215	173	179	280	310	288	198	171	205	195	134	207	137	119	168	222	245
ENSG00000047410	495	1721	1041	442	923	826	1166	2282	1551	1303	1553	1518	1016	1269	1047	1045	1066	972	975	772	914	1007	943	878	954	970	2020	2083	1973	1280	1209	1270	1049	775	896	1322	1463	1294	860	728	531	1486	1367	1312	874	896	925	1295	1253
ENSG00000047457	0	0	0	2	0	0	0	1	1	0	0	0	0	0	0	0	0	0	0	0	0	0	0	0	0	0	0	2	1	0	1	0	0	0	0	0	0	1	0	1	0	0	0	0	0	0	0	1	0
ENSG00000047578	55	90	95	48	335	289	109	306	164	127	147	178	154	161	107	143	116	126	125	124	149	172	156	176	152	165	295	291	309	202	201	185	173	130	154	164	148	198	123	111	147	155	211	188	155	119	167	241	280
ENSG00000047579	28	47	45	20	70	58	27	66	44	49	81	55	41	51	44	58	49	53	48	37	76	73	99	68	58	71	65	59	64	74	81	89	80	56	55	75	75	71	68	59	54	72	48	75	36	41	32	75	66
ENSG00000047597	0	0	0	0	0	0	0	0	0	1	0	0	0	0	0	0	0	0	0	0	0	0	0	0	0	0	0	0	0	0	1	0	0	0	0	0	0	0	0	0	0	0	0	0	0	0	0	0	0
ENSG00000047617	0	0	1	1	0	0	0	0	0	0	0	1	0	2	0	0	0	0	0	0	0	0	0	1	0	0	0	0	0	0	1	0	0	0	0	0	0	0	0	1	0	0	0	0	0	0	0	0	0
ENSG00000047621	22	62	60	39	70	53	24	41	28	50	62	47	40	37	44	46	39	43	44	29	52	69	49	57	36	46	33	21	23	60	51	74	45	42	39	55	51	45	44	36	38	40	47	62	34	42	37	15	33
ENSG00000047634	27	24	21	16	20	14	41	84	29	22	43	35	16	17	15	19	18	16	10	10	23	21	19	28	15	13	33	34	54	29	36	31	17	13	14	30	20	18	12	12	12	36	25	31	15	11	18	39	49
ENSG00000047644	28	19	18	28	43	35	30	67	48	78	83	114	150	127	64	74	69	49	55	64	98	103	82	102	70	87	152	153	143	149	136	133	163	163	118	47	52	65	41	32	54	83	89	101	60	68	92	134	133
ENSG00000047648	0	0	0	0	0	0	0	0	0	0	0	0	0	0	0	0	0	0	0	0	0	1	0	0	0	0	0	0	0	0	0	0	0	0	0	0	0	0	0	0	0	0	0	0	0	0	0	0	1
ENSG00000047662	2	11	10	1	3	4	5	10	2	1	4	4	0	1	2	1	3	2	2	1	7	7	9	8	9	6	7	5	2	10	4	1	5	0	0	5	5	9	6	3	2	7	2	2	3	1	1	3	3
ENSG00000047849	121	264	232	133	260	204	235	544	376	376	471	416	396	443	390	464	434	369	382	361	581	634	625	574	508	551	669	706	723	767	717	687	511	405	397	665	739	644	455	369	427	687	708	792	421	424	481	751	748
ENSG00000047932	42	77	65	26	91	79	64	145	54	66	70	82	63	55	95	90	99	74	85	81	114	141	134	99	68	78	114	101	96	163	141	113	106	80	91	104	134	85	55	72	61	90	101	112	75	80	72	117	84
ENSG00000047936	1	0	0	0	0	0	1	0	0	0	0	0	0	0	0	0	0	0	0	0	0	0	0	0	0	1	0	0	0	0	0	0	0	0	0	0	0	0	0	0	0	0	1	0	0	1	0	0	0
ENSG00000048028	28	80	55	27	57	69	58	104	61	53	54	62	46	50	38	26	36	57	48	42	46	54	50	58	29	50	65	54	59	58	50	61	60	40	53	80	67	62	48	54	44	58	49	67	59	55	73	32	36
ENSG00000048052	90	93	64	113	84	88	117	196	158	73	86	105	86	104	93	100	97	92	117	88	59	61	49	64	65	64	133	173	188	117	117	115	112	86	116	103	107	84	76	88	67	102	104	109	74	75	102	195	197
ENSG00000048140	19	47	42	15	67	50	26	62	39	81	92	106	128	143	67	91	102	93	101	126	227	299	302	121	97	110	93	78	68	77	92	91	114	137	103	91	111	104	88	89	111	89	82	94	106	94	112	88	75
ENSG00000048162	12	66	55	6	80	61	49	103	43	53	54	51	55	49	59	66	49	60	49	64	141	143	149	105	86	93	85	92	95	153	137	142	111	84	107	101	128	134	110	75	82	60	53	73	26	47	36	100	107
ENSG00000048342	1	2	0	1	2	0	2	1	2	0	0	1	0	0	0	0	2	0	0	0	0	0	0	1	0	4	2	0	2	0	1	0	0	0	0	0	0	1	0	1	0	2	0	0	0	0	0	1	2
ENSG00000048392	14	14	27	21	56	51	28	59	31	37	52	57	67	64	42	49	57	64	53	60	68	109	80	75	44	50	61	57	47	86	75	61	58	71	67	76	85	77	41	55	50	69	66	84	40	44	67	67	75
ENSG00000048405	72	159	129	146	200	151	117	231	104	207	315	289	220	229	264	285	283	184	168	224	310	370	321	384	220	255	418	385	378	410	469	377	256	226	225	363	411	361	200	178	159	409	363	419	200	196	253	389	455
ENSG00000048462	0	0	0	0	0	0	0	0	0	0	0	0	0	0	0	0	0	0	0	0	0	0	0	0	0	0	0	0	0	0	0	0	0	0	0	0	0	0	0	0	0	0	0	0	0	0	0	0	0
ENSG00000048471	53	117	89	53	137	86	69	113	134	92	115	123	134	139	98	129	108	133	115	96	145	157	168	142	148	125	180	164	180	128	136	140	154	138	118	135	109	125	161	135	123	118	126	99	122	117	124	197	208
ENSG00000048540	0	0	0	2	0	0	0	0	0	0	0	2	0	1	0	0	2	0	1	0	0	0	0	0	0	0	0	0	0	1	0	0	2	0	0	0	0	0	0	1	0	0	0	0	0	0	0	0	0
ENSG00000048544	25	33	50	22	67	58	35	77	22	59	60	79	93	66	86	89	75	68	79	75	121	132	113	101	77	73	110	93	74	147	123	111	106	75	103	110	117	113	63	59	80	95	92	122	46	48	73	104	81
ENSG00000048545	0	0	0	0	0	0	0	0	0	0	0	1	0	0	0	0	0	0	0	0	0	0	0	0	0	0	0	0	0	0	0	0	0	0	0	0	0	0	0	0	0	0	0	0	0	0	0	0	0
ENSG00000048649	190	399	386	228	335	269	335	990	450	499	607	686	477	476	451	437	457	388	416	317	374	434	391	453	452	440	665	723	681	760	789	665	481	429	450	670	730	653	388	330	228	814	773	797	426	405	460	735	731
ENSG00000048707	314	841	652	316	700	584	523	1301	895	552	635	602	710	730	529	572	542	700	694	599	536	603	605	716	713	683	841	866	909	769	705	703	846	740	771	691	695	635	601	573	691	665	740	759	740	732	841	736	771
ENSG00000048740	233	272	270	349	584	468	162	358	188	665	810	800	825	872	652	656	639	603	625	677	524	622	530	615	436	521	501	475	466	1112	1306	953	1007	907	886	666	690	665	514	401	524	938	916	1109	652	698	825	517	567
ENSG00000048828	175	438	518	167	711	577	311	835	342	693	809	886	1106	1123	717	813	742	828	766	1008	1275	1226	1161	1340	811	1063	816	873	798	1141	1224	957	1192	1100	1036	1044	1185	1001	981	780	1031	815	905	974	641	848	914	1001	909
ENSG00000048991	266	392	397	270	514	422	374	819	408	600	821	771	916	940	849	898	924	879	798	944	1518	1682	1582	1006	643	780	841	804	777	1133	1185	983	1200	1011	948	1044	1223	1012	807	676	771	898	850	892	624	827	911	916	947
ENSG00000049089	10	8	3	10	9	10	12	11	14	18	17	33	27	31	15	14	12	21	24	22	31	36	39	23	25	20	21	36	52	27	23	18	33	32	36	14	16	17	19	15	13	13	17	26	19	11	30	24	41
ENSG00000049130	0	0	0	1	0	0	0	0	0	0	0	1	0	0	0	1	0	0	0	0	0	0	0	0	0	0	0	0	0	0	0	0	0	0	0	0	0	0	0	0	0	0	0	0	0	1	0	0	1
ENSG00000049167	26	62	35	48	67	58	34	45	39	69	85	56	55	68	54	75	71	65	59	81	84	69	79	76	68	68	76	72	72	106	106	97	83	79	55	107	91	86	63	43	68	86	86	95	48	63	80	99	90
ENSG00000049192	19	32	23	26	49	31	28	81	53	31	39	28	73	72	27	29	31	75	85	79	24	26	21	98	53	69	51	52	43	34	30	33	130	105	92	40	41	41	88	69	109	33	38	37	93	94	130	26	33
ENSG00000049239	51	44	60	131	180	143	34	63	35	147	159	210	385	404	228	238	227	289	247	355	279	269	276	246	153	161	173	159	127	229	234	225	319	282	302	194	212	213	217	192	262	222	223	278	208	273	318	171	191
ENSG00000049245	20	34	37	13	60	54	26	47	16	48	59	61	92	73	47	53	52	66	59	72	98	117	95	97	51	80	66	55	56	94	86	72	102	107	81	78	91	64	76	54	81	65	64	79	57	84	66	88	71
ENSG00000049246	17	32	13	8	26	14	23	55	32	67	73	69	69	63	61	49	59	39	45	31	41	54	56	58	52	53	62	57	50	68	66	52	34	52	42	54	54	59	23	34	39	67	98	70	31	46	51	41	53
ENSG00000049247	0	0	0	0	0	0	0	0	0	0	0	0	0	0	0	0	0	0	0	0	0	0	0	0	0	0	0	0	0	0	0	0	0	0	0	0	0	0	0	0	0	0	0	0	0	0	0	0	0
ENSG00000049249	0	1	0	0	1	0	1	0	0	0	0	0	3	0	1	0	0	0	1	0	0	0	0	1	0	0	0	0	0	1	0	1	0	0	1	0	0	0	0	1	0	0	0	0	0	0	0	0	0
ENSG00000049283	0	0	0	1	0	0	0	0	0	1	1	0	0	0	0	1	0	1	1	1	0	0	0	0	2	0	0	2	0	0	2	0	0	0	0	0	0	1	0	0	0	0	1	1	0	0	0	1	0
ENSG00000049323	26	31	28	23	48	46	21	43	39	38	38	25	34	29	21	12	23	15	16	28	43	35	38	39	34	47	69	81	82	62	66	63	53	32	53	63	59	41	37	31	35	66	87	106	43	57	47	56	73
ENSG00000049449	30	61	61	17	56	56	104	175	75	104	112	125	91	129	132	162	143	113	110	115	182	172	168	136	122	112	156	153	157	207	205	189	125	102	104	151	153	158	97	79	106	138	165	150	71	83	64	231	208
ENSG00000049540	0	0	0	1	2	1	0	0	0	0	0	1	2	0	0	0	0	1	0	0	0	0	0	0	0	0	0	1	1	3	0	0	0	0	0	0	1	0	0	1	0	1	1	2	0	0	0	0	0
ENSG00000049541	31	76	54	36	77	67	48	59	66	91	87	97	115	108	74	85	84	91	114	95	143	181	193	125	106	108	80	94	94	112	110	117	119	95	125	106	121	114	114	90	117	95	124	119	106	119	99	108	111
ENSG00000049618	270	793	559	272	742	702	393	658	604	1306	1600	1663	1570	1681	1454	1595	1624	1200	1260	1396	1270	1264	1264	1546	1184	1212	1370	1366	1310	1828	1881	1670	1437	1288	1220	1756	1785	1674	1140	950	1263	1525	1610	1713	1061	1117	1301	1656	1744
ENSG00000049656	154	308	316	91	465	354	240	555	406	575	724	793	771	832	735	788	774	654	679	774	1686	1698	1866	1041	750	765	793	782	849	809	830	774	799	751	742	887	885	870	774	657	799	622	636	705	478	518	541	875	882
ENSG00000049759	17	44	25	15	38	25	11	18	19	52	69	54	53	60	28	38	31	47	37	41	53	63	61	52	39	43	43	37	34	102	98	81	85	67	53	40	46	41	38	37	36	44	43	53	29	34	57	45	35
ENSG00000049768	1	1	1	1	1	0	1	1	1	1	1	1	3	5	3	1	3	3	2	0	0	0	3	1	2	0	2	3	0	0	1	1	0	4	3	0	0	2	2	0	2	0	0	0	1	3	1	2	4
ENSG00000049769	12	18	14	7	22	16	16	12	23	20	28	20	39	43	20	23	24	22	20	17	47	42	47	41	24	32	29	33	36	14	22	16	25	19	23	16	15	20	19	6	14	19	19	24	20	16	18	39	37
ENSG00000049860	55	85	75	40	67	79	86	184	80	78	64	83	68	92	74	74	66	77	60	58	111	126	125	85	79	65	92	89	112	98	103	87	70	55	53	86	76	61	52	51	54	63	94	112	60	75	73	114	105
ENSG00000049883	44	77	49	33	69	44	67	112	62	40	38	42	49	41	59	51	59	53	49	37	41	79	56	52	46	54	59	60	78	78	76	68	59	42	50	55	53	50	51	37	47	51	50	56	43	32	47	45	48
ENSG00000050030	30	83	74	95	175	144	41	112	55	130	149	157	140	180	142	192	174	152	175	194	183	183	153	222	141	183	104	99	112	298	271	213	265	210	218	186	232	190	152	143	175	246	264	281	192	182	231	134	124
ENSG00000050130	33	42	37	13	48	23	30	58	37	18	34	27	16	18	23	20	32	29	16	24	58	60	48	33	15	24	34	20	31	50	34	36	24	20	18	36	42	21	19	27	19	29	30	30	22	18	19	36	44
ENSG00000050165	0	1	0	1	0	0	0	0	0	0	0	0	0	0	0	0	0	0	0	0	1	0	1	0	0	0	0	0	0	0	0	0	0	0	0	0	0	0	0	0	0	0	0	0	0	0	0	0	0
ENSG00000050327	0	0	0	0	0	0	0	0	0	0	0	0	0	0	0	0	0	0	0	0	0	0	0	0	0	0	0	0	0	0	0	0	0	0	0	0	0	0	0	0	0	0	0	0	0	0	0	0	0
ENSG00000050344	6	14	25	5	38	32	12	37	32	24	34	34	34	28	26	46	35	22	19	32	61	71	56	48	22	37	57	48	44	93	108	63	60	33	48	66	57	48	19	22	31	40	50	46	15	26	29	52	61
ENSG00000050393	54	71	77	76	203	164	63	110	49	165	192	189	291	245	190	165	196	202	189	292	278	278	315	314	201	238	160	165	171	297	258	255	356	353	317	249	259	231	247	203	285	234	212	206	167	195	238	179	183
ENSG00000050405	69	82	83	51	116	85	58	154	67	107	124	134	145	103	121	107	126	94	104	138	134	149	124	120	98	85	172	166	177	223	238	207	133	116	112	176	162	181	94	91	111	232	259	267	95	138	147	235	227
ENSG00000050426	71	238	111	59	131	162	146	202	204	104	135	139	155	159	117	141	117	141	139	121	162	164	172	206	150	160	190	204	182	120	142	109	139	115	112	122	112	111	106	115	93	188	191	181	164	184	210	187	186
ENSG00000050438	46	133	96	67	137	127	70	98	99	62	113	93	101	105	61	47	62	71	70	51	53	49	44	63	44	55	101	98	97	116	95	97	106	124	103	65	77	76	77	71	61	82	89	93	81	69	105	98	116
ENSG00000050555	0	2	2	0	1	2	4	1	1	0	2	2	5	0	2	0	0	3	4	1	2	1	3	1	0	0	2	2	2	1	1	1	1	0	3	2	1	2	0	3	3	1	1	0	1	0	1	3	5
ENSG00000050628	9	5	4	11	20	15	15	7	15	1	4	6	6	7	6	5	6	3	1	1	7	2	7	4	1	5	48	31	45	66	70	45	88	46	49	6	6	2	1	5	4	49	23	34	28	25	26	45	55
ENSG00000050730	3	1	2	0	1	0	2	1	1	1	0	1	0	0	1	2	0	2	0	3	0	0	3	2	1	0	4	2	2	0	0	3	0	0	1	1	0	1	2	0	0	6	4	3	1	2	0	6	0
ENSG00000050748	105	166	168	90	214	188	151	323	181	215	277	263	284	346	280	283	288	253	298	332	404	424	406	402	285	299	355	351	358	348	370	302	379	342	333	329	364	328	309	258	313	323	330	361	278	341	332	336	380
ENSG00000050767	0	0	0	0	1	0	1	0	0	0	0	0	0	0	1	1	0	0	0	0	0	0	1	0	1	0	2	0	2	0	0	0	0	0	0	0	0	1	0	2	1	0	0	0	0	0	1	1	0
ENSG00000050820	0	0	0	0	0	0	0	0	0	0	0	1	0	1	0	0	0	0	1	0	0	0	0	0	0	0	0	1	1	0	0	0	0	0	0	0	0	0	0	1	0	0	0	0	0	0	0	0	0
ENSG00000051009	29	82	58	27	67	68	55	120	95	80	89	89	80	75	85	82	85	65	81	61	90	97	105	95	79	76	81	95	104	76	94	94	83	67	71	99	101	100	69	55	90	95	81	90	71	73	80	100	90
ENSG00000051108	45	62	44	32	48	48	88	112	101	76	76	65	57	80	115	145	142	119	123	99	119	148	150	122	119	106	127	150	154	142	139	136	105	75	81	145	169	147	115	94	116	73	55	80	69	66	75	159	159
ENSG00000051128	4	5	7	1	16	6	4	9	7	14	14	21	10	22	8	19	12	15	14	12	39	36	45	16	19	14	20	17	17	24	25	30	24	20	31	19	23	13	15	15	17	15	15	21	23	16	26	16	17
ENSG00000051180	25	62	42	21	82	60	38	66	73	45	67	45	55	64	66	65	57	66	67	67	76	108	113	68	92	68	62	63	57	52	70	78	72	55	39	54	83	70	45	71	68	65	52	71	48	53	75	73	62
ENSG00000051341	177	746	490	183	563	444	446	867	599	292	355	328	308	368	258	302	284	413	417	294	214	243	242	378	337	332	491	525	589	335	298	304	395	345	321	327	337	368	389	398	408	313	277	322	405	306	423	436	411
ENSG00000051382	21	114	57	30	110	105	47	72	71	65	90	90	96	95	100	73	88	90	94	70	111	138	123	121	100	102	72	77	57	126	130	111	104	100	87	100	108	95	82	87	77	109	83	107	85	68	96	81	61
ENSG00000051523	22	21	40	15	48	42	57	67	120	65	59	71	57	85	70	99	78	97	65	70	183	171	197	85	85	81	83	108	98	73	87	98	74	63	68	87	74	98	62	58	78	84	114	94	94	82	69	94	107
ENSG00000051596	8	25	24	4	45	36	19	16	16	16	19	32	28	16	18	35	31	19	24	18	54	59	49	35	25	24	27	26	24	33	34	22	25	36	25	25	27	38	25	19	21	23	31	26	16	26	26	25	31
ENSG00000051620	36	46	70	39	68	66	70	80	39	99	119	146	115	103	123	95	117	62	94	94	177	214	191	114	100	109	151	140	136	200	213	158	90	94	106	158	149	138	81	80	81	128	151	145	88	85	82	153	147
ENSG00000051825	345	634	445	296	697	578	571	1147	596	712	945	790	780	759	773	745	742	695	695	711	689	703	681	797	670	679	1135	1173	1186	1008	964	840	841	705	697	967	1086	933	659	561	567	1110	886	1027	640	701	817	959	964
ENSG00000052126	73	133	138	73	111	81	113	301	145	287	323	350	247	291	294	319	340	207	259	265	195	166	165	226	190	178	287	297	302	462	485	423	297	253	217	405	499	425	245	202	190	538	600	589	279	266	350	367	349
ENSG00000052344	0	0	0	0	0	0	0	0	0	0	0	0	0	0	0	0	0	0	0	0	0	0	0	0	0	0	0	0	0	0	0	0	0	0	0	0	0	0	0	0	0	0	0	0	0	0	0	0	0
ENSG00000052723	100	100	130	82	244	215	131	277	78	335	487	392	352	300	548	463	495	292	252	396	408	402	341	378	228	267	434	473	438	1041	951	734	517	394	355	787	856	686	321	240	298	842	529	796	206	296	341	537	521
ENSG00000052749	16	132	148	19	153	124	77	152	127	124	108	113	141	129	119	129	122	137	145	106	193	242	241	176	192	189	225	194	221	307	268	265	238	180	159	237	223	247	161	175	238	103	117	118	98	84	67	157	168
ENSG00000052795	32	121	81	47	160	129	50	106	71	168	211	204	245	232	201	178	177	179	179	174	216	225	195	241	184	173	136	130	130	300	279	239	274	251	190	243	247	195	171	167	182	199	191	236	142	152	204	136	148
ENSG00000052802	106	65	51	72	68	49	44	114	56	95	124	92	71	62	133	108	108	76	81	73	159	201	190	123	90	108	76	62	93	151	141	102	86	67	78	106	111	105	66	66	87	237	202	253	121	147	161	97	83
ENSG00000052841	231	526	362	178	404	338	335	686	439	270	375	336	259	329	276	277	256	267	288	243	249	271	268	281	317	272	393	436	485	430	406	357	342	263	299	330	311	313	253	207	240	345	357	367	291	302	322	384	389
ENSG00000052850	0	1	0	0	0	2	0	0	0	0	0	0	0	0	0	0	2	2	0	0	0	0	0	0	0	0	0	0	0	0	0	0	0	0	0	0	0	0	0	0	0	1	0	0	0	0	0	0	0
ENSG00000053108	1	0	0	1	0	0	0	0	0	0	0	0	0	0	0	0	0	1	1	0	0	0	0	0	0	0	0	0	0	1	0	0	0	0	0	0	0	1	0	6	0	0	0	0	0	0	0	0	1
ENSG00000053254	135	179	204	446	772	587	183	403	180	2031	2379	2378	2468	2262	2294	2584	2495	1578	1542	2032	1709	1746	1591	2180	1379	1656	1941	1837	1796	3243	3119	2539	2420	2223	1925	3277	3795	2896	1760	1401	1917	3639	3685	4015	1586	2077	2398	2336	2437
ENSG00000053328	0	1	2	0	0	0	0	1	1	0	0	0	0	1	0	0	0	0	0	0	0	0	0	1	0	0	0	0	0	0	0	0	0	0	0	0	0	1	0	0	0	0	0	1	0	0	0	0	0
ENSG00000053371	14	32	37	27	58	60	20	35	30	75	69	92	110	101	80	102	82	67	70	100	250	232	230	109	72	103	69	67	88	80	73	98	86	78	87	96	94	113	56	49	76	78	104	88	86	78	84	75	87
ENSG00000053372	22	59	75	13	119	92	35	84	59	119	123	138	169	130	195	189	187	138	148	130	287	269	277	252	175	188	171	170	161	353	364	359	299	274	246	318	354	284	233	153	240	174	127	170	89	85	83	210	214
ENSG00000053438	0	0	0	0	0	0	1	0	0	0	0	1	0	0	1	0	0	1	0	0	0	0	0	0	1	0	0	1	0	0	1	0	0	0	1	0	0	0	0	0	1	0	0	0	0	0	0	0	0
ENSG00000053501	24	38	41	14	30	19	29	36	30	35	44	64	51	52	54	55	48	39	49	41	116	115	117	65	49	64	76	59	65	103	87	61	84	60	62	54	55	83	51	58	67	70	86	60	55	43	56	86	97
ENSG00000053524	16	33	23	28	28	24	20	24	28	53	56	49	53	51	30	15	32	29	41	17	18	18	31	33	29	19	44	54	54	67	51	47	72	44	46	27	25	36	27	26	32	67	75	70	49	57	64	29	47
ENSG00000053702	2	1	0	0	0	0	0	3	0	1	0	1	0	0	0	0	0	0	4	0	0	1	0	0	0	0	0	0	0	1	0	0	0	0	0	2	1	0	0	1	1	0	0	0	0	0	0	0	0
ENSG00000053747	5	1	0	1	1	1	4	3	2	0	3	1	2	1	1	1	0	2	0	0	0	0	0	0	0	1	8	3	5	0	1	2	1	1	0	0	0	2	2	0	1	2	3	0	2	2	2	2	2
ENSG00000053770	35	93	59	31	114	95	83	137	84	54	93	49	53	73	61	58	80	58	64	71	77	79	65	66	67	56	100	113	77	121	132	89	93	87	89	95	102	86	100	66	81	79	71	93	59	61	78	116	108
ENSG00000053900	64	177	123	47	128	122	122	215	205	118	148	128	83	118	92	93	98	99	116	76	117	143	125	97	94	102	133	156	173	110	107	109	80	69	92	137	137	125	107	93	91	101	84	101	71	57	55	135	113
ENSG00000053918	0	0	0	0	0	0	0	0	0	0	0	0	0	0	0	0	0	0	0	0	0	0	0	0	0	0	0	1	0	0	0	0	0	0	0	1	0	0	0	0	0	1	0	1	0	0	0	0	0
ENSG00000054116	25	39	37	16	43	50	38	53	37	59	67	71	78	75	53	39	75	51	47	71	147	155	166	96	72	81	67	66	44	68	75	65	82	78	65	76	70	66	64	52	68	74	71	70	65	60	77	59	58
ENSG00000054118	1543	1874	5538	311	870	696	2513	6934	1500	1539	1444	1686	1450	1327	1683	1868	1725	1013	1030	1238	1844	1960	1957	1489	1044	1340	2218	2099	2124	2785	2763	2480	1468	1275	1078	2699	2915	2510	1067	1068	1221	2560	2658	2633	955	1193	1271	2851	2797
ENSG00000054148	11	17	17	11	27	20	16	20	17	28	28	30	42	39	26	28	20	24	24	28	70	64	61	40	32	49	40	27	27	34	42	36	28	31	30	34	27	37	34	27	29	28	29	41	39	28	29	38	35
ENSG00000054179	0	0	0	0	0	1	0	0	0	0	0	0	0	0	0	0	0	0	0	0	0	0	0	2	0	0	0	0	0	0	0	0	0	0	1	1	0	0	0	0	0	0	0	0	0	0	0	1	0
ENSG00000054219	0	0	0	1	0	0	0	0	0	0	0	0	0	0	0	0	0	0	0	0	0	0	0	0	0	0	0	0	0	0	0	0	0	0	0	0	0	0	0	0	1	0	0	0	0	0	0	0	0
ENSG00000054267	329	581	508	259	380	310	469	1105	542	632	731	780	455	609	451	444	438	390	452	352	461	519	474	448	485	448	786	727	769	553	534	551	395	308	353	581	619	587	335	306	207	670	640	667	430	394	414	716	748
ENSG00000054277	7	12	12	3	6	11	14	23	21	46	60	41	44	39	83	63	59	38	43	53	74	114	127	64	29	41	44	56	50	68	83	66	43	48	36	51	81	57	32	26	25	81	62	75	28	43	46	74	74
ENSG00000054282	88	143	126	70	143	93	127	207	128	148	187	163	201	175	89	115	106	134	137	116	87	76	106	132	119	121	181	168	166	170	165	153	169	141	139	133	157	122	112	114	103	164	175	207	135	167	181	180	211
ENSG00000054356	0	0	0	0	0	0	0	0	1	1	0	2	0	0	0	1	0	1	0	1	0	1	0	0	1	2	1	1	1	1	1	0	0	1	0	1	0	0	1	1	0	1	0	0	0	2	0	0	0
ENSG00000054392	5	19	5	9	10	7	12	6	11	16	10	11	13	16	7	6	3	7	11	9	9	9	6	5	5	5	9	14	16	7	12	8	11	7	7	12	12	9	9	12	3	12	12	4	9	13	14	11	15
ENSG00000054523	113	251	212	180	273	227	154	415	249	332	363	351	408	348	318	309	314	309	331	327	432	457	445	463	350	384	391	381	356	481	519	477	456	358	316	458	461	412	295	238	347	462	443	548	294	363	417	391	451
ENSG00000054598	2	0	1	1	4	2	1	3	2	9	8	10	6	4	2	4	6	1	5	5	9	5	4	7	4	1	4	1	4	7	8	6	1	7	8	4	4	12	3	1	6	9	11	8	9	7	5	1	3
ENSG00000054611	42	105	80	42	119	108	65	91	126	73	89	97	114	123	87	61	82	105	116	78	162	143	194	167	130	102	77	91	102	91	79	104	146	85	132	91	98	104	110	120	119	68	77	82	96	105	112	82	106
ENSG00000054654	626	1607	1045	858	1399	1130	1063	2549	1583	1496	1788	1951	1487	1678	1340	1428	1532	1370	1486	1248	949	1120	1044	1202	1067	1090	2369	2399	2342	1637	1550	1487	1459	1071	1161	1787	1929	1799	1360	1164	1040	1947	1871	1897	1266	1331	1575	1949	2061
ENSG00000054690	12	25	13	12	25	24	24	34	40	5	1	2	1	2	0	5	2	2	2	3	8	5	8	10	10	5	46	46	60	15	15	10	12	13	8	20	13	24	8	14	22	9	8	10	7	19	17	36	44
ENSG00000054793	14	44	47	16	67	56	13	31	24	73	82	77	64	73	49	72	56	40	47	45	37	36	29	26	26	21	74	70	61	134	129	97	87	64	68	111	119	120	56	53	80	85	79	93	38	33	50	60	61
ENSG00000054796	0	0	0	0	0	0	0	0	0	0	0	0	0	0	0	0	0	0	0	0	0	0	0	0	0	0	0	0	0	0	0	0	0	0	0	0	0	0	0	0	0	0	0	0	0	0	0	0	0
ENSG00000054803	0	0	0	0	0	0	0	0	0	0	0	0	0	0	0	1	0	0	0	0	0	0	0	0	0	0	0	0	0	0	0	0	0	0	0	0	0	0	0	0	0	0	0	0	0	0	0	0	0
ENSG00000054938	0	0	0	0	0	0	0	0	0	0	0	0	0	0	0	0	0	0	0	0	0	0	0	0	0	0	0	0	0	0	0	0	0	0	0	0	0	0	0	0	0	0	0	0	0	0	0	0	0
ENSG00000054965	106	184	130	197	325	296	115	183	119	268	370	343	490	432	339	323	340	359	364	365	515	594	546	469	312	398	384	321	343	416	378	318	455	416	371	373	361	340	378	313	413	389	360	388	300	338	416	363	371
ENSG00000054967	28	83	68	26	98	84	34	54	92	58	63	71	63	81	64	67	58	60	94	47	179	196	185	84	88	85	79	83	95	89	88	89	80	70	86	83	92	111	86	82	72	73	87	89	91	54	77	78	65
ENSG00000054983	0	1	0	2	1	1	1	2	0	0	0	1	0	1	0	0	1	0	0	0	1	0	0	0	0	0	2	0	2	0	0	2	0	0	0	0	1	0	0	3	1	2	0	0	0	0	2	2	0
ENSG00000055044	148	540	468	116	447	357	467	1003	491	403	479	434	317	380	403	397	457	327	365	349	536	618	608	391	400	417	570	549	527	636	653	589	400	331	394	692	699	634	365	293	266	388	399	393	224	228	248	498	504
ENSG00000055070	88	81	123	85	311	244	78	167	97	338	362	374	513	466	375	380	402	344	366	411	881	944	901	597	370	456	449	430	394	531	570	511	577	522	433	417	548	470	374	332	434	428	411	471	295	395	403	510	560
ENSG00000055118	33	36	41	30	78	63	46	60	73	109	137	135	163	200	139	139	114	122	141	166	351	361	373	320	202	235	229	226	198	292	446	331	324	321	299	172	187	201	158	142	207	277	324	370	239	258	335	239	244
ENSG00000055130	103	190	188	68	215	152	136	415	159	231	300	280	249	280	261	295	297	205	214	241	403	479	425	346	268	307	399	362	375	434	445	351	269	218	242	402	441	370	222	179	257	399	343	399	171	206	234	382	372
ENSG00000055147	42	38	59	53	99	63	77	114	66	85	103	102	131	99	105	115	137	121	93	145	101	113	120	141	92	92	164	166	160	195	193	151	143	133	110	129	167	134	113	91	131	173	138	165	92	100	132	158	169
ENSG00000055163	1281	808	971	1492	1785	1351	734	1619	1001	1918	2227	2373	3568	3671	2184	2359	2310	2771	2753	3234	3652	3765	3843	4012	2781	3236	2490	2307	2444	2420	2427	2131	3209	2947	2639	2318	2384	2313	2403	1952	2769	3518	3822	4197	3187	3752	4144	2601	2676
ENSG00000055208	106	115	101	106	249	158	71	131	97	233	290	263	294	305	261	238	272	225	232	272	239	262	244	308	216	259	228	255	252	338	333	272	301	265	229	272	292	267	202	127	187	346	294	383	186	262	292	305	309
ENSG00000055211	25	31	30	23	57	45	31	66	31	37	49	35	46	50	50	40	49	34	40	27	48	57	62	45	45	48	49	44	46	45	44	44	37	47	49	42	47	57	35	34	27	42	57	34	43	33	41	44	49
ENSG00000055332	53	156	115	176	449	354	116	229	129	468	539	505	770	703	562	580	585	597	577	732	509	557	531	913	572	664	466	453	480	919	858	732	1037	910	793	798	886	749	704	526	605	711	575	681	363	460	575	486	490
ENSG00000055483	82	403	374	116	508	417	290	500	390	439	489	526	594	702	415	491	487	451	477	457	611	623	615	794	695	679	663	611	693	765	818	804	743	666	629	849	836	826	680	574	733	429	536	497	384	433	500	626	643
ENSG00000055609	589	1350	1131	1182	2102	1559	868	2233	1317	1275	1525	1534	1673	1692	1316	1373	1461	1601	1626	1542	1383	1463	1417	2295	1795	1910	1934	1954	2079	2497	2567	2109	2207	1986	1823	1926	2205	1955	1598	1470	1641	2057	1880	2071	1669	1765	2149	2006	2021
ENSG00000055732	0	0	0	0	0	0	0	1	0	0	0	0	0	0	1	1	0	0	0	0	1	0	1	1	1	1	0	1	2	0	0	0	0	0	0	0	0	0	1	1	0	1	0	0	0	0	0	0	1
ENSG00000055813	0	0	1	0	0	0	0	0	0	1	0	3	0	0	2	0	0	1	3	0	0	0	0	1	2	1	0	0	1	0	0	1	1	0	2	0	1	0	1	0	3	0	1	3	3	5	2	1	1
ENSG00000055917	234	607	313	284	734	570	363	592	451	475	592	491	644	632	540	480	531	625	583	612	741	771	764	793	616	669	654	660	676	705	783	603	748	682	649	632	690	597	647	469	564	710	628	727	567	648	747	578	614
ENSG00000055950	14	30	33	11	41	25	19	50	32	51	50	56	55	57	49	53	37	44	32	42	170	159	190	74	50	71	74	76	59	80	75	62	62	53	51	73	72	67	51	35	53	58	76	69	43	63	56	92	88
ENSG00000055955	0	2	1	0	0	1	0	1	2	0	2	1	0	0	0	0	0	0	3	1	2	0	0	2	4	3	1	1	1	2	1	2	4	0	0	1	0	0	1	0	0	0	0	0	1	0	2	0	2
ENSG00000055957	1	0	0	0	0	0	0	0	0	0	0	0	1	1	0	0	0	0	0	2	0	0	0	1	0	0	1	0	0	0	0	0	0	0	0	0	0	0	0	0	0	0	0	0	0	2	0	0	0
ENSG00000056050	24	22	20	22	57	25	31	71	37	75	90	59	48	46	53	37	57	49	36	34	49	74	50	36	17	30	70	54	57	79	75	81	40	19	31	63	78	64	33	24	41	99	95	104	34	40	46	52	48
ENSG00000056097	229	413	375	164	462	308	325	679	356	441	600	609	488	550	525	551	557	447	432	428	544	623	528	584	556	511	576	593	614	758	737	654	445	480	451	705	783	684	474	391	462	628	647	634	391	381	461	618	635
ENSG00000056277	36	75	62	46	80	57	73	146	72	175	245	203	152	176	239	209	199	128	124	150	134	145	114	145	126	108	230	261	209	363	323	271	197	161	138	295	349	292	121	106	132	322	263	335	102	134	164	222	248
ENSG00000056291	0	0	0	0	0	0	0	0	0	0	0	0	0	0	0	0	0	0	0	0	0	0	0	0	0	0	0	0	0	0	1	1	0	0	0	0	1	0	0	0	0	0	0	0	0	0	0	0	0
ENSG00000056487	68	144	159	83	175	158	119	140	175	171	226	270	262	303	215	231	233	272	276	292	344	309	298	417	340	336	204	216	247	216	231	255	230	245	230	216	241	281	270	183	262	206	234	238	233	195	225	243	237
ENSG00000056558	14	19	17	7	12	13	25	34	21	9	17	15	18	25	8	11	16	15	20	9	10	4	7	9	9	13	42	32	38	14	15	11	10	8	9	16	20	15	12	7	16	41	46	41	25	32	51	35	43
ENSG00000056586	178	393	298	280	686	546	290	544	303	990	1213	1125	1222	1196	1124	1167	1184	881	902	1123	1005	1061	1004	1219	893	1016	1104	1092	1153	1911	1776	1405	1435	1254	1129	1649	1743	1431	969	747	1039	1736	1635	1920	868	1088	1320	1229	1230
ENSG00000056736	0	0	0	1	0	0	0	0	0	0	0	0	0	0	0	0	0	0	0	0	0	0	0	1	1	0	0	0	0	0	0	2	1	1	0	0	0	0	0	2	0	0	0	0	0	0	0	0	0
ENSG00000056972	2	6	3	5	11	5	3	6	0	5	7	6	9	7	7	11	12	12	7	11	18	32	20	13	6	10	7	3	5	12	13	14	16	17	7	12	13	17	9	11	11	15	15	16	7	8	16	5	13
ENSG00000056998	0	0	0	0	0	1	0	0	0	0	1	0	0	0	0	0	0	0	0	0	0	0	0	0	0	0	0	0	0	0	0	0	0	0	0	0	0	0	0	0	0	1	0	0	0	1	0	1	0
ENSG00000057019	30	67	64	25	107	70	52	94	75	240	273	270	210	170	278	266	276	152	154	178	197	235	219	228	171	168	176	173	168	492	520	383	301	231	203	359	379	282	154	108	149	323	272	317	104	141	166	179	166
ENSG00000057149	0	0	0	0	0	0	0	0	0	0	0	0	0	0	1	0	0	0	0	0	0	0	0	0	0	0	0	0	0	0	0	0	0	0	0	0	0	0	0	1	0	0	0	0	0	2	0	0	0
ENSG00000057252	61	87	83	67	153	113	69	136	101	145	154	147	180	177	169	129	156	159	162	163	170	241	218	205	147	158	152	171	150	301	270	247	295	239	232	201	280	220	213	178	216	259	208	266	180	195	235	145	183
ENSG00000057294	0	1	0	0	0	0	0	0	0	0	0	1	0	0	0	1	2	0	0	0	1	0	1	0	0	0	1	0	0	0	0	0	0	0	0	1	0	0	1	2	1	0	0	0	0	2	0	0	0
ENSG00000057468	15	33	17	9	32	16	20	48	16	11	11	9	20	13	11	8	5	13	18	16	10	13	5	16	22	20	21	26	28	16	16	16	36	26	19	6	3	14	10	7	8	12	10	7	12	6	14	18	17
ENSG00000057593	0	0	0	0	0	0	0	0	0	0	0	0	0	0	0	0	0	0	0	0	0	0	0	0	1	1	0	0	0	0	0	0	0	0	0	0	0	0	0	0	0	0	0	0	1	0	0	0	0
ENSG00000057608	229	281	328	176	581	415	212	494	236	395	465	534	566	548	529	565	572	504	468	616	1008	1104	1097	728	518	626	619	539	510	747	725	648	678	595	603	642	733	710	526	427	612	930	829	929	512	609	727	693	679
ENSG00000057657	9	1	2	1	3	1	2	6	4	9	5	11	9	14	18	10	15	2	23	16	12	3	6	8	5	7	8	7	8	7	10	10	4	5	3	13	6	5	0	2	6	7	9	27	5	10	8	13	13
ENSG00000057663	22	69	43	36	62	57	42	94	83	69	78	77	60	66	67	69	69	49	61	68	104	125	94	68	50	55	72	103	84	119	109	81	78	62	70	98	82	96	54	52	49	50	59	85	40	60	69	100	96
ENSG00000057704	1	1	0	2	0	1	0	0	0	0	0	3	0	0	0	2	0	0	1	1	0	1	1	2	0	1	0	0	1	0	1	0	1	1	0	0	0	0	0	2	0	2	1	3	0	0	0	1	2
ENSG00000057757	21	70	59	22	98	71	39	106	52	227	270	266	269	229	274	295	325	203	153	209	331	339	303	261	187	205	248	218	217	382	338	323	267	206	194	363	354	333	185	135	171	282	269	252	99	154	120	265	259
ENSG00000057935	63	146	120	86	175	138	138	292	208	224	276	263	260	263	296	238	306	260	260	266	291	314	280	324	257	253	346	294	307	323	327	308	356	269	267	306	360	293	219	204	270	300	280	336	218	241	289	315	329
ENSG00000058056	65	175	145	67	211	165	87	200	121	144	205	175	188	178	153	163	151	148	162	146	179	226	218	203	167	158	182	170	208	311	322	251	269	202	206	254	247	219	191	149	169	232	249	267	141	175	231	203	187
ENSG00000058063	278	437	351	340	836	588	267	601	298	567	731	621	601	608	625	619	606	532	524	603	731	845	692	706	480	484	571	574	622	1057	1005	802	836	708	609	742	842	679	500	378	459	968	716	940	466	487	675	551	554
ENSG00000058085	0	1	0	1	0	0	0	0	0	0	0	0	0	0	0	0	1	0	0	0	0	0	0	0	0	0	0	0	0	0	0	0	0	1	0	0	0	0	0	1	0	2	0	0	0	0	0	0	0
ENSG00000058091	0	2	4	2	0	2	3	6	5	4	5	6	4	3	6	4	3	2	3	9	4	1	2	4	0	3	9	8	7	9	8	5	7	11	13	3	12	8	5	4	1	5	3	3	1	5	2	5	10
ENSG00000058262	90	196	191	135	271	210	120	255	148	225	288	270	324	320	256	266	260	229	262	302	660	668	645	343	261	277	274	290	289	305	350	311	338	337	331	351	357	323	274	238	334	302	332	330	259	285	344	276	266
ENSG00000058272	290	505	393	245	350	350	431	954	458	725	816	845	676	661	649	721	712	470	548	508	613	736	647	587	504	540	948	959	899	900	895	830	546	480	503	866	861	779	429	373	343	1045	1081	1112	434	498	566	1026	1064
ENSG00000058335	0	0	1	0	0	0	1	0	1	1	0	0	0	0	0	1	0	0	0	0	0	0	1	0	3	0	1	0	1	0	1	1	0	0	0	0	0	2	0	0	1	1	0	0	1	1	0	0	2
ENSG00000058404	1	1	0	0	0	0	0	0	0	1	0	0	0	0	0	0	0	0	0	0	0	0	0	0	0	0	2	0	0	0	0	1	0	0	1	0	0	0	1	1	2	0	0	0	0	1	0	0	0
ENSG00000058453	42	65	82	45	110	101	162	253	265	230	238	291	280	358	182	205	223	194	202	175	248	238	247	311	312	296	386	378	423	306	313	347	341	270	292	262	270	283	209	213	283	279	323	254	228	217	238	345	367
ENSG00000058600	76	264	263	59	261	233	225	453	330	267	275	307	252	296	254	280	297	302	267	244	446	490	434	407	366	356	465	448	481	431	508	450	377	317	322	429	408	447	302	271	345	236	385	290	240	232	259	487	431
ENSG00000058668	370	597	517	426	777	635	252	683	397	573	681	786	752	809	646	694	684	661	748	700	682	712	704	669	505	563	672	740	680	887	941	788	822	756	719	509	560	508	509	414	477	946	966	1091	768	816	974	601	641
ENSG00000058673	1	12	7	3	13	3	12	11	4	5	2	6	6	9	10	5	5	5	9	4	2	4	3	4	9	5	7	12	12	13	4	7	5	6	4	7	6	6	2	4	4	6	2	6	4	3	1	6	10
ENSG00000058729	29	92	76	20	77	63	89	161	75	102	99	123	83	84	85	103	125	74	69	65	151	215	185	142	90	113	108	118	127	118	140	108	80	67	64	181	160	137	105	82	78	120	100	105	69	63	53	109	123
ENSG00000058799	15	23	23	7	39	29	23	27	23	24	28	35	24	40	20	38	18	33	30	31	65	72	68	36	25	29	41	32	41	33	31	35	32	30	36	35	34	32	21	38	48	14	43	42	28	28	30	34	46
ENSG00000058804	41	138	101	58	255	200	72	184	89	155	214	179	181	208	249	203	241	182	207	275	286	328	270	327	207	218	227	193	211	427	353	315	349	302	273	308	335	263	205	165	235	300	226	285	160	185	262	210	222
ENSG00000058866	4	9	8	5	13	3	5	10	5	9	6	7	9	12	5	6	10	8	5	6	4	2	2	1	3	1	15	9	9	4	11	12	14	8	9	9	10	19	5	9	12	5	2	8	3	7	5	19	5
ENSG00000059122	44	55	95	48	128	89	82	111	110	131	131	177	213	211	94	132	99	128	129	103	261	259	265	242	165	177	151	168	149	138	146	146	140	150	143	147	137	141	162	114	170	107	124	138	135	141	170	148	158
ENSG00000059145	36	90	103	56	197	158	60	105	155	126	144	139	238	223	77	86	90	143	156	113	136	178	178	207	189	206	100	116	120	116	121	138	189	155	182	107	126	122	183	140	191	73	89	80	146	135	165	103	108
ENSG00000059377	0	0	0	2	2	0	2	0	2	3	5	3	11	5	3	6	3	4	3	5	5	2	3	3	3	2	2	5	8	10	6	13	9	8	7	4	3	5	3	1	1	4	4	6	2	0	2	1	10
ENSG00000059378	37	115	77	39	81	69	40	62	74	71	85	84	63	86	97	101	115	86	120	98	133	122	142	108	94	102	98	105	101	102	106	108	79	79	84	118	106	113	81	111	92	53	54	71	44	56	59	94	101
ENSG00000059573	67	199	184	45	281	230	92	237	179	339	364	392	348	458	338	368	394	264	333	322	510	573	568	432	335	453	335	256	271	485	496	486	444	416	378	396	408	402	266	276	395	363	439	458	324	386	480	330	351
ENSG00000059588	279	579	457	192	466	405	486	1172	658	647	822	749	609	686	485	476	515	465	552	424	467	569	521	586	592	538	807	904	906	844	830	746	574	437	494	619	659	635	404	395	463	603	620	741	490	504	550	673	741
ENSG00000059691	12	61	35	7	67	50	44	62	63	40	49	37	38	44	47	38	41	41	54	39	80	113	94	63	69	62	57	70	64	72	68	77	62	59	52	71	69	72	49	41	58	55	65	90	43	44	44	77	75
ENSG00000059728	20	26	28	22	27	15	9	31	17	68	82	79	66	54	61	69	66	47	40	71	93	104	62	71	69	74	85	75	76	118	107	82	68	76	50	120	123	89	48	48	62	143	138	153	59	74	78	56	93
ENSG00000059758	75	153	84	59	98	88	87	123	109	125	134	104	92	111	105	97	96	112	127	103	127	153	139	124	131	115	121	135	129	136	140	116	129	94	99	132	161	118	99	86	93	152	149	143	117	105	115	131	162
ENSG00000059769	17	51	50	17	37	30	30	87	32	45	31	37	35	27	36	34	40	28	29	23	55	67	67	48	40	37	47	37	43	60	59	62	38	32	39	63	63	53	28	19	26	46	42	56	18	24	22	58	74
ENSG00000059804	31	13	7	15	23	13	7	7	4	54	59	47	38	47	41	56	41	39	39	35	18	18	22	22	23	18	20	16	26	35	33	33	30	17	30	21	20	26	16	15	27	45	43	56	25	24	40	38	21
ENSG00000059915	5	5	1	5	10	4	11	10	32	3	12	9	17	15	2	11	2	6	7	4	30	28	36	17	19	12	30	42	59	4	5	13	14	8	12	10	17	13	10	11	9	14	15	8	20	10	14	39	43
ENSG00000060069	67	84	135	51	188	166	94	219	150	171	221	239	236	257	181	221	221	205	224	243	310	346	313	282	215	240	247	209	263	284	302	288	305	248	278	264	323	295	209	214	277	272	287	293	181	208	236	263	293
ENSG00000060138	188	213	414	128	379	298	98	220	91	890	1025	1233	1095	1131	1188	1354	1223	892	973	1225	1314	1412	1347	1285	843	1016	517	436	428	1334	1361	1148	1070	843	890	1198	1365	1154	792	671	845	1314	1476	1411	680	825	871	530	509
ENSG00000060140	0	0	0	0	0	0	0	0	0	0	0	0	0	2	0	0	0	0	0	0	0	1	0	0	0	0	0	0	0	0	0	0	0	0	0	0	0	0	0	0	0	0	0	0	0	0	0	0	0
ENSG00000060237	374	821	630	428	928	774	316	642	407	843	1044	1054	1043	1143	933	971	989	952	963	877	1011	1035	1022	1244	1046	1017	924	923	956	1464	1348	1247	1440	1156	1044	1301	1412	1234	1057	908	1188	1255	1328	1476	1126	1075	1312	1040	1044
ENSG00000060303	1	3	2	1	3	1	1	10	0	0	2	0	0	0	0	0	0	0	0	0	2	0	1	2	1	0	2	2	0	0	0	1	0	0	1	0	6	3	0	2	1	1	3	1	1	0	1	0	1
ENSG00000060339	551	1059	947	363	772	617	887	1809	905	804	809	769	671	790	667	667	712	631	657	639	566	658	597	726	667	647	1012	1044	1132	1000	939	914	785	660	631	932	1021	951	621	609	530	772	756	806	561	560	626	1006	1007
ENSG00000060491	78	85	128	47	156	113	85	143	149	158	158	164	164	179	154	220	196	154	172	168	484	493	508	370	328	321	211	221	222	362	400	334	229	194	167	335	359	349	181	153	199	207	266	243	143	127	144	260	272
ENSG00000060558	52	61	86	30	121	109	48	89	39	210	234	237	279	255	184	220	217	147	156	209	1051	1072	1140	401	260	312	245	244	219	306	385	299	334	323	275	335	372	364	242	226	290	316	466	357	199	279	295	291	276
ENSG00000060566	3	8	11	5	9	14	7	16	11	6	2	5	15	7	7	4	5	2	3	7	7	16	21	12	6	9	35	38	43	16	23	17	13	17	11	6	4	3	5	7	4	28	23	26	10	18	24	38	32
ENSG00000060642	9	20	15	10	29	17	6	11	20	21	29	35	36	42	32	23	25	19	26	27	34	33	36	40	26	28	28	22	43	27	38	27	35	26	21	23	24	20	23	24	17	32	37	33	37	29	44	26	23
ENSG00000060656	26	53	70	38	116	90	87	175	164	102	137	160	149	177	205	237	218	146	165	159	538	600	623	495	353	397	343	316	377	330	359	297	336	296	299	282	317	300	244	193	264	334	345	315	221	272	297	342	350
ENSG00000060688	44	138	101	31	145	104	87	130	122	248	304	320	216	246	385	401	370	226	220	239	368	434	376	317	198	231	297	307	258	520	514	422	279	255	207	444	487	390	216	162	227	375	370	393	163	149	234	324	330
ENSG00000060709	2	2	5	0	8	4	0	1	0	5	6	9	14	10	11	5	7	11	12	14	4	3	2	2	1	5	3	6	4	8	10	6	7	8	4	1	1	2	1	0	2	0	2	2	1	5	1	4	2
ENSG00000060718	1	1	0	0	0	0	0	0	0	1	0	1	0	0	0	1	0	0	0	0	0	0	0	1	0	0	0	0	0	0	1	0	0	0	0	1	0	1	2	1	1	0	0	0	0	2	0	0	0
ENSG00000060749	157	328	300	624	1656	1128	231	594	250	419	580	484	968	978	548	551	498	891	852	1020	495	526	426	1266	817	946	596	558	542	755	780	640	1462	1263	1119	776	957	727	993	812	941	702	593	775	883	1119	1444	635	604
ENSG00000060762	11	21	19	7	29	20	23	26	9	23	23	16	30	29	20	24	19	20	14	25	53	44	39	24	16	29	23	20	25	34	37	29	28	29	36	24	36	24	22	20	10	39	33	22	11	25	19	21	16
ENSG00000060971	62	146	128	42	134	119	121	188	147	146	139	159	136	157	118	138	137	123	135	87	291	328	370	187	191	167	179	181	200	255	218	225	180	146	195	200	223	174	158	119	166	192	201	202	143	148	132	183	209
ENSG00000060982	203	180	176	419	669	497	233	351	143	371	435	505	847	768	553	563	644	708	739	861	1154	1406	1285	1066	680	800	416	388	418	900	836	777	1301	1164	957	679	741	656	735	553	655	610	566	641	432	542	768	500	517
ENSG00000061273	116	253	175	120	333	317	161	169	352	481	568	583	594	691	537	612	631	619	598	549	482	532	530	529	437	445	627	723	758	735	794	693	650	597	621	513	561	592	410	365	478	695	880	759	639	607	650	699	811
ENSG00000061337	56	61	85	63	189	141	59	182	86	842	974	1137	997	932	984	1148	1140	641	597	785	873	847	857	856	534	613	926	908	883	1521	1474	1319	983	925	702	1164	1298	1108	580	403	713	985	1170	1228	463	628	688	1086	1095
ENSG00000061455	0	0	0	0	0	0	0	2	0	0	0	1	0	0	0	0	0	0	0	0	0	0	0	1	0	1	3	1	1	0	0	0	0	0	0	0	0	1	1	1	1	0	2	0	1	0	0	2	1
ENSG00000061492	0	0	0	0	0	0	0	0	0	0	0	0	0	0	1	0	0	0	0	0	0	0	0	0	0	0	0	0	0	1	1	0	0	0	0	1	1	0	0	0	0	0	0	1	0	1	0	0	0
ENSG00000061656	1	6	2	1	3	1	1	2	5	2	2	5	4	4	2	3	1	1	5	4	12	3	4	2	4	2	3	0	0	5	2	3	3	1	6	2	2	4	1	1	3	2	0	5	4	3	3	4	5
ENSG00000061676	32	51	39	23	42	39	20	56	34	60	56	54	67	58	62	44	53	69	47	53	74	76	74	80	47	60	50	49	53	79	69	62	69	64	53	37	40	51	39	33	42	45	47	61	39	35	42	54	55
ENSG00000061794	23	47	46	22	72	59	23	40	30	51	66	72	95	42	66	84	60	69	65	77	131	136	155	104	60	84	79	74	62	105	109	84	112	87	77	86	84	76	73	59	81	75	89	84	40	73	76	79	76
ENSG00000061918	14	8	12	5	12	10	9	17	11	54	100	73	72	74	82	66	85	59	59	89	14	13	13	5	7	5	19	20	19	80	79	52	70	38	33	28	31	30	23	12	19	33	27	40	17	25	22	19	32
ENSG00000061936	232	497	465	159	436	382	397	778	476	438	507	528	459	511	432	521	492	466	515	424	469	493	446	592	520	515	741	708	810	753	737	756	565	450	522	578	580	613	415	380	456	556	631	660	451	403	496	759	775
ENSG00000061938	50	113	108	86	173	167	78	60	161	84	98	113	153	189	63	86	88	99	126	101	135	137	136	169	193	160	128	127	147	87	105	100	157	162	185	98	88	92	155	138	156	109	155	113	232	217	239	145	117
ENSG00000061987	176	566	279	124	325	289	327	715	422	275	359	300	193	239	215	230	234	228	278	156	179	222	218	205	244	198	339	348	382	376	367	316	228	182	207	278	265	276	181	213	186	285	269	329	243	202	269	303	266
ENSG00000062038	1	1	0	0	1	0	1	0	0	1	0	3	0	0	0	2	0	0	2	0	0	0	0	0	0	0	0	1	1	0	1	0	0	0	0	0	1	1	0	3	1	0	0	0	0	1	0	1	0
ENSG00000062096	0	0	0	0	0	0	0	0	0	1	0	0	0	0	0	0	0	1	0	0	0	0	0	0	0	0	0	0	0	0	0	0	0	0	0	0	0	0	0	0	0	0	0	0	0	0	0	0	0
ENSG00000062194	188	289	289	114	255	232	269	699	247	359	481	383	293	337	380	395	400	301	314	362	369	370	378	411	295	348	734	637	659	641	587	526	406	344	325	490	551	474	272	256	272	529	505	519	234	247	315	828	857
ENSG00000062282	2	19	8	5	14	20	15	17	21	21	18	17	18	17	14	17	18	18	20	13	24	35	26	11	15	13	23	12	20	35	26	29	31	17	25	8	20	7	6	3	14	17	19	21	10	8	10	13	24
ENSG00000062370	0	0	0	0	0	0	0	0	0	0	0	0	0	0	0	0	0	0	0	0	1	0	0	0	0	0	0	0	0	0	0	0	1	0	0	0	0	0	0	0	0	0	0	0	0	0	0	0	0
ENSG00000062485	47	163	128	75	231	149	66	188	131	192	210	207	254	255	232	249	237	247	215	264	503	551	607	356	243	251	227	197	207	322	288	236	236	253	267	304	335	238	229	194	244	304	291	361	253	292	312	248	276
ENSG00000062524	0	1	0	0	0	0	0	0	0	0	0	1	0	1	0	0	0	0	0	0	0	0	0	1	0	0	0	2	0	0	0	1	0	0	1	0	0	0	0	3	0	0	0	0	1	0	1	0	1
ENSG00000062582	1	3	0	1	4	3	5	2	5	0	5	2	3	5	5	5	3	8	7	6	5	4	2	0	2	1	2	1	3	5	3	0	7	1	0	5	5	1	3	5	0	4	3	5	4	2	5	3	5
ENSG00000062598	68	88	64	42	72	83	83	112	74	87	93	106	91	105	94	111	98	91	81	87	158	157	159	90	76	103	138	144	141	90	107	119	120	88	102	101	116	96	94	82	107	110	126	148	107	91	110	115	99
ENSG00000062650	164	324	276	216	412	340	271	571	269	448	526	467	399	420	584	595	530	465	431	472	622	713	610	581	421	462	765	749	735	887	875	689	592	489	451	873	975	744	404	368	427	890	718	875	402	420	517	886	826
ENSG00000062716	67	139	75	45	113	107	82	115	96	84	75	67	93	97	82	70	70	87	110	78	108	105	95	108	126	89	87	92	86	109	101	109	113	114	122	100	104	59	101	88	101	91	93	104	89	93	127	86	96
ENSG00000062725	30	89	44	31	83	58	50	77	57	44	61	63	48	38	55	58	62	58	47	72	67	95	96	72	49	55	67	61	50	99	100	79	79	45	53	68	90	64	53	43	64	68	56	82	47	46	70	52	56
ENSG00000062822	76	213	253	54	277	241	174	231	281	316	270	353	321	367	301	346	363	372	384	302	522	559	676	415	416	419	343	396	468	313	369	386	387	305	327	425	381	448	361	357	395	328	417	371	397	339	340	353	378
ENSG00000063015	0	0	0	0	0	0	0	0	0	0	0	1	0	0	1	0	0	0	0	0	0	0	1	0	0	0	0	0	2	1	0	1	0	1	0	0	0	0	0	1	0	0	0	0	1	1	0	0	1
ENSG00000063046	419	638	772	881	1063	731	688	1588	530	1044	1260	1330	1996	1877	1383	1480	1504	1409	1575	1864	3044	3193	3038	2480	1745	1956	1911	1774	1818	2052	2136	1806	2327	2056	1864	1728	1915	1568	1320	1106	1470	3131	2845	3195	2300	2882	3273	2283	2384
ENSG00000063127	0	1	0	0	3	1	4	2	2	3	2	2	0	3	1	1	1	0	2	1	1	0	0	0	0	1	7	8	6	0	2	0	1	1	2	2	0	1	0	2	1	2	3	2	0	2	0	4	3
ENSG00000063169	12	37	29	30	55	48	36	45	66	84	115	102	137	168	107	121	96	106	111	129	112	82	90	164	105	115	128	115	124	98	94	99	118	104	121	68	101	99	107	89	106	136	140	141	146	150	160	133	148
ENSG00000063176	30	67	64	33	82	96	58	69	90	83	89	104	81	116	86	77	71	89	106	70	192	208	207	152	139	149	118	124	105	106	120	101	122	118	119	95	102	99	95	98	104	73	93	98	107	83	102	121	133
ENSG00000063177	174	134	166	91	256	214	129	183	115	407	502	526	577	598	500	587	548	482	505	594	2804	3012	3038	830	525	638	571	549	484	617	662	577	663	610	593	562	586	533	489	467	592	837	735	843	605	766	781	661	688
ENSG00000063180	13	5	14	7	19	25	18	13	15	28	33	23	44	41	39	25	14	30	27	33	52	54	47	66	30	33	55	50	43	43	53	30	46	38	53	32	45	41	41	31	46	35	48	46	24	35	51	41	40
ENSG00000063241	4	9	11	2	18	22	8	11	15	19	30	42	33	43	34	34	54	43	25	42	93	85	93	54	43	42	30	25	21	43	60	73	48	34	66	44	58	57	38	35	67	30	51	35	26	50	43	25	49
ENSG00000063244	184	323	366	132	495	461	314	463	400	390	405	506	527	501	427	495	421	403	420	401	962	1005	1108	694	567	548	718	666	628	808	912	819	771	644	657	656	728	713	548	545	627	585	664	595	439	490	487	746	742
ENSG00000063245	81	165	183	70	210	216	87	166	177	326	313	449	451	536	334	379	372	342	355	385	908	845	887	565	408	487	409	348	343	433	500	438	479	419	441	414	450	426	377	338	463	397	508	439	333	398	373	507	508
ENSG00000063322	41	32	31	20	73	46	28	44	27	64	83	93	92	98	69	76	79	69	71	66	183	197	188	136	89	128	102	81	81	106	116	90	112	102	99	76	84	96	95	67	85	90	78	82	63	91	81	80	91
ENSG00000063438	7	14	15	2	14	12	23	24	37	22	32	43	35	39	31	24	26	26	24	25	69	67	64	47	39	53	38	38	51	56	46	44	38	42	32	28	38	37	28	18	16	21	32	46	39	33	37	39	41
ENSG00000063515	0	0	0	0	0	0	0	0	0	1	0	0	0	0	0	0	0	0	0	0	0	0	0	0	0	0	0	0	0	0	0	0	0	0	0	0	0	0	0	0	0	0	0	0	0	0	0	0	1
ENSG00000063587	29	25	32	49	74	59	31	50	32	80	75	83	84	105	102	111	102	99	95	107	130	176	153	162	96	111	109	102	97	160	156	138	145	116	116	137	134	117	104	76	151	131	120	133	57	97	111	106	118
ENSG00000063601	29	118	69	39	129	94	77	163	82	98	120	153	127	131	147	159	129	137	147	151	170	209	194	165	138	127	153	120	147	204	197	142	204	168	155	197	192	182	143	114	145	154	156	176	114	119	145	177	169
ENSG00000063660	7	14	14	6	18	12	6	9	8	13	11	16	25	25	17	18	10	16	23	18	53	46	40	18	13	26	12	18	13	9	31	19	25	14	25	14	15	24	23	14	21	27	43	25	27	26	37	18	20
ENSG00000063761	11	16	21	12	19	20	13	27	27	26	22	20	23	21	20	24	23	27	21	17	24	35	27	22	21	27	32	34	35	21	35	25	18	12	20	38	35	40	30	18	32	20	34	26	22	22	19	31	35
ENSG00000063854	54	58	64	34	94	103	55	118	69	112	129	134	139	141	171	170	163	146	132	154	312	318	332	209	170	160	166	172	154	162	211	158	148	146	145	158	175	181	134	114	136	188	221	250	145	184	156	223	206
ENSG00000063978	61	204	162	71	222	180	113	192	207	183	247	207	211	206	198	210	204	205	245	212	388	406	409	275	264	257	253	242	276	236	252	249	231	229	198	277	263	250	247	245	273	232	218	205	205	200	208	232	245
ENSG00000064012	175	359	270	100	216	219	252	595	274	433	493	472	284	377	390	425	411	288	294	248	239	317	295	305	271	229	514	496	547	429	402	365	235	178	187	407	427	422	207	173	218	462	482	517	272	275	294	504	534
ENSG00000064042	1	2	0	3	2	2	0	3	1	4	4	3	3	3	0	0	0	2	1	1	1	1	0	3	0	0	5	3	6	2	3	3	1	1	3	0	0	1	0	2	0	1	2	0	1	2	1	2	3
ENSG00000064102	58	185	170	45	189	143	142	390	165	208	189	216	157	185	190	224	180	143	128	144	247	217	263	195	156	164	243	237	232	290	291	272	175	166	144	332	334	311	166	152	165	237	300	225	146	143	168	254	247
ENSG00000064115	114	385	285	144	560	441	236	398	253	346	462	427	524	529	477	511	525	415	413	478	1159	1272	1145	719	461	545	490	426	463	875	811	690	847	761	692	667	788	686	503	446	591	655	521	704	483	567	685	512	548
ENSG00000064195	0	0	0	0	0	0	0	1	0	3	1	2	2	2	0	0	2	1	1	1	1	0	2	3	0	2	2	2	1	5	5	7	4	7	7	3	4	2	2	0	2	1	2	0	0	0	0	0	1
ENSG00000064199	18	9	13	7	18	10	16	39	14	13	17	20	11	12	14	17	11	8	10	19	12	11	3	4	7	6	58	29	42	25	34	18	16	19	11	20	19	18	7	14	10	26	37	26	9	22	15	32	40
ENSG00000064201	0	0	0	0	0	1	0	0	0	0	0	0	0	0	0	0	0	0	0	0	0	0	0	0	0	0	2	0	0	0	0	0	0	0	2	0	0	1	0	0	0	0	0	0	1	0	1	0	0
ENSG00000064205	0	1	0	0	0	0	1	0	1	1	1	1	0	0	0	0	0	0	0	0	0	0	0	0	0	0	0	1	0	1	0	0	0	0	0	1	1	0	0	0	0	0	3	0	1	0	0	0	0
ENSG00000064218	0	0	0	0	0	0	0	0	0	1	0	0	0	0	0	0	0	0	0	0	1	0	0	0	0	0	1	0	0	0	0	0	0	0	0	0	0	0	0	0	0	0	0	0	0	0	0	0	0
ENSG00000064225	3	16	8	5	12	5	14	13	15	7	8	8	3	5	6	3	7	7	2	7	5	5	6	10	9	5	6	7	10	8	7	7	16	6	14	9	5	8	8	8	9	3	4	5	5	3	7	8	5
ENSG00000064270	0	0	0	0	0	1	0	0	0	0	0	4	0	0	0	0	0	0	0	0	0	0	0	0	0	0	0	1	0	0	0	0	1	0	0	0	0	0	0	0	0	0	0	0	0	0	0	0	0
ENSG00000064300	3	1	1	1	1	1	0	0	0	1	1	1	0	0	0	1	1	2	1	0	0	1	1	1	0	0	0	2	1	1	0	0	1	0	3	3	1	1	1	0	0	1	1	1	0	0	2	2	0
ENSG00000064309	31	59	57	33	117	85	53	130	58	324	376	375	346	298	376	403	401	248	273	304	303	252	268	288	199	211	262	277	298	489	454	428	305	258	283	414	459	373	196	182	224	389	322	408	161	189	271	308	336
ENSG00000064313	105	327	253	88	437	304	226	575	246	269	276	311	283	310	257	271	266	279	328	298	277	282	253	337	267	279	344	328	321	392	378	373	391	324	335	326	373	342	288	257	299	285	275	349	259	256	359	312	333
ENSG00000064393	195	141	224	773	848	706	145	362	144	520	643	672	936	972	972	961	1004	1052	999	1390	956	966	945	1404	885	1009	982	964	931	1999	1991	1650	2364	2124	1961	1104	1222	1048	1049	776	1260	1173	1356	1408	974	1305	1550	1218	1196
ENSG00000064419	111	222	197	141	334	255	166	310	214	276	323	304	377	396	310	289	331	327	347	345	408	522	513	414	381	311	406	408	425	497	448	419	400	347	346	454	423	371	337	287	352	445	427	506	280	347	407	401	438
ENSG00000064489	0	1	0	0	0	0	1	1	0	1	0	0	1	0	0	0	0	1	0	0	0	0	0	0	0	0	0	0	1	0	0	0	0	0	0	0	0	0	0	0	0	1	0	0	1	0	0	1	0
ENSG00000064490	15	21	31	15	32	26	22	27	23	33	32	45	30	53	45	34	28	27	35	39	103	80	103	55	40	58	47	58	52	45	48	69	52	42	47	62	67	49	52	32	48	37	51	41	47	49	44	51	47
ENSG00000064545	13	43	29	11	43	26	27	44	50	57	47	45	49	60	53	55	43	57	47	40	92	80	85	73	63	70	59	54	58	69	72	73	59	48	50	72	65	79	59	72	53	41	44	56	50	35	44	43	45
ENSG00000064547	2	9	7	3	7	6	8	11	12	5	12	21	18	14	8	7	16	11	24	10	6	12	9	10	14	14	13	19	16	23	17	14	10	11	7	11	7	18	13	13	12	18	16	19	17	14	20	10	11
ENSG00000064601	13	37	50	5	45	35	26	53	55	35	37	28	47	37	26	48	30	35	43	32	59	62	70	46	44	55	46	57	54	51	53	54	48	49	38	51	44	49	37	48	60	46	50	38	44	32	37	46	42
ENSG00000064607	651	878	1043	440	867	715	974	2663	1174	1133	1171	1281	996	1180	1017	1031	1085	823	902	803	1061	1176	1096	1212	986	1123	2104	2185	2048	1591	1626	1486	969	860	836	1478	1517	1486	918	800	940	1405	1720	1740	1023	1005	1149	2200	2086
ENSG00000064651	42	177	143	52	220	169	77	206	106	224	221	250	231	245	134	165	163	165	145	143	205	222	209	216	146	170	144	165	145	388	403	309	302	269	259	197	229	187	145	128	153	207	201	233	130	145	162	131	179
ENSG00000064652	4	9	6	4	12	9	10	19	12	9	11	10	9	19	5	4	4	4	8	6	12	13	10	7	6	16	14	22	11	6	12	8	9	9	8	14	4	9	8	17	12	23	7	12	17	14	14	26	16
ENSG00000064655	0	1	0	1	0	0	0	0	0	0	0	1	0	0	0	0	0	0	0	0	0	0	0	0	0	1	0	0	0	0	0	0	0	0	0	2	0	1	0	0	0	0	0	0	0	0	0	0	2
ENSG00000064666	87	58	79	94	127	116	75	104	81	476	571	604	601	554	484	545	502	290	314	413	654	702	592	471	286	344	581	511	522	759	729	682	535	535	541	576	606	492	348	270	362	1120	1123	1286	551	672	759	595	658
ENSG00000064687	143	158	144	124	150	142	147	199	288	209	217	244	247	314	146	176	147	220	234	158	169	162	193	165	175	149	280	332	315	94	118	141	117	108	128	97	106	134	153	133	128	200	268	218	266	265	246	231	204
ENSG00000064692	0	1	0	0	0	0	0	1	0	0	1	1	3	0	1	0	0	1	1	0	1	0	0	2	0	1	0	0	1	1	1	1	1	0	2	0	0	3	0	1	0	0	0	3	0	1	0	0	0
ENSG00000064703	47	93	105	26	87	75	68	174	87	107	100	110	99	92	107	118	120	99	91	83	140	146	158	126	96	103	156	152	172	154	142	142	93	100	94	160	153	151	116	70	97	104	177	128	63	74	80	151	158
ENSG00000064726	22	72	70	33	139	93	49	107	50	125	143	152	159	145	147	144	135	137	128	140	284	297	279	192	133	158	145	161	128	211	184	176	175	148	148	198	208	156	152	105	114	170	138	167	113	122	126	138	155
ENSG00000064763	3	7	1	2	4	7	4	8	5	6	0	5	1	4	3	3	2	3	1	10	3	3	5	4	1	1	6	5	11	7	4	7	11	6	3	4	6	6	7	3	12	2	0	6	0	2	7	8	3
ENSG00000064787	0	0	0	0	0	0	1	0	0	0	2	1	0	0	0	1	0	1	0	0	2	0	1	2	0	3	3	0	5	1	4	4	3	0	4	1	2	3	2	2	0	1	1	0	1	0	2	1	2
ENSG00000064835	0	0	0	1	0	0	0	0	0	0	0	0	0	0	0	0	0	0	0	0	0	0	0	0	1	0	0	0	0	0	0	0	0	0	0	0	0	0	0	0	0	0	0	0	0	0	0	0	0
ENSG00000064886	225	72	77	196	100	102	89	174	89	316	349	322	389	347	289	276	342	284	276	309	778	923	939	414	269	373	320	285	277	277	361	252	232	208	205	239	270	237	175	179	240	723	693	867	537	652	626	308	301
ENSG00000064932	43	73	102	59	156	103	46	98	98	185	158	188	207	229	161	185	183	168	178	169	285	223	278	233	195	210	223	193	220	204	205	218	225	186	209	172	196	185	136	141	168	184	265	182	190	220	177	216	218
ENSG00000064933	104	238	214	49	161	145	212	496	186	124	156	157	107	136	136	132	150	118	128	128	131	140	133	193	125	150	200	175	197	267	218	212	159	147	125	253	253	241	165	133	112	179	154	202	118	118	148	213	188
ENSG00000064961	128	82	152	73	121	111	157	264	170	232	308	381	320	390	297	307	326	273	308	275	385	365	383	351	275	333	498	456	527	340	422	399	326	295	314	364	346	362	209	211	265	454	538	528	295	349	368	564	570
ENSG00000064989	0	0	0	0	0	0	0	0	0	0	0	0	0	0	0	0	0	0	0	0	0	0	0	0	0	0	0	0	0	0	0	0	0	0	0	0	0	0	0	2	0	0	0	0	0	0	0	0	0
ENSG00000064995	29	64	73	17	64	61	73	130	70	97	99	111	99	108	106	120	125	91	93	100	105	134	143	78	74	85	112	144	149	170	155	144	84	75	77	131	162	130	96	43	71	140	131	148	63	78	72	150	174
ENSG00000064999	44	92	75	50	121	67	67	163	116	130	121	134	181	139	102	136	116	122	112	125	181	205	214	164	133	157	163	152	210	192	176	162	147	155	152	160	174	140	152	104	139	140	176	138	124	114	129	170	171
ENSG00000065000	447	540	998	281	876	647	441	1232	538	1067	1166	1409	1463	1542	1317	1566	1481	1100	1127	1405	1683	1574	1629	1773	1299	1404	1593	1524	1563	1929	2109	1898	1393	1289	1262	776	822	789	580	483	596	1306	1604	1434	835	992	959	2053	2068
ENSG00000065029	49	113	104	35	130	110	81	124	177	210	202	215	197	224	191	262	242	180	157	190	284	245	253	212	154	175	281	270	282	195	202	209	186	163	205	228	291	243	194	166	187	230	232	230	201	171	191	224	254
ENSG00000065054	2	1	3	5	2	3	8	7	10	3	5	9	15	5	10	6	5	9	5	6	39	48	49	12	16	17	43	29	28	8	16	17	13	10	6	14	14	10	8	8	9	21	38	27	16	19	20	63	45
ENSG00000065057	7	13	29	6	30	26	20	21	30	21	16	18	31	33	19	33	28	23	23	19	87	82	89	41	26	37	37	37	26	34	45	45	38	27	34	56	42	39	42	26	44	27	36	37	21	25	16	40	34
ENSG00000065060	99	182	209	112	344	261	117	297	176	269	308	328	413	403	287	311	297	333	326	352	423	446	461	486	343	362	331	294	335	363	355	305	423	357	355	317	377	310	265	259	313	337	293	366	284	315	332	352	339
ENSG00000065135	116	204	167	94	305	243	102	205	128	183	217	166	208	216	192	171	201	157	135	162	341	350	380	327	221	262	217	244	211	349	327	274	277	211	193	263	296	242	181	145	194	274	240	265	165	193	186	307	273
ENSG00000065150	351	630	709	319	707	546	517	1467	492	1140	1235	1134	1188	1206	1335	1319	1411	1048	1089	1284	1795	2083	2053	1536	1098	1224	1596	1565	1490	1941	1954	1518	1050	1030	889	1565	1594	1471	795	727	967	2355	2153	2510	1063	1369	1592	1669	1732
ENSG00000065154	12	28	25	9	29	34	28	43	20	42	32	25	25	48	31	34	40	27	17	40	63	83	79	45	38	39	40	30	28	44	31	35	28	38	38	62	51	37	27	42	31	34	27	38	17	30	36	38	40
ENSG00000065183	39	196	164	45	225	194	121	277	144	154	197	189	154	165	166	191	193	161	178	148	387	418	436	263	236	247	232	204	232	375	362	320	342	234	246	352	326	335	237	221	264	226	221	197	157	129	162	263	220
ENSG00000065243	160	329	253	96	245	204	247	711	304	283	353	350	215	264	230	198	226	194	205	188	157	238	185	214	212	191	326	308	370	406	399	325	272	220	186	349	347	278	169	168	177	386	256	343	202	186	251	278	271
ENSG00000065268	14	35	45	13	66	59	29	63	38	57	47	73	71	61	69	79	73	60	64	65	197	245	220	118	105	103	87	72	87	90	115	89	81	67	70	105	122	119	84	82	91	56	63	70	48	65	62	75	86
ENSG00000065308	31	71	63	70	163	113	47	84	49	144	166	171	218	216	148	139	162	141	137	163	160	197	167	184	122	141	100	113	114	226	226	197	267	227	194	153	171	126	124	87	133	155	160	172	115	153	135	120	112
ENSG00000065320	0	1	1	1	2	2	0	0	0	0	0	4	1	0	0	0	1	0	1	0	1	0	1	2	1	2	1	2	0	4	7	2	9	6	5	3	1	4	2	2	1	4	7	6	1	1	3	0	1
ENSG00000065325	0	0	0	0	0	0	0	0	0	0	0	1	0	0	0	0	0	0	0	0	0	0	0	0	0	1	0	0	0	0	0	0	0	0	0	0	0	0	0	1	0	0	0	0	0	0	0	0	0
ENSG00000065328	149	357	399	124	342	271	310	819	402	339	397	422	406	390	397	441	454	345	365	355	497	591	575	472	352	429	713	600	658	762	719	653	478	448	404	669	750	648	396	358	467	592	584	636	370	417	381	697	713
ENSG00000065357	147	336	228	123	265	231	213	276	339	247	282	281	245	290	196	200	223	252	271	164	205	239	237	187	220	204	302	403	432	278	228	232	206	161	234	228	259	245	198	235	229	254	260	293	305	248	293	319	308
ENSG00000065361	0	1	0	2	1	0	1	4	1	2	0	1	0	1	1	0	2	1	1	0	1	2	2	3	1	2	3	2	2	1	1	3	0	1	1	1	0	3	2	3	0	0	0	1	2	1	2	1	0
ENSG00000065371	0	0	0	0	0	0	0	0	0	0	0	0	0	0	0	0	0	0	0	0	0	0	0	0	0	0	0	0	0	0	0	0	0	0	0	0	0	0	0	0	0	0	2	0	1	0	0	0	0
ENSG00000065413	39	53	24	33	37	32	29	36	35	41	51	49	33	48	55	51	49	67	74	33	20	22	31	25	22	22	42	39	41	53	40	48	48	48	63	45	39	41	45	48	35	53	70	69	68	54	58	36	44
ENSG00000065427	160	213	335	124	426	303	210	478	171	320	432	375	397	417	398	404	408	337	347	424	840	1036	1016	488	319	408	562	503	539	759	745	658	538	499	462	504	613	495	335	286	403	617	522	671	317	426	463	588	625
ENSG00000065457	93	178	178	194	448	304	143	292	145	182	236	255	460	428	276	298	257	384	361	421	277	288	280	489	351	395	341	341	284	385	393	353	586	521	509	343	364	351	394	367	520	295	327	366	362	448	506	340	378
ENSG00000065485	7	53	49	10	45	52	35	48	70	25	41	47	32	23	35	36	33	33	42	26	46	38	41	39	50	35	49	47	46	67	76	74	46	60	54	54	62	55	33	31	43	43	36	50	44	29	34	45	50
ENSG00000065491	24	53	79	39	73	64	46	115	72	127	133	122	180	161	141	123	129	116	157	145	154	169	154	151	129	116	169	179	181	182	185	140	133	155	151	121	164	125	91	76	114	200	175	180	128	160	138	165	172
ENSG00000065518	22	14	20	15	38	25	21	40	22	41	39	45	39	33	38	40	35	28	23	41	60	85	76	41	42	39	63	58	58	53	70	51	41	27	44	52	58	40	29	29	28	37	44	58	31	44	35	49	59
ENSG00000065526	665	1498	1757	673	1613	1310	1277	4174	1459	2111	2424	2821	2929	3090	2680	2882	2811	2466	2320	2839	2961	2933	2762	4040	2853	3289	4348	4272	4041	4526	4626	4038	3809	3422	2990	3942	4255	3884	2631	2161	2811	3571	3787	3943	2354	2749	3055	5455	5260
ENSG00000065534	11	9	3	3	5	5	26	38	38	48	49	57	48	57	36	26	26	20	21	17	36	27	35	39	34	24	95	71	79	72	99	74	73	63	44	56	64	46	34	31	43	43	62	50	37	42	34	112	90
ENSG00000065548	230	177	306	125	277	216	311	664	215	343	418	375	357	317	434	454	500	287	314	330	525	578	538	444	313	390	721	628	607	705	714	602	389	280	290	692	872	655	308	252	275	644	596	658	184	252	253	900	822
ENSG00000065559	26	58	48	25	91	51	35	53	38	48	44	61	66	69	62	49	45	59	67	74	71	85	80	63	69	57	55	55	53	85	75	81	88	59	69	68	79	56	35	58	78	62	68	76	44	52	73	55	55
ENSG00000065600	14	55	53	16	50	47	46	43	38	23	40	37	46	20	41	45	45	29	19	25	71	76	69	35	32	46	43	39	36	66	66	59	45	27	45	48	47	54	24	38	45	46	56	44	35	28	38	52	32
ENSG00000065609	2	1	0	0	2	2	0	0	0	0	0	3	0	0	1	0	0	0	1	0	0	1	0	0	0	1	0	0	0	1	2	2	2	0	2	2	3	1	0	2	0	1	0	0	0	0	4	0	0
ENSG00000065613	231	246	365	159	285	221	299	966	272	477	549	569	453	386	607	619	655	382	386	420	568	670	584	534	399	449	782	754	686	777	777	684	420	377	340	766	831	673	314	256	227	744	734	771	296	333	380	987	891
ENSG00000065615	43	124	72	57	157	123	72	105	80	216	259	224	210	192	228	226	231	140	169	171	146	156	159	163	127	131	130	134	190	394	330	271	269	190	210	423	493	391	217	159	244	254	193	279	124	116	165	154	183
ENSG00000065618	0	0	0	0	1	0	0	0	0	0	1	2	0	0	0	0	0	0	0	0	0	0	0	0	0	1	2	0	0	0	0	0	0	0	0	0	0	0	0	1	1	0	0	0	0	0	0	0	0
ENSG00000065621	2	4	1	0	5	1	0	1	3	1	1	1	3	1	0	3	1	1	2	1	3	2	1	1	0	0	3	5	2	2	1	2	1	0	1	1	1	6	1	5	2	0	1	8	1	5	2	3	4
ENSG00000065665	26	92	42	32	43	50	61	58	63	39	60	50	44	52	41	36	50	50	53	39	51	39	35	41	40	49	49	66	59	35	35	40	31	28	20	33	34	38	33	27	41	33	39	37	33	27	56	47	42
ENSG00000065675	148	183	173	116	216	171	105	233	176	171	237	207	221	228	199	207	205	224	218	234	242	308	304	218	191	160	232	237	239	245	240	241	266	202	190	238	256	269	215	192	223	274	275	326	243	266	285	209	257
ENSG00000065717	41	34	46	40	53	51	32	80	62	75	92	110	149	147	47	38	36	65	43	53	242	221	208	170	111	127	169	183	179	124	130	125	154	147	135	177	161	151	155	147	174	177	243	229	181	196	213	246	241
ENSG00000065802	45	66	69	39	104	134	52	101	57	144	159	178	181	168	144	166	175	135	130	166	245	237	267	194	131	161	151	152	135	206	261	207	190	166	176	201	191	204	169	126	184	199	201	192	112	140	155	193	183
ENSG00000065809	168	75	122	89	139	95	173	277	69	162	186	232	187	228	318	331	309	229	230	346	366	377	386	342	223	280	306	342	295	434	439	356	301	261	239	289	314	273	163	139	192	513	513	535	227	341	362	420	396
ENSG00000065833	0	0	0	1	0	0	0	0	0	1	0	0	0	0	0	0	0	0	0	0	0	0	0	0	0	0	0	2	0	0	0	0	0	0	0	0	0	0	0	0	0	0	0	0	0	1	0	0	0
ENSG00000065882	140	194	221	138	282	221	182	399	213	386	445	513	609	650	437	484	463	493	466	573	858	890	907	696	480	565	588	521	532	574	524	526	552	526	484	543	619	541	432	441	559	707	691	779	544	560	735	680	652
ENSG00000065883	159	289	335	148	300	285	196	602	243	334	411	462	423	457	429	437	414	388	407	427	518	564	517	573	419	495	633	563	596	670	676	555	498	461	381	601	706	619	425	387	452	536	551	630	374	400	475	749	698
ENSG00000065911	245	187	194	250	366	262	248	397	238	733	871	797	705	736	1105	1001	1016	733	696	828	1384	1435	1499	907	740	714	868	803	855	1080	1015	896	669	604	557	829	914	727	483	463	533	1330	1192	1408	662	814	944	908	965
ENSG00000065923	23	38	28	46	129	72	56	66	72	127	154	164	215	276	149	156	158	150	138	192	196	218	206	262	180	204	182	164	182	288	280	240	294	242	253	220	295	207	213	160	170	243	249	250	148	184	212	195	199
ENSG00000065970	52	64	91	106	142	109	39	65	35	156	183	189	181	212	163	183	166	151	146	185	207	234	214	223	151	183	132	109	108	249	263	213	227	216	187	197	264	228	175	158	214	257	266	256	163	203	243	124	125
ENSG00000065978	877	718	2046	787	3216	2387	1463	4097	890	2987	3849	3964	4749	4145	4094	4334	4177	3304	3336	4301	4274	4057	3733	5357	3563	4120	4989	4436	4263	6150	5772	4712	5210	4532	4060	5323	6235	4985	3538	2818	3547	5483	4481	5302	2525	3309	3401	6822	6804
ENSG00000065989	16	30	45	24	99	72	28	70	49	110	128	138	147	141	213	225	257	137	136	167	282	269	266	293	189	184	253	249	222	494	576	468	371	388	367	442	476	425	283	205	356	371	413	407	202	210	244	267	304
ENSG00000066027	31	51	49	27	74	60	44	67	38	54	74	70	74	81	64	88	68	76	87	79	100	112	112	113	73	76	75	58	48	86	96	71	77	85	78	66	84	59	65	54	56	66	56	81	43	68	57	76	81
ENSG00000066032	0	0	0	0	0	0	1	0	3	0	1	2	1	1	2	5	1	1	1	0	0	2	1	3	0	1	0	2	0	1	5	1	2	0	0	2	2	0	0	2	1	0	0	2	0	1	0	0	1
ENSG00000066044	94	146	180	74	262	201	122	246	159	1242	1382	1314	1053	945	1824	2044	1962	1021	916	1179	1508	1452	1544	1194	798	863	1394	1277	1243	2324	2259	1954	1097	1055	943	2206	2573	2069	928	722	981	2130	2358	2496	684	904	1035	1419	1523
ENSG00000066056	0	0	0	0	0	0	0	1	0	0	0	1	0	0	0	0	0	1	0	0	0	0	1	0	0	1	2	0	0	0	0	0	0	0	0	1	0	0	0	0	0	0	0	0	3	0	0	2	1
ENSG00000066084	71	201	181	91	246	214	79	236	173	498	628	633	444	474	313	263	321	255	213	242	747	773	838	582	412	449	465	448	473	1115	1076	874	514	428	422	1060	1078	988	397	352	463	957	1079	1135	353	438	507	531	552
ENSG00000066117	119	181	211	106	292	201	137	278	155	378	419	476	471	467	438	459	406	395	354	445	1303	1237	1309	563	430	491	542	479	478	584	593	511	502	534	456	433	525	464	398	298	443	442	507	510	329	370	389	603	600
ENSG00000066135	148	189	171	113	195	152	183	301	187	200	218	241	236	282	206	229	204	217	213	229	425	430	428	282	249	235	305	250	303	270	284	291	258	228	190	267	280	236	206	168	237	268	309	329	257	221	309	309	315
ENSG00000066136	79	170	171	65	185	172	101	253	141	555	531	605	453	451	716	766	657	393	375	435	538	522	471	585	344	422	561	491	524	890	858	716	463	443	416	688	757	681	387	288	398	653	652	593	280	313	419	585	564
ENSG00000066185	0	1	1	0	0	0	0	1	0	0	0	0	0	0	0	0	0	0	0	0	0	0	0	1	0	1	1	1	0	0	0	0	2	0	0	0	0	0	0	1	0	0	0	0	1	0	0	1	2
ENSG00000066230	0	0	0	0	0	0	1	0	0	0	0	1	0	0	0	0	0	0	0	0	0	0	0	0	0	0	0	0	0	0	0	0	0	0	0	0	0	0	1	0	0	0	0	0	0	2	0	0	1
ENSG00000066248	0	0	0	1	0	0	0	0	0	0	0	0	0	0	0	0	0	0	0	1	0	0	1	0	0	0	1	1	0	0	0	0	0	0	0	0	0	0	0	0	0	0	0	1	0	0	0	0	1
ENSG00000066279	531	993	709	635	1035	826	680	1466	732	915	1298	1134	865	918	1059	884	1128	976	862	735	761	1081	924	892	803	868	1081	1146	1064	926	878	795	767	554	624	979	1028	919	753	602	434	1375	990	1321	732	870	992	1028	921
ENSG00000066294	143	141	171	185	227	166	84	170	108	154	212	185	173	161	184	165	193	158	164	170	122	157	122	135	116	110	157	175	173	252	273	220	243	203	166	185	173	144	105	140	119	262	300	331	233	176	274	163	175
ENSG00000066322	6	11	20	7	17	18	19	17	27	22	24	25	39	31	17	28	26	23	20	26	102	91	84	53	26	34	28	19	14	26	23	24	30	19	29	12	29	27	15	12	19	34	23	28	35	19	26	24	31
ENSG00000066336	0	0	0	0	2	0	0	0	0	2	0	1	0	0	0	0	0	0	0	1	1	2	2	0	1	0	0	1	2	0	1	4	1	1	0	0	0	2	0	1	1	0	0	0	0	0	0	1	1
ENSG00000066379	15	19	29	9	26	26	14	41	18	43	55	55	48	58	42	61	67	34	51	62	104	104	90	64	53	57	72	53	55	55	60	59	49	51	58	44	64	56	47	44	62	62	67	75	43	54	61	56	89
ENSG00000066382	15	36	11	10	20	29	39	50	69	60	91	67	44	86	71	93	77	90	86	56	51	67	73	82	90	73	61	65	83	65	67	64	79	51	58	96	85	89	87	67	86	79	85	87	70	91	83	59	68
ENSG00000066405	1	0	0	0	0	0	0	0	0	0	0	1	0	0	0	0	0	0	0	0	0	0	0	1	0	0	0	0	0	0	0	0	0	0	0	1	0	0	0	1	0	0	0	0	0	0	2	0	0
ENSG00000066422	91	289	204	82	302	239	194	482	212	136	179	159	170	165	168	134	177	167	164	171	239	267	294	230	183	219	257	254	249	285	305	279	240	169	174	249	298	241	200	173	181	236	230	278	170	204	238	284	293
ENSG00000066427	86	185	115	102	188	151	123	186	137	414	521	442	444	439	531	571	510	381	345	429	325	348	292	393	279	309	487	483	506	932	789	696	638	538	484	687	773	558	380	330	375	782	680	813	324	374	450	493	515
ENSG00000066455	79	70	122	55	93	70	79	262	75	159	212	247	157	181	222	228	199	158	185	179	237	298	230	154	123	127	258	246	247	269	281	233	158	150	159	251	313	224	122	97	167	308	254	295	135	145	207	306	262
ENSG00000066468	0	1	0	0	0	0	0	0	0	0	0	2	0	0	0	0	0	0	0	0	0	0	0	0	0	0	0	1	0	0	1	1	0	0	0	0	0	1	0	1	0	0	0	0	1	0	0	0	0
ENSG00000066557	40	86	53	29	67	61	77	150	68	89	106	103	63	90	85	103	77	83	84	65	103	96	99	75	70	72	104	113	127	135	126	101	98	64	53	115	114	118	71	57	48	100	92	114	67	54	40	98	93
ENSG00000066583	11	18	27	8	46	27	5	24	11	41	39	38	60	51	56	57	58	38	37	59	101	91	91	52	38	38	39	31	37	52	65	59	51	46	52	69	63	49	49	36	54	35	40	39	30	38	29	49	44
ENSG00000066629	0	3	2	0	2	2	3	3	0	1	1	3	5	6	8	1	3	2	3	1	7	3	6	2	7	9	3	0	5	6	3	3	2	1	3	3	1	3	5	1	3	1	4	2	4	2	0	1	2
ENSG00000066651	8	41	28	4	27	36	32	60	55	34	41	27	29	19	27	23	24	22	32	12	19	27	29	42	27	32	44	49	36	40	31	31	30	28	30	35	27	32	23	30	27	34	37	32	26	14	37	53	51
ENSG00000066654	72	91	102	48	134	116	83	221	73	148	193	184	102	133	211	220	206	141	136	155	236	290	264	224	143	165	290	277	249	367	423	318	172	142	177	315	367	303	150	132	127	315	294	379	114	134	148	313	327
ENSG00000066697	27	36	63	22	50	42	42	117	47	117	108	134	130	87	104	110	148	59	64	75	92	101	100	98	68	75	135	119	143	201	198	134	79	73	86	132	157	135	66	67	77	124	140	138	66	54	61	148	160
ENSG00000066735	20	43	47	16	117	95	39	63	68	141	147	199	216	231	168	193	179	169	159	172	400	396	451	330	226	261	174	150	136	204	247	232	230	206	181	228	237	258	199	142	221	146	199	168	111	158	169	153	174
ENSG00000066739	127	306	252	128	258	261	208	419	329	174	211	235	214	236	163	199	164	212	221	210	210	224	228	252	211	226	272	286	307	254	241	215	273	226	222	226	253	235	227	223	252	199	211	204	239	210	243	210	241
ENSG00000066777	290	499	420	294	498	451	395	998	487	458	619	537	510	527	443	442	474	426	506	404	455	519	464	571	419	441	787	760	857	1282	1227	1062	982	856	855	639	714	603	396	393	473	812	703	804	484	458	604	767	799
ENSG00000066813	0	0	0	0	0	1	1	0	0	0	0	0	0	0	0	2	0	0	0	1	0	0	1	0	1	0	0	0	0	0	1	0	0	0	0	0	0	0	0	2	1	0	0	0	0	0	0	0	0
ENSG00000066827	13	51	45	37	119	92	32	42	47	42	38	55	74	81	50	38	39	50	63	40	41	33	49	73	57	82	44	60	74	55	54	71	92	96	82	52	46	46	66	57	72	58	67	54	82	90	88	91	67
ENSG00000066855	39	60	49	33	52	53	50	107	53	60	59	50	54	57	62	57	73	54	57	55	97	109	73	94	54	72	92	86	71	178	177	149	114	87	117	105	89	80	59	53	80	98	74	104	64	68	65	90	95
ENSG00000066923	8	25	13	10	26	17	23	34	39	20	25	30	12	24	23	26	12	23	18	21	17	7	14	17	8	6	40	36	46	25	18	24	11	12	23	20	18	17	17	17	18	17	16	19	15	20	23	42	26
ENSG00000066926	45	69	77	36	156	99	63	160	62	124	150	165	180	174	169	143	158	140	116	150	297	285	311	219	120	162	145	168	144	188	190	139	154	132	122	170	198	157	116	104	128	140	169	174	83	105	128	193	195
ENSG00000066933	205	430	299	189	503	387	265	557	335	291	353	366	369	347	290	307	333	328	328	308	371	400	400	353	337	319	460	439	475	446	408	409	432	358	359	435	423	360	305	271	345	489	426	482	350	415	429	425	415
ENSG00000067048	75	146	131	31	142	127	102	151	87	92	102	118	121	99	61	75	73	74	55	70	70	95	73	85	71	82	99	95	90	0	0	0	0	2	1	125	124	97	95	76	88	92	92	96	61	64	63	91	84
ENSG00000067057	94	238	289	89	383	292	214	337	364	310	349	392	305	411	366	409	375	347	344	355	694	697	791	481	407	496	495	508	471	634	615	516	531	420	454	533	578	572	399	384	426	423	503	442	359	387	327	531	503
ENSG00000067064	151	116	100	122	138	108	96	190	119	152	161	139	117	151	157	136	127	129	121	126	245	243	231	160	122	147	135	137	142	160	135	106	83	79	74	118	140	122	93	81	87	222	200	284	129	152	172	140	131
ENSG00000067066	64	155	130	68	90	96	128	294	145	142	170	181	116	157	135	140	144	128	143	107	91	114	95	127	101	120	189	214	217	203	187	153	105	97	117	174	209	173	91	93	78	126	135	169	86	71	96	220	194
ENSG00000067082	26	21	23	29	48	37	16	54	24	55	59	63	46	62	57	47	75	49	53	69	71	94	73	57	52	50	63	50	51	59	36	38	37	42	47	38	46	40	27	27	28	45	56	52	40	40	42	71	67
ENSG00000067113	4	12	10	2	7	7	4	13	13	11	14	21	24	14	17	19	14	20	15	13	26	37	38	19	9	17	11	12	16	17	10	14	13	4	12	10	9	6	8	13	17	12	10	15	7	11	16	16	7
ENSG00000067141	44	40	42	24	44	53	68	96	49	97	126	120	105	108	79	106	93	60	69	82	107	132	117	128	73	78	157	163	165	214	199	164	139	131	105	97	101	83	53	60	78	121	115	145	81	79	77	150	143
ENSG00000067167	43	59	56	59	143	114	55	138	64	272	342	298	219	238	342	340	368	256	255	321	418	516	461	349	220	252	288	312	298	562	549	402	408	338	350	451	511	390	268	172	252	440	359	437	157	212	257	293	341
ENSG00000067177	17	67	40	17	44	37	38	58	44	41	54	38	47	43	44	33	30	39	33	30	71	56	56	50	37	28	39	52	67	63	57	51	46	36	42	54	51	46	36	47	52	34	38	53	46	36	48	50	53
ENSG00000067182	37	67	58	34	92	71	17	31	18	383	422	543	424	412	484	501	485	254	266	342	355	327	338	320	207	236	233	218	186	523	573	466	338	325	344	345	378	359	194	167	232	582	560	571	253	301	364	263	236
ENSG00000067191	46	77	50	37	73	72	72	119	149	93	100	110	105	112	79	93	91	93	111	84	109	91	101	117	102	110	156	162	164	98	103	109	82	70	101	104	81	131	84	92	92	112	129	132	114	109	112	151	143
ENSG00000067208	2	1	1	3	5	1	3	1	3	3	1	5	4	2	2	1	0	2	1	3	1	3	1	3	4	3	4	1	5	4	3	2	1	0	3	3	5	1	4	3	2	11	5	10	3	2	4	4	3
ENSG00000067221	12	11	18	5	19	23	11	18	13	19	17	30	37	20	26	16	24	25	15	16	55	45	47	26	22	16	26	33	24	22	34	39	22	14	21	28	25	26	23	21	16	22	35	32	22	24	16	30	36
ENSG00000067225	484	646	835	250	1015	778	781	1809	789	1272	1223	1478	1536	1487	1302	1301	1354	1066	1041	1300	3026	3181	3248	1784	1296	1521	1868	1844	1678	1549	1700	1397	1393	1272	1236	1625	1777	1637	1245	1116	1489	1508	1703	1751	1064	1397	1321	2128	2138
ENSG00000067248	106	180	193	88	214	190	179	445	168	228	230	206	208	176	184	174	218	146	155	164	211	266	222	185	199	167	259	243	283	269	234	239	233	191	152	341	327	254	167	133	144	225	166	242	111	136	175	274	295
ENSG00000067334	110	1072	511	81	478	493	262	739	630	622	722	747	471	527	512	566	573	540	513	331	569	709	603	589	603	704	631	640	661	656	694	687	578	409	416	706	772	709	494	330	328	571	561	550	329	338	361	747	832
ENSG00000067365	39	155	104	57	105	123	97	122	185	101	105	93	88	126	78	87	79	98	92	79	227	200	213	111	114	113	138	126	137	101	115	109	103	89	86	105	114	112	87	97	110	90	102	114	132	100	103	123	140
ENSG00000067369	238	552	394	289	456	480	404	912	552	455	523	524	535	579	472	469	489	467	517	471	439	455	468	536	475	447	638	687	689	853	910	835	709	663	634	709	851	745	516	439	511	765	843	896	579	559	667	529	622
ENSG00000067445	59	77	76	33	57	62	69	169	80	82	129	109	100	98	70	73	78	66	72	75	122	111	114	81	69	79	144	128	161	144	166	129	102	84	83	114	133	114	67	50	63	146	152	177	95	90	110	155	153
ENSG00000067533	17	109	101	30	121	111	75	237	77	129	168	133	122	112	131	150	162	91	83	93	125	154	134	158	124	124	234	199	205	400	352	311	201	161	183	314	312	253	118	110	120	157	137	174	59	65	111	218	205
ENSG00000067560	120	131	165	117	309	217	105	212	89	346	393	377	473	437	448	466	506	382	368	441	1015	1151	1034	608	397	442	503	432	454	579	572	430	569	505	477	527	563	477	434	335	492	705	591	700	400	535	556	522	527
ENSG00000067596	114	172	180	91	231	218	113	365	180	321	316	328	412	469	307	314	364	345	407	424	348	399	389	438	364	367	396	386	461	373	396	328	394	301	316	376	361	358	327	303	398	358	372	383	260	305	352	454	511
ENSG00000067601	8	20	12	6	15	18	13	32	24	29	38	26	51	40	45	55	42	18	34	39	29	23	28	32	44	29	37	38	42	37	39	42	55	44	30	30	36	28	23	24	26	44	33	36	21	28	41	36	45
ENSG00000067606	0	2	1	0	0	0	1	4	1	0	0	0	2	0	1	1	0	0	0	0	1	0	1	0	0	1	4	1	3	0	1	1	0	0	1	1	0	1	0	0	1	1	3	3	2	1	1	2	2
ENSG00000067646	9	58	38	20	67	57	33	47	21	52	73	53	65	92	39	52	58	63	64	70	58	66	64	111	86	71	53	58	55	2	0	2	0	0	1	100	92	86	52	48	65	69	42	89	50	48	82	72	66
ENSG00000067704	92	275	235	88	400	285	136	284	189	376	430	408	423	524	342	326	316	328	323	332	538	629	601	480	350	498	302	296	296	446	451	407	457	376	349	356	395	364	302	277	305	464	410	505	273	425	517	326	295
ENSG00000067715	0	5	5	0	4	5	16	24	16	0	0	0	1	0	3	2	0	2	1	1	1	0	1	2	0	1	26	15	26	4	3	5	0	2	2	1	0	1	0	1	2	1	2	1	1	0	4	29	32
ENSG00000067798	2	0	2	1	2	1	1	0	1	2	0	1	0	3	2	0	2	1	1	0	0	1	0	1	2	0	3	3	1	1	0	0	2	0	1	0	0	2	2	5	1	0	0	0	1	1	0	3	2
ENSG00000067829	19	53	45	20	66	54	31	43	75	63	67	61	50	61	56	46	58	52	71	52	99	96	127	53	80	67	70	62	80	65	63	73	62	51	68	58	88	82	63	72	56	62	67	76	61	65	50	57	80
ENSG00000067836	18	17	14	4	25	13	14	18	20	24	24	30	33	29	22	17	25	20	14	16	76	88	84	43	28	34	25	32	29	38	32	25	29	24	29	29	27	46	24	22	32	46	34	44	33	46	34	50	36
ENSG00000067840	46	22	25	40	38	20	26	44	39	96	94	117	130	138	168	166	171	160	159	164	184	168	181	99	83	86	177	160	159	121	138	102	113	125	131	54	56	40	39	33	29	165	198	170	108	151	143	186	149
ENSG00000067842	0	1	1	0	3	1	4	0	0	2	0	3	5	0	0	0	1	0	0	0	1	2	2	1	5	0	2	1	2	0	1	1	1	0	0	0	0	1	0	0	1	0	6	4	3	10	4	3	2
ENSG00000067900	534	596	723	428	853	573	648	1461	474	761	1077	1011	834	830	959	1093	1127	836	762	731	794	929	793	830	625	752	1303	1195	1257	1175	1131	1076	845	646	699	1198	1374	1159	581	442	383	1484	1153	1253	537	634	713	1354	1344
ENSG00000067955	65	109	115	55	220	167	77	187	77	726	876	756	615	581	825	891	929	495	509	601	689	735	601	602	370	485	563	543	543	1348	1261	1058	667	587	543	1159	1395	1042	481	323	445	1405	1135	1332	366	464	579	551	604
ENSG00000067992	18	33	31	108	162	112	22	43	29	128	139	170	144	203	178	155	162	125	112	154	162	139	139	180	104	105	146	141	139	218	205	178	222	135	141	242	236	181	124	119	124	223	238	292	91	106	136	145	152
ENSG00000068001	2	9	6	3	15	13	3	11	6	17	13	19	18	22	19	24	17	18	13	26	45	35	48	29	27	29	22	18	12	28	34	35	42	33	39	21	46	30	30	20	26	22	26	19	9	16	11	18	36
ENSG00000068024	278	689	590	330	835	729	472	628	818	1182	1321	1390	1422	1529	1168	1337	1262	1207	1276	1168	1535	1620	1576	1668	1449	1594	1471	1548	1561	1838	1929	1745	1556	1393	1423	1682	1853	1828	1491	1308	1638	1290	1687	1491	1306	1358	1391	1505	1487
ENSG00000068028	23	37	33	14	47	40	30	61	44	36	39	43	51	64	50	70	54	57	52	44	120	103	112	87	76	98	75	62	64	76	71	68	71	37	50	64	43	76	37	45	43	39	61	48	37	33	55	59	75
ENSG00000068078	13	20	17	6	22	24	24	32	46	25	24	32	23	40	15	13	26	26	22	16	71	67	85	62	71	65	59	60	66	20	15	24	21	17	16	25	37	22	24	9	34	18	32	30	32	22	21	61	63
ENSG00000068079	5	4	3	2	4	2	3	4	8	7	8	7	10	8	5	10	10	12	7	14	35	22	28	11	11	11	15	7	12	4	5	1	3	1	4	7	8	8	3	4	6	9	9	8	9	11	6	21	12
ENSG00000068097	31	70	60	18	57	48	39	92	52	46	58	52	50	62	55	82	46	66	54	50	76	66	80	82	77	67	94	77	100	72	80	73	63	47	70	65	61	63	52	66	55	71	74	70	54	75	64	54	77
ENSG00000068120	46	77	84	26	113	98	83	146	113	129	116	129	147	153	135	161	125	122	123	142	323	340	326	186	126	190	176	196	174	193	184	153	149	123	141	162	173	178	136	122	141	158	172	195	107	153	148	233	214
ENSG00000068137	18	3	7	12	9	7	8	10	12	11	14	15	12	13	12	10	12	14	9	9	27	22	18	16	19	12	13	17	11	7	4	7	4	3	3	11	10	14	10	4	10	32	34	15	26	12	27	14	19
ENSG00000068305	71	125	132	79	171	155	127	253	114	204	237	216	216	182	174	175	163	153	153	155	227	226	195	204	143	185	201	247	223	316	295	247	252	171	148	245	283	242	170	146	155	200	229	244	125	139	175	248	243
ENSG00000068308	77	75	98	61	109	86	106	124	105	163	186	235	246	214	160	203	194	176	186	166	292	291	361	271	239	232	302	254	271	275	256	216	273	221	216	258	216	195	164	174	203	250	219	304	216	202	231	264	269
ENSG00000068323	34	36	46	31	72	70	20	67	35	66	74	118	105	110	85	91	83	68	71	75	129	153	138	121	101	108	101	102	85	107	99	86	107	101	73	102	99	106	85	56	93	127	119	122	84	107	115	115	125
ENSG00000068354	15	37	31	12	41	30	10	36	31	48	44	48	62	68	58	91	54	49	56	72	153	165	127	103	65	63	63	65	68	66	80	69	69	72	66	67	64	78	65	49	61	69	78	90	56	51	97	71	87
ENSG00000068366	109	114	95	77	152	116	105	205	94	121	158	114	106	153	121	137	138	141	122	114	218	200	226	161	122	135	135	126	113	183	189	166	147	140	134	184	175	166	117	115	153	201	154	241	127	168	205	124	134
ENSG00000068383	5	38	31	15	44	45	32	36	36	40	40	51	34	37	41	63	56	38	59	33	139	118	139	92	67	81	60	51	58	72	67	64	62	70	60	60	54	59	45	53	58	63	71	93	57	55	79	61	52
ENSG00000068394	25	31	31	13	40	30	34	54	29	53	36	50	49	45	39	54	43	51	47	52	99	88	86	58	49	53	72	86	76	88	98	58	74	60	45	62	62	54	64	40	44	77	97	78	48	54	79	105	85
ENSG00000068400	142	277	270	139	292	274	280	478	407	1486	1523	1885	1377	1317	1601	1768	1717	937	904	1111	1100	1032	1003	1033	820	934	1524	1578	1523	1864	1860	1619	1209	1103	987	1744	1973	1748	834	673	930	1918	2029	1800	816	957	987	1544	1664
ENSG00000068438	33	53	69	12	74	55	41	79	63	78	69	90	90	116	90	97	93	91	79	95	176	188	231	110	93	94	115	108	84	126	119	134	102	96	72	145	138	139	107	89	93	78	91	102	69	79	88	105	118
ENSG00000068489	102	65	114	285	283	212	76	162	70	189	211	232	468	396	226	235	187	305	300	420	254	288	272	590	408	434	262	228	248	376	340	278	616	520	451	244	280	203	364	241	348	498	406	473	384	475	637	301	312
ENSG00000068615	0	1	0	1	1	0	0	2	0	0	0	0	0	1	0	0	0	0	0	0	0	0	0	0	0	0	0	1	0	0	0	0	0	1	0	0	0	1	0	1	0	0	0	0	0	1	0	0	0
ENSG00000068650	105	346	284	105	382	317	205	515	336	338	383	458	437	403	338	417	383	367	372	314	412	480	473	453	409	407	506	488	529	497	550	519	489	425	433	512	481	505	416	363	448	318	422	415	346	328	346	421	473
ENSG00000068654	122	472	457	131	603	477	253	746	377	486	521	541	633	690	469	526	493	507	517	553	840	878	961	918	692	780	638	618	616	1063	1014	930	939	824	766	907	894	847	765	590	764	538	535	599	427	511	561	669	667
ENSG00000068697	7	8	13	5	28	19	5	23	2	33	52	31	27	26	46	41	36	30	20	31	40	57	48	42	22	26	42	38	49	48	41	40	40	31	30	38	54	35	26	18	17	50	22	69	21	23	27	39	28
ENSG00000068724	73	144	128	58	160	169	108	195	194	301	311	396	426	451	242	280	276	291	303	307	590	635	655	430	347	389	280	324	294	287	300	317	308	294	276	373	394	384	338	256	348	270	338	323	285	309	320	294	315
ENSG00000068745	213	214	299	98	225	180	261	525	217	282	349	363	301	347	282	325	310	251	271	248	371	357	327	347	273	318	480	532	532	433	380	423	254	227	222	382	357	300	196	180	229	437	385	442	216	275	241	483	566
ENSG00000068781	0	0	0	0	0	0	0	0	0	0	0	1	0	0	0	0	0	0	0	0	0	0	0	0	0	1	0	0	0	0	0	0	0	0	0	0	0	0	0	0	0	0	0	0	0	0	0	0	0
ENSG00000068784	17	68	44	23	52	51	40	78	57	74	77	82	73	58	71	76	78	71	92	83	60	67	63	78	59	60	69	70	89	107	104	114	93	86	60	99	115	91	61	82	88	98	85	112	79	71	93	105	106
ENSG00000068796	198	253	319	224	453	342	236	617	275	436	539	527	534	565	526	478	484	460	416	513	537	567	558	597	444	484	649	615	604	652	654	509	502	496	417	669	702	618	414	365	504	678	664	793	418	477	610	696	721
ENSG00000068831	24	38	49	19	69	53	30	33	83	53	51	65	56	65	44	50	55	61	73	42	98	102	117	94	101	72	77	76	71	91	96	100	108	68	91	79	66	86	92	65	83	70	98	84	94	77	87	72	79
ENSG00000068878	142	405	275	136	391	362	216	569	380	332	398	390	303	382	309	332	299	308	315	270	369	412	413	344	365	318	352	361	375	447	398	399	371	298	314	425	433	365	329	317	324	316	274	335	251	249	349	278	291
ENSG00000068885	41	87	63	12	58	44	93	185	92	48	54	46	33	48	36	42	35	24	35	35	29	29	37	46	42	31	101	96	99	85	54	65	43	27	39	60	47	40	37	27	36	46	46	52	40	24	36	75	87
ENSG00000068903	16	46	55	12	64	56	30	52	65	58	55	60	48	92	59	61	60	59	69	59	150	157	132	90	84	81	67	66	62	74	64	61	65	64	55	69	61	59	58	57	78	54	69	78	77	74	67	84	73
ENSG00000068912	105	73	168	52	109	93	95	249	62	190	228	270	189	195	197	244	247	128	135	162	203	184	181	145	108	132	296	279	291	350	335	321	156	145	135	310	350	280	100	103	111	371	418	357	94	151	122	335	347
ENSG00000068971	11	20	25	13	27	30	15	24	35	36	34	36	57	47	28	41	32	31	35	29	71	56	75	42	30	37	47	42	35	29	41	35	44	39	45	39	26	37	30	28	32	28	55	31	41	35	31	41	51
ENSG00000068976	4	19	10	9	13	23	5	8	11	6	5	2	11	13	3	4	12	9	10	5	7	10	6	16	18	17	13	6	12	1	4	8	5	4	8	4	5	0	4	7	2	3	4	3	6	6	6	8	5
ENSG00000068985	0	0	0	0	0	0	0	0	0	0	0	0	0	0	0	0	0	0	0	0	0	0	0	0	0	1	0	0	0	0	0	0	0	0	0	0	0	0	0	0	0	0	0	0	0	0	0	0	0
ENSG00000069011	9	6	14	3	19	22	16	28	20	32	52	49	66	78	50	46	56	39	59	53	156	165	170	109	76	79	93	75	59	62	65	59	72	68	63	43	53	48	41	39	45	74	71	65	38	47	69	86	97
ENSG00000069018	0	0	0	0	0	0	0	0	0	0	0	0	0	0	0	0	0	0	0	2	0	0	0	0	0	0	0	0	0	0	0	1	0	0	0	0	0	1	0	1	0	0	0	0	0	0	0	0	0
ENSG00000069020	22	14	27	24	55	34	15	54	24	60	86	102	82	83	34	34	25	31	32	24	32	44	42	29	39	21	69	54	47	69	81	34	49	64	60	46	58	36	23	30	47	62	57	73	56	38	76	60	62
ENSG00000069122	0	0	0	0	0	0	0	0	0	0	0	0	0	0	0	0	0	0	0	0	0	0	0	0	0	0	0	0	0	0	0	0	0	0	0	0	0	0	0	1	0	0	0	0	0	0	0	0	0
ENSG00000069188	0	1	0	1	1	0	0	0	0	2	7	6	4	3	0	0	0	3	0	2	0	0	1	0	0	0	2	0	1	0	3	0	0	0	0	1	0	3	2	2	2	1	1	0	1	1	0	1	1
ENSG00000069206	0	0	0	0	0	0	0	0	0	2	0	0	0	0	0	0	1	0	0	0	0	0	0	0	0	0	1	0	0	0	0	0	0	0	0	0	0	0	0	0	0	0	0	0	0	0	0	0	0
ENSG00000069248	107	231	202	91	258	199	190	426	231	287	327	286	326	338	250	231	274	249	286	258	390	465	430	332	231	285	344	333	367	249	267	276	236	248	256	235	267	236	218	209	235	310	198	320	243	316	350	268	296
ENSG00000069275	1270	1027	2383	1184	2129	1517	1610	4474	1062	2581	2894	2822	2614	2326	3742	3795	3722	2299	2349	3029	3342	3784	3536	3500	2265	2840	4652	4395	4124	5541	5201	4485	3039	2634	2457	5077	5437	4494	2212	1707	2078	4712	4870	4907	1607	2241	2438	5160	4960
ENSG00000069329	55	124	94	48	114	121	106	134	110	121	107	112	137	104	98	118	110	124	142	86	183	240	262	154	141	133	131	122	130	180	187	167	133	156	123	123	136	127	120	102	117	130	105	118	97	103	103	125	137
ENSG00000069345	46	79	87	47	106	94	69	168	91	467	507	517	436	348	600	664	605	323	334	401	568	523	497	463	326	364	525	557	530	900	840	681	465	447	387	754	877	674	337	244	354	809	740	789	295	337	372	622	644
ENSG00000069399	0	0	0	1	0	1	0	0	0	0	0	2	2	0	0	1	1	1	0	0	2	2	1	2	1	0	3	1	1	2	1	1	6	1	1	3	1	3	2	1	3	4	2	0	6	6	5	0	2
ENSG00000069424	270	467	468	390	968	788	428	569	788	817	884	1060	1318	1471	833	921	878	1108	1070	1131	1796	1785	1908	1450	1155	1214	1237	1139	1241	1190	1322	1265	1728	1461	1492	930	964	937	1028	847	1120	980	1169	1120	1202	1368	1367	1270	1299
ENSG00000069431	0	0	0	1	0	0	0	0	0	0	0	1	0	0	0	0	0	0	0	0	0	0	0	1	0	0	0	0	0	0	0	0	0	0	0	1	0	0	0	0	0	0	1	0	0	0	0	0	0
ENSG00000069482	0	0	0	0	0	0	0	0	0	0	0	0	0	0	0	0	0	0	0	0	0	1	0	0	0	0	0	0	0	0	0	0	0	0	0	0	0	0	0	0	0	0	0	0	0	0	0	0	0
ENSG00000069493	23	34	18	29	25	14	7	17	11	21	30	28	22	18	21	23	25	18	34	17	14	16	7	20	11	13	8	17	12	23	20	21	16	10	14	15	16	12	8	6	9	29	28	38	21	21	24	7	6
ENSG00000069509	18	14	14	8	26	23	16	33	4	15	33	18	10	23	19	12	21	17	13	17	16	29	23	29	27	17	37	32	38	31	36	30	31	16	20	20	34	29	12	14	10	35	24	41	12	19	17	45	44
ENSG00000069535	0	0	0	2	0	0	0	0	0	0	0	0	0	0	0	0	0	0	0	0	0	0	0	0	0	0	0	0	0	0	0	0	0	0	0	0	0	0	0	0	0	0	0	0	0	0	0	0	0
ENSG00000069667	151	176	139	185	204	151	237	499	245	183	270	229	175	218	226	204	221	141	153	150	252	260	233	265	219	233	511	489	479	331	266	246	160	111	128	330	367	307	168	160	159	674	599	784	279	307	366	485	470
ENSG00000069696	2	1	3	0	5	6	1	2	9	5	5	2	1	9	4	4	2	4	2	6	4	2	6	5	7	3	3	5	4	2	5	5	4	2	9	2	1	1	7	5	2	2	5	4	8	3	2	2	4
ENSG00000069702	0	0	1	1	0	0	0	0	0	1	0	1	0	0	1	0	0	0	0	0	0	1	0	1	0	1	2	0	0	0	0	0	1	0	1	0	0	0	1	0	0	0	0	0	0	0	0	1	0
ENSG00000069712	0	0	0	0	0	0	0	0	0	0	0	0	0	0	0	0	0	0	0	0	0	0	0	0	0	0	0	0	0	0	0	0	0	0	0	0	0	0	0	0	0	0	0	0	0	0	0	0	0
ENSG00000069764	0	0	0	0	0	0	0	0	0	0	0	0	0	0	0	0	0	0	0	0	0	0	0	0	0	1	0	0	0	0	0	0	0	0	0	0	0	0	0	0	0	0	0	0	0	0	0	0	0
ENSG00000069812	0	0	0	0	0	0	0	2	0	0	1	2	1	0	0	1	0	1	0	3	4	4	3	3	2	0	3	3	2	2	0	5	0	2	2	1	0	0	0	2	0	2	2	3	2	0	2	2	3
ENSG00000069849	70	109	128	47	152	130	140	266	137	140	159	185	154	174	177	161	176	159	169	177	413	472	448	278	204	225	214	209	206	255	206	225	160	156	155	237	265	238	149	152	188	213	187	211	120	136	138	219	219
ENSG00000069869	54	73	96	43	80	70	107	194	83	141	181	156	183	170	156	136	151	132	97	131	121	156	150	115	101	121	173	149	161	165	180	160	141	104	116	148	125	140	76	83	78	151	151	191	106	85	144	221	226
ENSG00000069943	16	59	47	15	39	30	49	52	56	29	33	40	35	47	29	16	22	27	34	19	30	52	38	39	29	35	52	57	37	31	29	37	38	25	37	27	29	35	31	27	30	24	35	21	35	19	30	31	35
ENSG00000069956	92	113	107	96	212	175	67	186	79	127	176	178	187	194	185	173	185	142	156	200	269	320	269	225	148	134	171	166	176	243	245	237	226	181	162	222	249	220	165	154	194	206	207	211	128	166	179	196	214
ENSG00000069966	37	97	70	49	94	85	49	83	77	136	134	140	145	141	131	135	141	123	147	111	168	165	187	140	115	114	120	141	138	162	146	144	162	116	110	126	175	135	110	97	103	150	155	157	110	128	121	115	141
ENSG00000069974	12	16	19	18	32	27	15	32	16	23	15	28	18	23	18	17	23	22	8	23	25	30	32	16	25	13	17	25	27	25	29	32	43	25	29	40	28	23	16	17	23	30	32	38	20	24	37	29	25
ENSG00000069998	12	87	58	13	114	107	34	69	65	125	108	129	170	159	167	173	147	140	133	172	366	321	360	210	145	180	131	130	127	174	205	177	204	177	162	182	173	172	164	114	167	132	159	138	102	112	110	130	140
ENSG00000070010	150	255	231	73	165	141	247	421	226	218	270	301	179	234	233	235	222	178	176	168	324	332	316	207	195	213	347	342	368	357	361	310	187	141	185	260	278	277	175	155	195	279	261	320	171	163	168	339	339
ENSG00000070018	120	240	206	111	317	251	89	223	97	278	367	361	387	414	336	326	331	308	277	345	418	468	443	487	295	381	203	186	184	561	546	442	428	419	413	488	570	479	338	268	342	416	400	453	306	337	447	151	194
ENSG00000070019	0	0	0	0	0	0	0	0	0	0	0	0	0	0	0	0	0	0	0	0	0	0	0	0	0	0	0	0	0	0	0	0	0	0	0	0	0	0	0	0	0	1	0	0	0	0	0	0	0
ENSG00000070031	0	0	0	0	0	0	0	0	0	0	1	0	0	0	0	0	0	0	0	0	0	0	0	1	0	0	0	0	0	0	0	0	0	0	0	0	0	0	0	0	0	0	0	0	0	0	0	0	0
ENSG00000070047	191	396	533	190	533	464	470	811	696	597	603	812	731	840	556	660	621	658	695	628	848	859	857	841	804	737	927	995	968	864	975	950	841	632	744	879	943	1035	759	749	811	637	861	707	660	630	607	1054	1048
ENSG00000070061	154	342	227	100	303	231	180	421	273	297	289	315	239	274	266	288	307	293	274	225	454	517	534	369	275	285	357	395	417	334	349	317	314	247	251	342	345	327	296	221	268	301	296	336	244	222	306	300	310
ENSG00000070081	1269	1530	2419	1050	1728	1315	1714	5281	1451	2537	3107	2993	2363	2160	3207	3163	3440	1867	1899	2391	2816	3385	3148	2368	1691	2010	4459	4349	3911	5197	5084	4445	2450	2183	2023	4769	5199	4443	1812	1472	1476	5369	5082	5616	1703	2053	2401	4867	4766
ENSG00000070087	12	19	17	5	49	34	28	34	15	72	84	74	85	84	100	95	99	67	52	88	134	162	132	98	60	54	76	82	55	96	93	80	93	68	66	73	84	79	49	44	37	82	64	101	35	62	70	61	57
ENSG00000070159	13	58	31	12	52	56	36	83	45	62	57	56	67	78	65	79	80	79	73	68	63	72	70	42	43	41	71	61	76	88	107	72	91	49	67	109	108	104	90	73	102	76	58	87	57	49	61	80	79
ENSG00000070182	15	14	11	18	19	11	18	40	27	22	19	19	23	17	23	24	34	13	20	23	18	23	16	17	16	20	94	73	91	13	11	21	20	12	21	18	21	17	17	14	21	50	69	27	32	35	47	85	85
ENSG00000070190	2	0	0	0	0	0	3	8	3	1	6	2	1	2	0	1	0	0	1	0	0	0	0	0	0	0	4	6	12	0	1	1	0	0	0	0	0	1	1	0	0	1	1	5	0	1	1	3	1
ENSG00000070193	1	0	0	0	0	0	0	0	0	0	0	0	0	0	0	0	0	0	0	0	0	0	0	0	0	0	0	0	0	0	0	0	0	0	0	0	0	0	0	0	0	0	0	0	0	0	0	0	0
ENSG00000070214	53	119	98	125	271	208	35	85	85	262	294	272	290	294	254	272	277	248	236	346	313	380	338	261	194	215	156	165	164	388	399	343	382	325	273	301	310	314	226	179	223	399	312	384	225	258	286	163	188
ENSG00000070269	32	100	52	35	85	67	62	136	92	42	56	58	40	48	38	41	24	42	60	31	41	42	33	43	62	40	80	68	66	55	63	61	55	38	36	31	51	53	46	39	38	53	30	38	42	37	43	51	48
ENSG00000070366	144	343	281	136	313	286	184	354	345	338	370	387	342	387	320	327	296	354	366	276	397	451	454	346	428	398	416	441	507	433	439	472	404	297	353	414	426	483	340	341	386	310	339	344	342	332	356	470	460
ENSG00000070367	138	206	178	115	354	266	136	281	132	357	471	462	375	353	408	416	437	273	278	298	356	397	387	325	242	290	329	341	321	701	678	535	469	400	391	555	649	534	325	255	296	615	469	541	243	245	342	332	383
ENSG00000070371	29	105	68	27	65	44	47	93	77	49	58	64	53	81	41	40	41	53	52	33	51	45	41	53	48	40	65	61	61	47	44	50	47	40	58	43	56	49	52	56	52	49	58	67	70	53	62	55	53
ENSG00000070388	1	1	3	1	5	2	1	1	4	1	3	1	0	4	7	2	1	3	3	1	5	10	3	3	8	8	2	2	2	3	0	2	2	2	1	1	4	10	5	3	1	1	2	2	2	3	2	3	2
ENSG00000070404	2	3	9	0	6	7	4	4	4	2	5	12	8	8	8	7	5	9	15	6	12	14	16	7	2	12	8	12	17	12	8	16	11	9	8	8	6	9	9	7	12	8	6	9	7	6	11	10	8
ENSG00000070413	23	69	66	24	118	103	35	64	71	124	133	118	155	167	128	172	157	126	99	124	322	367	371	175	157	166	120	122	111	186	165	170	177	157	145	149	137	164	138	116	147	152	153	170	123	134	162	130	141
ENSG00000070423	19	66	90	21	125	102	48	78	110	118	131	129	168	179	110	138	153	132	137	149	286	342	324	220	155	181	137	145	147	190	189	193	171	146	140	183	173	183	141	130	170	119	170	146	106	127	145	143	158
ENSG00000070444	47	125	119	59	159	176	108	156	147	190	216	215	251	316	213	205	213	209	248	226	292	290	299	359	297	304	246	256	276	296	272	247	335	267	286	245	302	260	252	193	279	272	267	258	230	249	289	286	295
ENSG00000070476	41	136	99	61	149	151	103	148	169	97	135	170	179	218	120	147	144	176	146	156	196	228	210	222	172	180	169	192	188	152	161	162	182	152	158	192	178	174	157	141	138	166	171	164	165	158	183	159	202
ENSG00000070495	41	76	87	31	59	60	53	103	71	63	77	74	61	77	65	62	59	58	72	75	158	170	168	119	73	87	112	103	125	114	118	98	85	76	60	95	94	99	86	58	66	123	91	98	74	67	90	125	132
ENSG00000070501	54	88	51	24	65	38	39	79	36	60	94	79	44	49	62	80	66	56	60	59	93	104	108	70	51	51	85	90	82	97	119	105	74	51	50	79	106	91	35	42	43	99	67	97	64	51	54	92	97
ENSG00000070526	0	2	0	0	0	2	6	8	2	1	5	5	6	5	1	2	1	2	1	0	3	0	1	6	3	3	8	10	14	3	2	3	1	2	2	4	9	8	4	4	7	4	1	0	0	2	2	14	11
ENSG00000070540	17	1	5	9	1	2	4	10	3	13	7	11	14	17	13	13	11	16	19	19	17	17	23	19	12	11	16	12	9	17	13	15	9	17	7	20	9	6	8	10	7	29	55	55	33	43	45	14	17
ENSG00000070601	2	2	2	1	1	0	9	4	5	12	10	6	10	14	3	7	4	3	2	3	1	2	4	7	7	5	5	17	10	5	7	7	5	7	4	4	3	6	4	4	2	3	5	6	6	5	8	11	17
ENSG00000070610	49	101	111	52	94	94	75	186	97	163	185	195	175	200	130	137	134	127	126	149	218	241	238	185	135	167	190	201	170	179	218	181	151	166	173	175	209	182	153	125	150	144	215	217	137	144	186	200	167
ENSG00000070614	37	59	75	51	134	112	55	103	64	137	164	164	263	273	159	151	163	207	205	252	421	439	462	303	252	230	163	182	168	252	257	212	410	388	331	210	214	212	223	199	298	221	238	235	189	296	287	178	196
ENSG00000070669	5	2	3	5	2	2	3	5	4	2	2	2	1	1	4	2	1	3	0	0	4	0	1	4	2	2	2	4	0	3	5	2	3	0	0	3	2	1	1	3	1	2	2	3	3	1	6	2	2
ENSG00000070718	45	114	83	44	89	86	84	163	90	77	91	83	81	93	92	82	95	101	81	71	100	117	116	106	82	59	95	81	91	110	131	120	100	92	91	116	122	109	69	73	76	80	71	95	46	57	74	97	99
ENSG00000070729	0	3	0	1	0	0	0	0	0	0	0	0	1	1	0	0	1	1	0	0	0	0	0	0	0	2	0	0	1	1	0	1	0	0	0	0	1	0	0	1	0	2	0	0	0	1	0	0	1
ENSG00000070731	0	0	0	0	0	0	0	0	0	0	0	0	0	0	0	0	0	0	0	0	0	0	0	0	0	0	0	0	0	0	0	0	0	0	0	0	0	0	0	0	0	0	0	0	0	1	0	0	0
ENSG00000070748	1	3	1	4	1	1	2	1	2	4	3	4	1	7	4	4	0	6	1	2	2	5	4	1	6	1	2	2	8	3	4	0	0	1	2	1	3	0	0	3	2	0	3	2	4	4	0	1	2
ENSG00000070756	1081	1201	1769	3235	4200	3198	1396	2706	1046	3660	4586	4742	7568	7244	4765	5093	4982	5356	5399	7187	6074	6481	6013	7379	4660	5548	4546	4325	4239	5869	5891	4968	6640	6584	5602	5028	5711	4737	4817	3781	4881	6347	6119	6541	5318	7137	8497	5805	5695
ENSG00000070759	21	26	16	17	15	19	18	33	20	31	36	28	32	46	34	39	34	26	21	37	64	56	68	56	33	34	43	42	47	26	29	35	24	17	25	45	42	31	24	14	29	56	63	55	36	45	56	43	53
ENSG00000070761	18	43	41	16	56	42	31	66	32	79	83	90	78	64	68	88	69	62	53	71	173	192	201	98	80	79	113	102	95	96	115	104	72	58	70	91	86	81	61	64	75	95	73	110	53	54	64	105	103
ENSG00000070770	175	226	259	394	513	408	183	375	180	797	905	894	876	876	953	956	1030	711	725	856	1050	1143	1092	1140	727	895	1070	999	980	1562	1486	1190	1076	951	874	1215	1425	1106	722	576	786	1496	1388	1562	756	948	1107	1118	1180
ENSG00000070778	0	0	0	1	0	1	0	0	1	0	0	3	0	0	1	0	0	0	2	1	1	0	0	0	1	0	1	1	0	0	0	0	0	0	0	1	0	0	0	0	0	1	0	0	0	0	0	0	0
ENSG00000070785	21	68	76	12	70	55	56	65	86	53	33	42	51	42	38	54	32	46	37	42	123	97	107	59	67	58	57	58	53	67	60	67	55	57	57	75	56	58	49	68	44	36	38	46	50	18	28	53	60
ENSG00000070808	0	0	0	0	0	0	0	0	0	1	2	0	0	0	0	0	0	1	0	0	0	0	0	0	1	1	0	0	0	0	0	0	0	0	0	0	0	0	0	0	0	0	0	0	0	0	0	0	0
ENSG00000070814	181	367	475	122	425	391	392	871	506	716	712	877	816	831	712	888	790	773	741	758	980	1006	1063	1002	941	938	1201	1125	1183	1133	1229	1193	944	781	722	1108	1178	1130	747	650	737	751	1095	919	558	650	601	1239	1163
ENSG00000070831	27	60	55	42	111	80	41	99	38	176	215	188	133	121	181	173	172	121	139	116	203	243	231	195	121	166	248	228	248	353	315	246	150	117	128	254	297	222	122	89	142	325	252	333	122	126	193	224	221
ENSG00000070882	119	307	204	108	253	213	227	437	295	188	214	210	165	214	134	179	181	172	236	149	171	194	179	177	148	189	272	296	280	224	221	217	254	174	217	201	189	191	172	161	178	147	168	154	167	136	201	219	198
ENSG00000070886	0	0	1	0	3	1	0	0	0	1	0	0	0	0	0	0	0	0	0	1	0	0	0	0	1	0	0	0	0	0	0	0	1	0	1	0	0	0	0	0	1	0	0	0	0	0	0	1	0
ENSG00000070915	0	0	1	0	1	0	0	0	2	0	0	0	0	0	0	0	0	0	0	0	1	2	1	0	0	0	0	1	0	1	0	0	0	1	1	0	0	0	0	0	0	0	0	0	0	0	0	2	1
ENSG00000070950	63	234	136	77	185	159	152	276	190	189	226	212	172	210	191	186	221	166	184	123	179	197	165	227	149	183	214	245	227	268	258	236	238	181	183	302	301	252	216	176	205	207	161	198	169	159	188	229	248
ENSG00000070961	21	104	86	30	95	86	72	172	86	74	64	84	43	81	70	71	65	71	65	65	76	74	84	71	74	57	87	94	92	130	122	111	99	94	82	104	112	80	64	45	51	91	75	87	56	43	69	83	80
ENSG00000070985	0	1	0	0	0	0	0	0	1	0	0	0	0	0	0	0	0	0	1	0	0	0	0	0	0	0	0	1	0	0	0	0	0	0	0	0	0	0	0	0	0	0	0	0	1	0	0	0	0
ENSG00000071051	78	59	112	48	105	92	48	139	64	171	177	195	224	214	196	230	201	159	166	266	335	347	324	314	202	222	246	245	256	324	302	298	278	229	211	230	293	240	170	146	192	299	358	345	172	217	252	320	310
ENSG00000071054	1476	2181	3535	1295	3746	2871	1761	5445	2014	7646	8180	9417	9420	9176	7212	8082	7869	5744	5585	6861	10621	10681	10316	10551	7468	8485	7700	7392	7395	12768	12757	11099	9080	8597	7517	9802	10995	9492	5526	4296	5903	12217	13970	12841	5368	6714	7269	8875	8963
ENSG00000071073	334	405	326	396	739	566	573	1005	590	480	629	561	545	579	607	561	581	477	511	595	703	793	731	723	485	594	1285	1227	1293	1021	1033	755	828	711	691	951	1042	848	647	529	679	1194	1032	1313	683	832	1055	1268	1187
ENSG00000071082	753	531	1179	249	528	401	620	1491	394	1341	1666	1546	926	968	1276	1171	1240	652	866	1034	1578	1644	1525	1181	926	1068	2004	1955	1700	3115	3224	2330	1275	1225	1152	1646	1779	1641	730	632	802	2604	2250	2995	954	1223	1220	2367	2377
ENSG00000071127	261	478	646	175	939	651	469	926	521	1117	1257	1399	1410	1433	1104	1244	1224	1022	967	1164	2164	2287	2349	1509	1176	1268	1527	1415	1386	1744	1860	1620	1447	1335	1244	1487	1615	1449	1098	898	1218	1599	1792	1842	1022	1224	1309	1777	1741
ENSG00000071189	70	256	167	83	192	198	159	258	216	163	208	161	174	194	134	109	141	159	182	137	110	129	110	152	163	163	132	159	163	147	130	124	190	143	159	145	148	161	148	148	167	135	93	115	136	135	145	129	108
ENSG00000071203	0	0	0	0	0	0	0	0	0	0	0	0	0	0	0	0	0	0	0	0	0	0	0	0	0	0	1	0	0	0	0	0	0	0	0	0	0	0	0	2	0	0	0	0	0	0	0	0	0
ENSG00000071205	34	104	102	69	110	97	51	75	82	104	108	108	140	190	94	113	79	125	123	109	108	107	123	168	148	175	75	99	111	129	116	130	199	160	182	113	133	102	175	119	165	134	130	138	202	169	175	91	89
ENSG00000071242	18	14	15	22	12	17	8	13	8	26	25	20	51	46	11	14	20	17	10	9	66	51	47	34	25	26	16	21	26	25	28	26	34	40	33	21	13	23	23	15	16	39	67	47	46	53	41	26	27
ENSG00000071243	29	59	50	34	66	60	44	93	51	79	77	81	67	79	81	95	76	63	57	68	107	119	91	86	64	74	125	93	95	97	94	118	65	66	51	100	89	86	58	50	64	98	138	113	51	71	56	129	123
ENSG00000071246	24	40	33	27	66	57	30	56	47	50	79	85	99	128	50	58	55	66	73	106	111	131	131	131	95	102	117	102	106	114	103	108	169	136	130	120	102	135	95	80	125	84	108	84	85	108	96	103	107
ENSG00000071282	0	1	0	2	0	0	0	0	0	1	0	1	0	0	0	0	0	0	0	0	0	0	0	0	0	1	1	0	0	0	0	0	0	0	0	0	0	0	0	0	0	0	0	0	0	0	0	0	0
ENSG00000071462	19	70	67	46	111	105	47	63	90	85	133	113	91	126	105	112	97	117	124	109	214	204	192	160	156	136	127	133	106	143	149	133	166	130	125	124	124	110	122	105	124	103	100	115	92	112	93	108	111
ENSG00000071537	65	129	119	93	153	129	107	219	107	203	257	223	215	191	359	321	349	222	215	272	264	296	270	237	159	161	250	217	233	445	436	385	294	221	233	361	469	408	240	172	251	439	339	427	157	210	222	250	242
ENSG00000071539	48	92	71	20	139	103	82	150	101	77	101	116	103	109	121	118	122	93	90	111	224	261	249	180	116	118	143	153	152	164	183	144	133	98	101	139	157	149	118	89	111	105	99	141	80	79	94	159	142
ENSG00000071553	29	33	46	13	69	48	18	34	36	59	60	64	82	85	49	67	64	56	48	79	149	131	157	99	59	78	74	61	66	76	64	66	67	82	47	73	65	65	62	56	67	67	80	92	50	75	69	77	61
ENSG00000071564	185	275	394	207	787	639	317	493	418	889	1031	1245	1599	1666	1005	1129	1036	1055	1021	1170	2757	2740	3048	2038	1332	1625	1375	1292	1303	1505	1708	1546	1958	1733	1640	1513	1678	1562	1523	1251	1658	1212	1580	1396	1066	1287	1318	1583	1710
ENSG00000071575	106	78	152	94	176	121	98	308	103	131	163	165	182	189	198	206	200	156	129	189	329	305	303	262	158	204	505	478	505	499	513	461	402	367	400	290	320	246	187	138	214	381	414	406	205	267	284	576	545
ENSG00000071626	143	458	477	164	509	489	360	488	553	505	568	604	593	634	498	596	533	520	531	489	1031	1117	1095	766	683	707	682	796	762	740	822	781	646	524	623	780	779	834	635	516	606	609	776	751	525	538	571	839	777
ENSG00000071655	61	121	151	112	541	443	89	151	135	288	270	350	681	748	326	368	368	506	418	566	630	568	579	657	446	491	389	385	368	614	684	579	1022	930	875	486	557	520	666	528	742	374	476	445	404	541	567	457	435
ENSG00000071677	0	0	0	0	0	0	0	0	0	0	0	0	0	0	0	0	0	0	0	0	0	0	0	0	0	0	0	0	0	0	0	0	0	0	0	0	0	0	0	0	0	0	0	0	0	0	0	0	0
ENSG00000071794	249	279	291	227	459	328	254	662	278	662	869	805	572	557	893	944	862	536	549	599	890	1167	997	728	548	623	805	869	817	1188	1156	912	674	481	458	992	1178	936	407	330	400	1812	1298	1692	497	645	807	879	912
ENSG00000071859	107	122	187	54	135	103	161	320	146	225	196	222	220	202	250	240	254	187	212	242	281	294	282	234	192	211	324	351	303	355	339	324	243	245	227	264	290	287	179	155	201	246	308	287	181	202	192	377	370
ENSG00000071889	20	31	31	10	31	31	16	43	20	30	40	56	45	65	30	37	26	33	35	35	108	64	105	60	39	57	55	38	50	27	43	38	44	37	47	33	42	40	33	23	43	46	63	41	31	34	46	42	56
ENSG00000071894	130	371	339	143	434	416	250	389	513	459	432	513	508	613	428	464	466	532	487	412	728	775	824	572	566	513	685	737	771	432	544	508	451	413	478	571	649	647	495	449	540	485	565	574	525	503	499	588	620
ENSG00000071909	0	1	0	1	0	0	0	1	1	2	0	0	2	0	0	0	1	1	0	1	0	1	0	2	1	1	3	0	1	0	4	1	0	2	0	2	1	0	0	1	1	1	0	0	1	1	0	1	0
ENSG00000071967	8	33	23	24	26	32	20	51	42	29	32	24	31	31	33	34	33	21	22	21	35	33	45	46	26	25	41	36	45	44	52	34	52	44	45	40	44	29	30	29	27	59	44	52	30	36	30	40	41
ENSG00000071991	0	0	0	0	0	0	0	0	0	0	0	2	0	0	0	0	0	0	0	0	0	0	0	0	0	0	0	0	0	0	0	0	0	0	1	0	0	0	0	3	0	3	0	0	0	0	0	0	0
ENSG00000071994	47	83	126	30	135	104	128	220	100	95	130	126	139	128	138	134	160	122	101	135	282	314	293	182	134	139	173	125	148	205	196	150	186	159	143	134	150	115	104	91	116	180	123	160	113	115	132	178	175
ENSG00000072041	0	1	0	1	0	0	0	0	0	1	1	0	0	0	0	0	0	1	1	0	1	0	0	0	0	0	2	1	2	2	3	1	0	4	1	0	0	1	0	0	0	0	3	1	0	1	3	2	3
ENSG00000072042	83	125	94	55	128	122	135	239	125	91	124	123	121	126	109	126	126	129	111	135	171	165	170	134	105	135	158	162	128	182	152	129	137	118	115	150	164	135	116	82	133	183	187	199	143	131	160	161	142
ENSG00000072062	60	59	101	62	168	122	81	226	74	409	570	619	542	514	535	623	602	341	370	425	880	851	840	574	347	416	588	569	546	703	749	577	526	465	438	580	705	603	350	254	367	742	814	864	315	459	473	770	760
ENSG00000072071	93	221	286	227	640	559	279	417	398	751	914	978	1277	1319	947	1058	986	861	932	1117	1416	1389	1408	1799	1183	1267	1313	1400	1331	1326	1465	1208	1522	1377	1260	1224	1296	1236	1103	979	1277	949	1109	1119	848	1038	1145	1429	1455
ENSG00000072080	0	0	0	1	0	0	0	0	0	0	1	0	0	0	0	0	0	0	0	0	0	1	0	0	0	0	0	0	0	0	0	0	0	0	0	0	0	0	0	0	0	0	0	0	0	0	1	0	0
ENSG00000072110	62	67	112	42	92	79	91	165	112	222	282	321	274	287	123	150	144	142	170	118	362	353	435	277	218	256	254	246	305	388	387	380	283	257	281	224	214	230	203	176	214	312	429	406	270	303	319	289	259
ENSG00000072121	65	223	158	53	233	169	108	294	202	160	206	188	205	254	161	197	169	219	198	151	226	238	201	236	209	191	225	220	257	217	206	215	198	177	202	195	195	208	182	178	176	184	228	254	194	189	226	196	204
ENSG00000072133	0	0	0	0	0	0	0	0	0	0	0	0	0	0	0	0	0	0	0	3	0	0	0	0	0	0	0	0	0	1	0	0	0	2	0	0	0	0	0	0	0	0	0	0	0	0	0	0	0
ENSG00000072134	24	38	20	21	34	38	27	37	53	25	27	25	26	42	42	63	52	57	55	35	43	57	64	43	50	46	48	59	65	64	70	51	49	42	57	36	35	38	29	20	22	63	49	48	56	58	30	59	61
ENSG00000072135	30	67	47	43	93	63	39	49	41	66	78	96	83	76	79	77	81	84	63	107	177	191	198	137	97	137	116	79	85	153	146	126	172	140	136	123	109	115	123	81	104	109	124	134	85	124	135	109	93
ENSG00000072163	7	24	23	9	41	24	14	31	22	58	56	82	83	115	64	55	60	57	59	67	257	273	264	104	62	60	75	72	67	55	69	65	64	77	71	68	80	67	78	79	88	62	54	63	70	73	59	87	83
ENSG00000072182	0	0	1	0	2	3	0	1	4	0	0	3	0	0	0	0	2	1	0	0	1	0	1	1	2	2	1	3	0	1	0	2	0	0	0	0	0	1	0	2	0	1	0	0	1	1	2	2	1
ENSG00000072195	41	44	46	46	58	45	62	204	134	111	155	182	166	197	158	144	155	165	173	154	101	144	123	159	123	126	317	311	340	143	147	147	126	125	109	98	90	114	100	88	79	181	223	197	172	190	178	334	324
ENSG00000072201	0	1	0	2	0	0	1	0	0	0	0	2	3	1	0	1	2	0	0	0	0	0	0	0	0	0	1	0	1	0	1	0	0	0	0	1	0	1	0	0	0	0	1	0	1	0	0	0	0
ENSG00000072210	12	26	24	10	21	17	23	54	30	32	59	39	44	41	38	47	35	41	39	31	53	58	81	30	33	40	35	32	49	83	70	48	46	34	35	41	44	48	25	21	27	45	20	39	23	18	31	35	36
ENSG00000072274	137	720	610	170	1084	783	315	778	468	467	543	475	458	528	455	442	483	466	529	484	1317	1563	1477	718	625	610	564	626	627	945	909	721	767	658	723	641	707	658	522	483	632	516	464	591	466	440	526	538	546
ENSG00000072310	253	267	267	271	353	332	263	343	533	761	835	1036	790	1022	669	752	737	707	729	582	877	848	890	857	826	739	808	882	905	717	852	734	603	442	533	637	668	672	453	418	489	875	1167	1096	804	738	763	884	988
ENSG00000072315	0	0	0	2	1	0	0	0	0	0	1	0	0	0	1	0	0	0	0	0	0	0	0	0	0	0	0	1	0	0	0	0	0	0	1	0	0	0	0	0	0	1	0	0	0	0	0	0	0
ENSG00000072364	1887	1855	5678	208	392	333	268	612	237	849	1076	1083	895	989	1031	1094	1080	701	714	911	965	1038	966	857	633	807	818	823	802	1273	1226	1037	908	751	648	1395	1471	1217	698	545	783	1420	1261	1549	574	726	907	907	958
ENSG00000072401	5	6	12	5	22	20	8	9	12	21	36	27	38	20	19	38	30	23	24	27	29	53	45	22	25	17	24	22	27	35	48	49	24	31	22	37	32	22	27	21	11	44	25	31	10	16	23	14	16
ENSG00000072415	69	101	85	45	107	102	97	174	106	113	113	143	84	108	92	121	117	90	113	85	134	141	117	110	86	94	136	119	128	154	161	139	136	119	117	125	124	130	96	89	106	142	163	144	92	96	105	159	174
ENSG00000072422	1	1	2	1	1	4	0	0	0	0	1	2	0	1	0	1	0	0	1	0	6	3	5	0	4	0	1	1	1	23	34	33	29	19	26	2	1	1	0	2	0	6	2	11	0	4	3	0	1
ENSG00000072501	856	1134	1532	652	1364	1102	1266	3035	1214	1615	1690	1935	2070	1892	1938	2113	2127	1664	1657	1823	2330	2513	2465	1928	1629	1764	2640	2615	2607	2578	2467	2323	1962	1788	1643	2523	2654	2315	1542	1406	1666	2661	2923	2725	1475	1716	1764	3173	3113
ENSG00000072506	24	12	35	3	35	26	21	27	25	48	55	51	68	58	52	52	52	48	31	45	149	155	156	59	52	58	64	68	51	84	81	75	72	42	57	48	65	59	38	45	58	70	69	75	48	48	42	63	68
ENSG00000072518	135	198	232	97	269	253	159	316	162	770	857	1064	1023	932	943	948	977	601	619	834	945	930	872	910	607	738	877	885	890	985	986	813	741	699	590	916	904	862	513	368	637	907	934	952	466	606	713	981	1065
ENSG00000072571	297	182	271	194	217	143	300	900	235	332	421	412	349	372	339	322	362	231	248	295	408	506	432	387	269	342	654	601	530	503	463	459	307	253	264	287	336	254	159	119	80	671	493	614	215	289	283	682	676
ENSG00000072609	6	13	8	5	11	5	4	3	11	41	33	47	31	39	67	84	78	77	71	68	85	89	101	90	100	102	11	6	9	7	11	13	10	10	8	17	13	22	7	17	22	12	24	12	15	23	16	9	12
ENSG00000072657	2	2	0	1	1	1	6	20	6	2	1	0	1	0	9	6	9	10	4	7	3	0	1	0	1	2	23	15	22	1	2	1	1	1	1	10	13	6	6	2	10	13	14	10	10	8	7	19	18
ENSG00000072682	0	1	0	1	1	0	0	0	0	0	1	3	0	0	0	0	1	0	0	0	0	0	0	0	0	0	1	0	0	0	0	0	1	0	0	1	0	0	1	1	0	0	0	0	0	0	0	1	2
ENSG00000072694	1	0	0	0	0	0	0	0	0	0	0	1	0	0	0	0	0	0	1	0	0	0	0	0	0	0	1	0	0	0	0	0	0	0	0	0	0	0	0	2	0	0	0	0	0	0	0	0	0
ENSG00000072736	110	256	185	404	961	719	168	248	249	272	389	365	1123	1266	361	374	338	948	976	1152	521	525	530	1535	950	1165	394	366	390	384	402	329	1354	1292	1199	459	442	430	1029	942	1371	399	362	424	964	1182	1540	386	393
ENSG00000072756	145	255	269	68	228	165	261	516	262	164	183	173	148	127	162	171	143	150	142	110	140	172	154	159	144	148	203	228	229	328	267	290	157	135	141	286	263	234	151	146	143	199	193	196	102	123	134	212	252
ENSG00000072778	152	381	345	106	370	328	282	421	607	537	604	616	548	631	368	395	421	407	414	347	602	638	629	423	504	486	599	587	667	401	447	482	374	324	381	445	412	410	385	335	372	448	455	486	369	399	445	480	471
ENSG00000072786	148	169	168	122	150	128	126	268	213	287	290	296	325	340	302	348	307	285	273	281	330	307	297	309	266	278	407	418	425	399	446	377	307	314	254	332	337	378	222	219	258	413	546	478	336	315	331	400	440
ENSG00000072803	57	114	93	43	147	100	60	151	96	166	231	228	225	241	231	225	238	161	191	247	290	360	333	268	194	220	221	235	263	357	336	284	241	193	205	298	311	248	149	161	176	346	270	352	156	194	210	227	272
ENSG00000072818	258	332	339	171	410	346	256	366	410	358	337	411	320	408	336	369	294	374	372	290	471	514	567	365	400	350	524	557	619	447	517	538	474	354	430	357	385	418	366	309	361	547	636	628	564	499	457	423	445
ENSG00000072832	0	0	1	0	0	0	0	0	0	0	0	0	0	0	0	1	0	0	0	0	0	0	0	0	0	0	0	0	0	0	0	0	0	0	0	0	0	0	0	0	0	0	0	0	0	0	0	0	0
ENSG00000072840	2	0	0	1	0	0	0	0	0	0	0	1	0	0	0	0	0	0	1	0	0	0	0	0	0	1	0	0	0	0	0	0	0	0	0	0	0	1	0	1	0	0	1	0	0	0	0	0	0
ENSG00000072849	22	50	61	23	64	44	46	85	48	205	196	206	139	129	297	225	269	137	121	209	163	155	121	158	85	97	194	175	167	413	352	319	193	156	139	341	376	306	138	105	138	274	226	303	74	95	108	197	207
ENSG00000072858	10	47	30	31	36	31	23	35	45	23	28	37	34	31	24	12	23	25	25	16	13	16	22	26	34	29	34	41	52	35	33	38	42	31	38	46	37	40	24	35	25	17	24	20	33	22	25	23	31
ENSG00000072864	148	124	181	84	190	157	103	233	106	281	322	291	479	504	327	323	293	363	378	463	373	362	398	599	355	379	315	338	296	386	417	343	449	481	383	370	406	347	401	326	497	447	434	478	391	419	489	362	333
ENSG00000072952	0	0	0	1	1	0	0	1	0	1	2	2	1	1	0	0	1	0	0	0	0	0	0	0	1	0	3	2	2	1	0	0	0	0	0	1	0	0	1	1	1	0	2	0	0	0	0	3	2
ENSG00000072954	3	8	3	3	8	5	2	3	6	8	4	9	9	14	3	1	3	6	11	8	9	9	8	15	14	15	4	14	3	10	6	7	15	12	10	4	8	8	13	5	5	7	11	6	10	14	12	11	7
ENSG00000072958	74	131	154	55	212	159	105	152	121	201	243	234	271	297	228	245	231	187	234	221	384	409	422	298	206	250	274	269	239	367	373	361	369	297	277	258	341	260	210	173	258	294	389	347	196	233	241	278	313
ENSG00000073008	10	20	22	18	34	23	23	40	31	85	98	74	96	95	91	100	91	77	68	99	83	87	91	85	77	85	98	99	101	155	133	126	102	90	72	130	113	129	76	62	76	147	144	121	72	75	93	103	120
ENSG00000073050	41	50	59	37	53	62	43	93	77	129	158	178	152	187	139	132	129	128	145	105	247	231	261	179	140	162	191	211	204	197	195	158	172	146	137	158	167	140	100	96	130	249	259	273	142	168	195	251	230
ENSG00000073060	33	68	71	29	75	75	80	127	124	88	73	108	131	126	98	97	87	96	109	115	317	318	326	209	158	174	162	165	142	161	136	141	130	135	118	150	156	175	166	145	163	140	161	138	138	141	139	165	181
ENSG00000073067	0	0	0	0	0	0	0	0	0	0	0	0	0	1	0	0	0	0	0	0	0	0	0	0	0	0	0	1	0	0	0	0	0	0	0	1	0	0	0	0	0	0	1	0	0	0	0	0	0
ENSG00000073111	128	252	330	92	463	387	184	437	278	506	531	690	692	672	603	666	598	557	572	637	1468	1447	1453	821	716	684	668	670	676	798	896	750	670	661	643	964	988	1012	610	704	812	720	813	822	562	637	668	841	875
ENSG00000073146	0	0	0	0	1	0	0	0	0	0	0	2	0	0	1	0	0	0	0	0	0	0	0	0	0	0	0	0	1	0	0	0	0	1	0	0	0	0	0	0	0	0	0	0	0	1	0	1	0
ENSG00000073150	1	1	0	0	1	1	1	3	1	0	0	4	2	3	0	1	1	0	2	1	1	1	1	6	0	1	5	9	6	2	1	0	7	3	1	0	1	0	0	1	3	3	2	4	10	3	5	10	5
ENSG00000073169	19	50	64	25	67	67	55	88	106	65	86	113	76	92	72	97	71	67	70	50	133	136	147	113	119	98	124	96	109	94	94	110	56	59	59	105	112	109	101	81	75	62	106	104	89	67	73	118	100
ENSG00000073282	0	0	0	0	0	0	0	0	0	0	0	0	0	0	0	0	0	0	0	0	0	0	0	0	0	0	0	3	0	0	0	0	0	0	0	0	0	0	0	1	0	1	0	2	0	1	1	0	0
ENSG00000073331	72	56	36	71	45	37	36	52	39	42	37	40	34	40	28	34	46	33	40	30	27	30	31	25	29	34	73	58	72	62	39	47	57	35	39	52	49	54	55	39	39	77	82	100	81	72	99	48	53
ENSG00000073350	6	19	18	7	14	15	19	27	28	37	35	50	46	52	33	26	32	39	42	33	54	41	59	40	50	41	45	76	63	22	28	34	17	18	26	47	32	32	46	25	45	26	35	32	41	27	34	35	48
ENSG00000073417	48	140	93	67	130	115	92	188	157	116	147	142	148	151	100	92	84	125	127	132	101	122	97	161	125	139	145	125	151	151	129	118	163	145	144	132	135	149	126	146	132	118	104	141	143	138	156	137	136
ENSG00000073464	0	0	0	0	0	0	0	0	0	0	0	0	0	0	0	0	0	0	0	0	0	0	0	1	0	1	0	0	0	0	0	0	2	0	0	0	0	0	1	0	0	1	0	0	2	0	0	0	0
ENSG00000073536	18	108	75	28	110	96	63	89	92	71	87	86	107	89	70	110	110	105	110	88	253	284	225	152	151	140	104	118	123	135	138	129	154	140	121	129	114	129	143	111	121	72	107	93	101	92	98	105	111
ENSG00000073578	111	214	218	79	314	239	179	274	218	246	282	341	357	380	295	338	344	316	314	291	593	657	686	423	363	377	327	311	336	338	361	348	330	228	236	408	450	390	266	280	338	410	441	491	309	353	379	379	413
ENSG00000073584	60	147	83	52	111	101	78	194	109	116	181	128	97	135	130	168	144	124	116	102	136	133	127	132	135	107	175	185	175	193	181	162	121	113	98	172	217	176	122	111	120	164	121	181	89	92	116	162	184
ENSG00000073598	0	1	0	0	0	2	0	1	2	0	0	0	0	3	1	2	0	2	2	2	2	0	1	2	6	1	1	0	0	1	1	0	2	3	0	0	0	1	3	2	0	0	0	0	1	1	1	1	0
ENSG00000073605	65	97	59	47	52	45	107	210	184	68	71	83	66	93	52	62	57	58	62	37	36	30	37	41	47	36	154	155	174	74	70	87	54	29	56	80	81	86	50	60	46	67	84	101	86	50	60	137	116
ENSG00000073614	381	654	617	619	893	708	234	702	334	797	873	975	924	883	824	806	884	715	839	770	972	1021	934	884	769	798	567	535	614	1109	1142	977	890	762	707	1146	1278	1071	798	611	772	1155	1172	1286	744	800	977	597	565
ENSG00000073670	1	3	1	4	3	1	2	4	16	5	8	4	7	5	5	9	2	10	9	3	10	9	11	14	13	17	12	18	18	11	11	13	19	4	14	8	10	7	10	6	9	7	12	9	16	14	3	14	12
ENSG00000073711	1	10	5	4	5	7	9	10	14	10	8	12	13	13	1	5	6	4	3	6	8	15	3	12	9	2	21	7	9	14	5	3	12	5	10	15	9	17	11	9	9	12	15	8	10	18	10	14	16
ENSG00000073712	46	53	62	28	77	29	45	61	36	119	142	134	150	155	125	103	113	80	80	109	166	173	165	129	99	110	102	92	90	171	177	148	96	105	112	157	150	101	100	71	83	172	189	190	95	115	122	113	111
ENSG00000073734	0	1	0	2	0	0	0	0	0	0	0	0	0	0	0	0	0	0	0	0	0	0	0	0	0	0	0	0	0	0	0	0	0	0	0	0	0	0	0	0	0	0	0	0	0	2	0	0	0
ENSG00000073737	0	0	0	1	0	0	0	0	0	1	0	1	0	0	0	0	0	0	0	0	0	0	0	1	1	0	0	0	0	0	0	0	0	0	0	0	0	0	0	0	0	0	0	0	0	0	0	0	0
ENSG00000073754	0	0	0	0	0	0	0	1	0	0	0	0	0	0	0	0	0	0	1	0	0	1	0	0	0	0	1	0	0	0	0	1	1	0	1	0	0	0	2	0	0	0	0	0	0	0	0	1	0
ENSG00000073756	0	0	0	0	0	0	0	0	0	1	0	0	0	0	0	0	0	0	0	1	0	0	0	0	0	0	0	0	0	0	0	0	0	0	0	0	0	0	0	0	0	0	0	0	0	0	0	0	0
ENSG00000073792	3	1	1	1	3	1	0	1	1	0	0	2	4	2	1	0	0	0	2	2	4	1	1	4	2	3	6	2	3	4	3	5	1	2	2	2	3	1	2	2	2	1	2	1	3	5	0	6	4
ENSG00000073803	2	0	0	2	0	1	0	0	1	1	1	2	0	2	1	1	0	0	0	1	0	2	0	0	1	0	4	2	2	2	0	1	4	0	0	1	1	3	0	2	1	0	6	2	3	0	2	0	2
ENSG00000073849	33	60	41	62	107	69	45	54	62	30	45	38	42	48	61	64	61	67	72	63	127	98	111	99	88	75	100	89	105	143	160	115	231	199	169	119	110	105	140	107	153	107	113	125	115	105	151	97	73
ENSG00000073861	0	0	0	0	0	2	0	0	0	0	1	1	3	1	1	0	1	1	0	1	0	0	0	2	0	0	0	0	0	0	2	2	0	0	0	1	0	1	0	3	0	1	0	2	1	0	2	1	1
ENSG00000073905	0	0	3	0	3	4	1	6	0	1	5	5	0	2	1	1	0	1	4	4	4	2	5	1	3	1	1	1	1	3	0	3	4	2	2	3	5	3	2	1	2	2	4	0	3	0	2	1	1
ENSG00000073910	25	20	19	16	27	19	39	70	52	16	16	23	31	21	4	4	4	5	2	4	5	3	5	3	2	10	62	70	69	50	45	50	49	45	39	8	5	10	9	10	5	49	57	53	49	57	58	46	55
ENSG00000073921	69	158	97	79	179	172	79	156	109	157	162	160	210	206	129	113	145	176	184	190	175	237	222	222	164	170	134	133	134	166	170	135	281	240	248	137	145	121	187	178	190	162	118	148	165	183	245	150	136
ENSG00000073969	28	69	50	26	55	60	49	113	85	64	77	65	89	73	50	51	50	54	69	64	103	118	126	62	67	60	82	80	73	97	75	60	82	64	61	62	67	63	50	61	53	57	58	74	61	54	84	90	83
ENSG00000074047	1	1	0	1	1	0	0	0	0	0	0	0	0	0	0	0	0	0	0	0	0	0	0	0	0	0	1	0	0	1	0	0	0	0	0	0	0	0	0	0	0	0	1	0	0	0	0	0	0
ENSG00000074054	197	401	300	226	404	343	263	511	474	439	512	516	506	528	433	472	464	356	480	389	471	546	535	584	514	487	706	748	804	578	605	558	497	415	394	479	455	464	417	328	425	605	551	638	455	448	538	700	730
ENSG00000074071	41	26	73	11	65	48	52	88	29	96	94	106	126	104	86	155	115	110	85	104	351	337	368	182	128	167	239	182	168	165	217	209	138	154	137	183	246	220	135	120	161	123	171	167	105	88	98	239	206
ENSG00000074181	98	307	458	146	870	728	163	270	282	967	1068	1266	1154	1184	1407	1593	1426	1031	937	1195	1720	1600	1731	1529	988	1140	1100	1046	1047	1457	1670	1376	899	940	793	2324	2326	2341	1417	1047	1535	1048	1405	1377	672	811	898	1223	1331
ENSG00000074201	282	333	446	136	357	257	418	789	338	428	524	518	370	459	497	456	513	398	394	451	602	650	587	542	448	446	762	661	682	766	763	633	489	429	365	676	743	614	384	322	358	950	811	1028	461	498	612	883	887
ENSG00000074211	1	0	0	0	0	0	0	0	1	0	0	1	0	0	0	0	0	1	0	0	0	0	0	0	0	0	0	0	0	0	0	0	0	0	0	1	1	0	0	0	1	0	0	0	0	0	1	2	0
ENSG00000074219	0	0	0	0	1	0	0	0	1	0	0	0	0	0	0	0	0	0	0	0	0	0	0	1	0	0	0	0	0	0	0	0	2	0	0	0	0	1	0	1	0	0	1	0	0	0	1	2	0
ENSG00000074266	53	124	81	33	110	91	96	186	114	91	98	110	84	90	96	81	111	62	70	83	94	100	102	88	66	78	111	96	122	120	121	84	94	54	60	124	130	107	83	58	70	112	91	100	47	53	72	115	121
ENSG00000074276	0	2	1	1	2	4	3	3	7	3	6	6	7	4	8	6	5	4	4	5	3	2	4	2	5	1	9	12	10	6	6	2	3	1	1	5	5	4	1	4	3	8	11	3	0	5	7	5	2
ENSG00000074317	0	0	0	0	0	0	0	0	0	0	0	0	0	0	0	0	0	0	0	0	0	0	0	2	0	1	0	2	0	0	0	0	0	0	0	0	0	0	0	1	0	0	0	0	0	0	1	0	1
ENSG00000074319	18	38	25	13	42	20	30	46	22	61	50	50	47	55	57	41	46	35	46	51	93	117	82	62	40	46	70	65	63	85	74	66	70	81	54	55	68	55	59	39	39	82	77	64	39	43	58	66	71
ENSG00000074356	300	551	535	240	468	379	534	946	515	752	782	892	622	599	776	747	789	553	561	538	664	684	625	654	578	579	1142	1089	1154	1386	1294	1197	718	655	621	1047	1113	1003	516	431	577	1189	1215	1280	516	595	643	1103	1064
ENSG00000074370	450	1051	1247	406	1811	1588	564	806	1007	1615	1725	1864	1866	2197	1641	1926	1725	1671	1733	1600	2818	2582	2853	2119	1801	1875	1796	1832	1835	2134	2212	2271	2110	1724	1849	1976	1952	2126	1762	1482	1902	1658	2049	1894	1741	1642	1665	1636	1558
ENSG00000074410	0	0	0	0	1	1	0	0	1	1	0	0	0	0	0	0	0	0	0	0	0	0	0	0	0	1	0	0	0	0	0	0	0	0	0	2	3	5	0	1	1	1	1	0	1	0	1	1	0
ENSG00000074416	1	4	1	7	5	5	3	4	8	1	0	1	0	0	0	2	0	0	0	1	1	0	0	1	0	1	16	11	9	13	8	9	13	16	13	2	1	2	1	7	5	6	2	4	6	3	12	11	7
ENSG00000074527	0	1	0	0	0	1	5	11	0	0	0	1	0	0	0	0	0	0	0	0	0	2	0	0	1	1	6	4	5	2	0	3	1	0	1	0	1	2	2	1	1	1	0	1	0	0	2	4	3
ENSG00000074582	31	72	104	7	70	60	56	132	59	40	47	60	68	51	46	56	44	42	43	44	88	93	108	84	54	66	71	68	67	109	120	128	74	75	59	87	105	109	58	28	69	53	51	71	28	38	35	87	84
ENSG00000074590	0	0	0	0	0	0	2	6	8	0	0	1	0	0	0	0	0	0	0	0	0	0	0	0	0	0	10	17	12	0	0	0	0	0	0	0	0	0	0	1	0	0	0	0	0	2	0	19	18
ENSG00000074603	140	297	280	114	332	236	233	519	300	246	313	317	257	297	229	234	250	269	242	246	296	302	283	280	241	267	401	433	407	515	450	400	352	291	286	379	378	364	258	253	299	347	315	387	251	278	285	387	389
ENSG00000074621	35	39	50	37	56	50	40	125	54	71	106	94	119	112	98	74	61	66	76	84	60	73	57	111	62	60	158	177	146	95	110	98	88	78	79	101	89	88	74	57	91	94	112	119	81	116	100	165	180
ENSG00000074657	0	0	0	0	1	0	0	0	0	0	0	1	0	0	0	0	0	0	0	0	0	0	0	0	0	2	0	0	1	0	0	0	0	0	0	0	0	1	0	1	2	0	1	0	0	0	1	0	0
ENSG00000074660	0	2	0	1	2	4	1	0	1	1	0	3	1	2	3	5	1	4	3	3	16	19	20	9	11	8	8	5	6	1	1	0	0	0	0	1	3	3	3	3	3	1	2	1	4	1	2	4	9
ENSG00000074695	117	223	213	161	427	334	208	469	252	345	413	450	400	388	487	509	485	361	405	406	578	666	642	469	327	382	459	405	430	676	612	537	591	442	417	567	671	520	382	307	372	525	591	613	295	363	386	500	444
ENSG00000074696	45	177	121	42	149	136	84	120	156	120	142	140	129	148	100	137	134	136	153	81	283	319	310	160	176	156	125	118	135	134	145	138	132	85	149	173	158	158	122	156	123	111	113	140	115	105	113	136	138
ENSG00000074706	13	24	22	29	37	21	6	16	16	11	7	6	10	6	7	13	13	9	7	13	7	7	7	9	7	12	13	19	13	26	13	8	19	21	5	25	19	22	18	21	28	33	36	33	34	30	38	17	19
ENSG00000074755	223	639	508	215	613	495	328	812	587	530	588	668	724	764	464	524	504	531	606	545	683	742	754	770	588	666	728	679	741	650	638	604	692	584	651	584	617	588	501	511	571	623	682	755	587	556	628	625	587
ENSG00000074771	0	0	0	0	0	0	0	0	0	0	0	0	0	0	0	0	0	0	0	0	0	0	0	0	0	0	0	0	0	0	0	0	0	0	0	0	0	0	0	0	0	0	0	0	0	0	0	0	0
ENSG00000074800	181	347	446	124	749	599	347	688	359	686	732	824	813	839	855	830	844	752	658	844	2675	3131	3167	1348	1036	1153	1015	950	910	1284	1320	1138	1112	980	1021	1350	1471	1356	1107	955	1318	989	1064	1117	669	928	903	1215	1226
ENSG00000074803	0	0	0	2	0	0	0	0	0	0	1	0	0	0	0	0	0	0	0	0	1	0	0	0	0	0	0	1	0	0	0	0	0	0	0	1	0	1	0	0	0	0	0	0	0	1	0	0	0
ENSG00000074842	9	9	19	3	17	23	7	10	15	28	29	47	36	49	40	44	41	48	48	62	125	150	123	50	54	55	33	26	36	54	33	47	65	40	48	54	59	47	62	35	52	38	43	42	27	44	41	45	44
ENSG00000074855	43	37	48	25	50	53	25	71	72	96	88	98	81	120	87	95	94	91	106	68	71	82	116	79	73	83	110	118	127	112	108	97	90	91	87	94	83	95	79	71	55	112	138	133	90	98	90	119	126
ENSG00000074935	133	108	107	48	96	84	176	257	101	80	98	102	94	64	108	107	82	87	75	94	121	127	124	108	97	100	144	152	137	149	169	111	113	92	86	88	113	94	61	52	57	149	114	140	69	63	91	125	122
ENSG00000074964	0	1	0	1	0	0	0	0	0	0	0	0	0	0	1	0	0	0	0	1	0	0	0	0	0	0	1	0	0	0	0	0	0	0	0	0	0	0	0	0	0	0	0	0	1	3	0	0	1
ENSG00000074966	1	2	2	7	0	2	10	15	4	0	1	0	2	0	0	0	2	0	1	1	1	1	1	3	0	0	11	10	11	0	2	1	3	1	2	3	0	0	0	1	0	5	3	6	2	2	2	13	9
ENSG00000075035	0	0	0	1	0	0	0	0	0	2	1	0	0	0	1	0	0	1	0	1	0	0	0	0	0	0	0	0	0	0	0	0	0	0	0	1	0	0	1	1	0	0	0	0	2	0	0	0	0
ENSG00000075043	0	0	1	0	4	3	1	0	1	1	5	5	4	4	6	9	8	2	1	4	29	19	21	25	13	17	13	9	14	17	21	15	17	12	19	7	11	15	2	8	4	9	21	8	3	10	7	16	19
ENSG00000075073	0	0	0	0	0	0	0	0	0	0	0	0	0	0	0	0	0	0	0	0	0	0	0	0	0	0	0	1	0	0	0	0	0	0	0	0	0	0	1	0	0	0	0	0	0	0	0	1	0
ENSG00000075089	27	24	31	13	34	44	25	53	17	23	26	17	26	27	29	26	34	37	36	29	63	70	44	31	23	26	33	38	15	46	27	32	32	33	23	47	42	34	20	21	25	35	32	43	26	18	20	34	34
ENSG00000075131	40	66	67	22	54	64	65	126	76	61	63	59	57	69	76	62	68	62	65	65	97	118	90	75	49	64	87	67	95	163	137	133	107	93	107	124	121	122	95	68	85	101	79	89	41	68	65	107	117
ENSG00000075142	28	38	38	13	47	38	38	54	31	60	58	59	51	60	70	71	83	60	55	67	169	174	175	105	47	89	86	89	80	88	88	61	80	72	78	87	99	68	78	60	85	77	90	99	49	73	86	91	88
ENSG00000075151	285	613	503	296	567	475	479	895	616	566	706	719	699	763	630	673	639	684	643	624	818	869	782	857	786	786	1118	1125	1084	1165	1193	1043	1019	919	896	785	890	777	656	531	638	703	724	710	621	599	691	1170	1117
ENSG00000075188	18	52	39	13	39	43	33	59	26	39	48	48	32	28	40	35	52	37	43	37	38	34	38	16	36	23	54	37	52	65	77	46	55	37	33	70	50	58	35	40	46	59	40	54	26	36	42	38	40
ENSG00000075213	0	1	0	1	0	0	0	0	0	0	0	0	0	0	1	0	1	0	0	0	0	0	0	0	0	0	0	1	0	0	0	0	0	0	0	0	0	0	0	0	1	0	0	0	1	0	0	0	0
ENSG00000075218	117	175	203	84	211	203	147	291	152	285	373	359	399	455	282	317	297	250	288	308	403	424	412	347	262	292	342	356	327	289	307	262	292	256	227	347	309	270	293	204	266	272	336	335	263	248	264	386	337
ENSG00000075223	0	0	0	1	0	0	0	0	0	0	0	0	0	0	0	0	0	0	0	0	0	0	0	0	0	0	0	0	0	0	0	0	0	0	0	0	0	1	0	2	0	0	0	0	0	0	0	0	0
ENSG00000075234	1	1	1	1	1	1	1	0	1	1	0	1	6	4	0	0	1	2	4	3	0	2	1	3	1	1	1	2	8	0	0	2	3	1	1	1	0	0	3	1	2	0	0	3	7	1	6	3	3
ENSG00000075239	27	73	90	25	148	75	54	109	81	118	135	108	101	103	186	175	177	131	116	138	211	230	236	136	118	128	166	125	174	182	173	172	121	104	107	245	242	179	124	100	144	250	209	253	108	137	150	144	180
ENSG00000075240	155	189	229	154	367	323	180	232	238	936	1038	1111	1019	1038	996	1166	1050	796	831	895	1230	1196	1130	1095	790	910	908	776	826	1170	1267	1111	893	738	742	1010	1123	1048	683	504	749	1254	1334	1413	763	898	946	925	856
ENSG00000075275	6	34	45	33	50	43	23	20	39	126	142	175	91	115	271	298	278	96	119	151	392	355	330	424	279	288	468	463	486	887	808	682	300	286	270	306	320	281	95	70	100	683	932	890	242	347	368	664	603
ENSG00000075290	0	1	1	3	5	0	2	5	5	6	1	3	4	0	5	6	1	6	4	4	14	10	10	11	10	4	6	4	7	7	5	4	3	3	6	7	4	4	3	5	1	14	5	9	2	4	11	18	8
ENSG00000075292	376	1038	683	446	756	627	654	1289	834	593	675	680	561	676	558	569	565	544	568	522	525	541	536	575	523	548	821	824	793	704	726	691	630	452	490	793	857	789	589	529	464	794	772	778	589	566	640	784	724
ENSG00000075303	25	66	53	35	65	64	56	84	46	57	77	70	93	60	89	63	89	59	71	78	82	108	77	92	57	72	88	79	98	110	82	68	68	52	55	94	116	79	73	43	55	112	84	136	54	79	88	80	59
ENSG00000075336	35	71	82	11	87	56	68	144	57	74	81	62	63	57	65	80	89	50	47	63	79	97	98	66	44	63	113	107	114	139	135	126	61	67	52	117	119	146	52	53	68	80	78	89	29	48	35	131	119
ENSG00000075340	8	2	5	6	8	4	19	39	18	26	23	31	33	36	7	6	8	7	3	8	3	1	1	2	0	0	76	73	79	21	13	11	9	9	12	11	5	9	9	7	9	5	5	7	5	4	7	105	91
ENSG00000075388	0	0	0	0	0	0	0	0	0	0	0	1	0	0	0	0	0	0	0	0	0	0	0	0	0	0	0	0	0	0	0	0	0	0	0	0	0	0	0	0	0	0	0	0	0	0	0	0	0
ENSG00000075391	0	3	0	0	0	0	0	0	0	1	0	1	0	0	0	0	1	0	0	0	0	0	0	0	0	0	0	0	0	0	0	0	0	0	0	0	1	0	0	1	0	1	0	0	3	0	0	0	0
ENSG00000075399	5	16	4	5	10	7	11	2	9	19	17	11	11	19	9	8	8	10	7	11	19	21	22	17	11	8	8	15	26	11	15	4	15	6	13	5	4	16	12	13	8	8	12	7	7	7	9	12	22
ENSG00000075407	84	285	205	132	320	273	188	340	294	181	252	180	150	208	220	245	231	271	222	179	181	256	200	227	235	246	268	291	300	339	339	304	287	188	208	322	318	294	205	171	122	239	226	200	164	139	219	313	284
ENSG00000075413	147	389	275	129	297	262	286	574	459	392	495	447	363	363	368	382	388	372	394	345	418	408	412	414	408	400	617	607	578	601	556	489	385	266	317	460	462	445	316	267	315	391	403	456	275	256	306	566	555
ENSG00000075415	137	173	259	158	508	385	167	369	159	560	786	659	696	666	789	744	808	566	589	692	1350	1442	1323	869	549	684	771	737	688	815	822	653	738	655	588	704	788	567	469	383	599	833	713	980	514	723	812	721	773
ENSG00000075420	26	87	66	28	68	67	49	123	79	83	118	103	105	106	102	103	88	111	89	102	71	79	68	109	94	100	110	104	108	197	218	153	159	137	136	145	131	124	78	69	96	132	136	147	116	108	150	103	88
ENSG00000075426	2	6	11	12	24	16	6	12	18	21	28	23	34	38	26	32	23	24	28	22	33	42	49	30	31	25	39	36	43	40	45	31	33	27	20	34	38	41	38	37	34	49	43	52	33	33	35	36	37
ENSG00000075429	0	1	0	0	0	0	0	0	0	0	0	0	0	0	0	0	0	0	0	0	0	0	0	0	0	0	0	0	0	0	0	0	0	0	0	0	0	0	2	0	0	0	1	1	0	0	0	0	0
ENSG00000075461	0	0	0	0	0	0	0	0	0	0	0	0	0	0	0	1	0	0	0	0	0	0	0	1	0	1	0	0	0	1	2	0	0	1	0	0	0	1	0	0	0	0	1	1	0	0	0	0	0
ENSG00000075539	478	908	739	453	976	776	638	1941	971	863	1031	1025	774	914	595	613	705	715	729	585	668	731	688	716	714	741	1110	1224	1264	1025	981	885	792	656	737	914	873	853	621	623	706	1231	1160	1311	836	801	957	1012	1000
ENSG00000075568	87	251	248	88	271	243	188	463	284	231	296	285	258	296	269	277	271	262	285	242	269	296	283	307	281	244	343	388	384	332	326	305	334	243	254	321	379	339	261	220	230	275	272	300	214	213	278	278	373
ENSG00000075618	1	1	4	0	0	2	0	2	2	6	4	7	1	15	1	1	0	1	0	0	2	5	3	6	2	2	5	5	3	7	12	7	9	6	4	3	3	0	3	4	1	1	7	1	3	7	7	6	4
ENSG00000075624	1698	1464	3345	1291	6128	4570	2240	4074	1215	10957	13289	15866	12126	11792	13804	14851	14584	8070	7057	10134	15723	15369	15506	13098	7854	9229	16083	15353	14826	23292	25510	19158	12711	12012	11371	17803	20263	18067	9264	7428	11114	17705	19570	22362	8163	10372	12093	17740	18500
ENSG00000075643	0	0	0	3	2	2	1	1	2	1	0	0	0	0	0	0	0	1	0	0	0	0	0	3	0	3	1	1	3	0	0	0	1	0	0	0	1	1	2	0	0	0	0	1	0	0	0	2	3
ENSG00000075651	0	0	0	0	0	0	0	2	0	0	1	3	0	1	0	1	0	0	1	0	0	0	0	1	0	0	2	0	0	0	0	0	1	0	0	2	0	0	1	2	0	0	0	0	1	0	0	0	0
ENSG00000075673	0	0	0	0	0	0	0	0	0	0	0	0	0	0	0	0	0	0	0	0	0	0	0	0	2	1	0	0	0	0	0	0	1	0	0	0	0	0	0	0	0	0	0	0	0	1	0	0	0
ENSG00000075702	125	532	379	139	450	396	276	377	544	415	463	531	527	602	409	462	421	482	575	363	461	501	499	559	580	516	523	576	611	453	407	485	461	389	449	486	490	507	495	420	470	371	518	466	504	403	431	430	463
ENSG00000075711	165	440	312	134	320	283	305	680	401	400	452	484	367	435	367	332	361	371	398	336	331	366	365	372	355	392	404	439	472	460	486	488	443	379	409	426	441	435	382	356	311	385	445	433	338	305	391	422	440
ENSG00000075785	54	87	86	40	174	129	80	123	68	237	238	264	260	270	322	307	321	204	212	265	509	598	514	377	249	286	405	347	309	470	457	405	368	331	349	441	472	409	292	199	301	508	422	462	186	302	300	377	402
ENSG00000075790	44	75	83	41	132	92	64	111	47	84	104	108	100	84	129	101	119	79	89	101	112	100	104	90	69	62	99	93	91	145	147	122	93	71	77	136	158	118	85	89	83	119	108	132	46	61	77	118	98
ENSG00000075826	116	291	180	92	185	192	263	333	530	154	166	193	145	232	96	99	95	132	132	98	60	78	66	118	138	115	429	442	484	169	151	179	148	103	184	113	81	122	122	141	99	147	119	151	204	152	172	327	308
ENSG00000075856	153	328	419	103	332	290	275	682	365	369	399	475	367	370	423	503	455	357	361	342	544	582	575	432	396	414	615	597	629	670	667	605	413	387	388	593	607	607	362	326	353	511	648	512	305	330	294	748	745
ENSG00000075884	102	212	149	108	143	116	180	253	207	168	196	163	103	152	139	131	128	123	148	92	169	237	191	118	136	150	245	267	234	245	259	235	123	110	126	173	170	182	105	111	96	213	173	231	157	158	172	228	220
ENSG00000075886	0	0	0	0	0	0	0	0	0	0	0	0	0	0	0	0	0	0	0	1	0	0	0	0	0	0	0	1	0	1	0	0	0	0	0	0	0	0	0	0	0	0	0	0	0	0	0	0	0
ENSG00000075891	0	0	0	0	0	0	0	0	0	0	0	0	0	0	0	0	0	0	0	0	0	0	0	0	0	0	0	0	0	0	0	0	1	0	0	2	0	0	0	2	0	2	0	0	0	0	1	0	1
ENSG00000075914	28	76	49	19	61	55	57	81	64	53	60	82	62	55	43	56	65	54	74	42	109	107	87	78	73	65	83	73	61	90	92	90	68	62	55	98	82	88	58	49	64	66	67	64	49	75	61	88	85
ENSG00000075945	44	64	50	42	95	72	48	85	58	43	80	59	77	75	58	73	76	80	84	77	85	135	103	79	64	78	94	70	83	57	56	55	86	82	73	68	73	61	78	57	68	85	65	66	63	68	113	80	65
ENSG00000075975	39	57	50	26	58	57	68	115	59	75	81	87	72	65	76	69	70	80	70	82	122	129	146	86	85	92	97	117	115	100	126	96	90	57	68	100	99	97	79	72	73	88	86	90	63	63	66	107	103
ENSG00000076003	168	338	303	131	363	303	319	625	320	360	415	390	416	374	476	475	468	428	455	435	930	1167	1039	555	458	495	563	566	554	596	599	568	518	437	419	624	763	644	521	441	535	629	538	674	399	441	528	644	620
ENSG00000076043	19	41	47	13	65	40	53	86	36	44	44	41	28	44	44	38	34	42	32	40	80	75	74	52	35	40	52	56	55	76	73	57	50	59	45	61	77	62	42	28	45	40	44	49	25	34	36	61	41
ENSG00000076053	19	27	16	15	39	31	16	36	23	36	48	33	28	26	32	35	43	28	28	28	34	47	33	22	32	32	34	35	37	65	63	60	57	42	36	69	75	75	21	27	48	66	39	60	29	24	49	25	31
ENSG00000076067	36	55	45	137	157	109	44	61	57	137	180	169	241	210	185	168	185	135	156	205	99	113	110	153	104	119	221	180	214	348	318	234	298	245	199	241	246	209	172	131	172	453	371	418	209	270	323	190	211
ENSG00000076108	443	548	551	489	754	613	460	968	586	1323	1560	1705	1713	1676	1422	1510	1445	1118	1183	1319	1654	1697	1595	1945	1458	1543	2040	1992	1929	2641	2649	2157	1834	1587	1497	1666	1811	1548	966	747	1098	2618	2585	2754	1291	1586	1770	2063	2160
ENSG00000076201	81	167	137	92	173	190	119	187	190	258	279	359	369	412	345	420	383	344	365	343	350	331	317	404	334	382	366	350	371	379	492	393	485	392	379	328	360	358	324	265	363	318	365	350	274	311	329	423	404
ENSG00000076242	94	261	188	75	238	193	196	376	259	229	232	251	243	239	259	254	254	235	248	209	302	359	375	233	209	220	300	298	323	280	257	236	228	201	176	266	304	269	214	204	192	278	289	245	212	233	224	319	304
ENSG00000076248	29	44	66	28	113	77	41	102	44	122	122	100	172	129	186	187	163	127	126	144	293	296	345	214	131	160	202	181	184	267	304	225	198	169	132	253	278	254	168	151	157	208	238	255	104	153	142	182	220
ENSG00000076258	4	13	2	3	5	1	5	11	8	5	7	4	8	4	4	4	2	7	1	2	0	6	6	2	0	5	9	9	4	6	4	4	3	2	1	2	4	3	4	3	2	10	8	8	1	3	2	8	6
ENSG00000076321	29	56	54	24	38	38	42	82	48	50	68	67	44	45	45	57	69	48	66	40	62	74	56	53	45	59	98	76	72	81	107	88	63	59	55	101	87	68	63	40	46	84	57	100	37	40	51	78	63
ENSG00000076344	0	0	0	0	0	0	0	0	1	1	0	1	0	0	0	1	0	0	0	0	0	0	0	0	0	1	0	0	0	0	0	0	0	0	0	0	0	0	1	1	0	0	0	0	0	1	0	0	0
ENSG00000076351	0	0	0	1	0	1	0	0	0	0	1	0	1	0	0	0	0	0	0	2	0	0	1	0	0	0	0	0	1	0	0	0	0	0	0	0	0	2	0	1	1	1	0	0	2	0	0	1	1
ENSG00000076356	0	0	0	1	1	0	0	0	0	1	0	0	0	1	1	0	0	1	2	0	1	0	0	0	0	0	0	0	0	0	0	2	1	0	0	0	0	2	1	1	0	0	0	0	1	0	3	0	0
ENSG00000076382	210	467	362	155	389	325	259	583	410	498	591	536	478	532	447	464	440	381	450	410	377	455	401	412	416	411	635	615	663	553	578	482	388	408	342	463	544	461	357	319	345	505	563	614	404	398	407	574	553
ENSG00000076513	88	157	127	61	173	142	132	253	147	200	286	317	314	278	254	318	276	242	240	289	313	338	338	301	220	261	351	358	319	366	387	323	267	225	224	310	315	289	184	180	202	337	376	377	193	249	269	395	339
ENSG00000076554	68	70	69	32	68	48	95	170	100	135	146	136	105	144	152	142	156	101	121	135	142	163	163	147	132	135	205	166	172	199	193	165	136	117	108	152	164	121	111	88	83	187	192	207	99	120	126	184	153
ENSG00000076555	33	101	81	37	83	75	100	156	181	94	98	99	126	135	88	87	90	110	120	87	109	85	119	127	119	129	186	229	224	106	90	99	118	82	134	108	111	111	123	111	126	101	121	111	133	129	142	153	134
ENSG00000076604	51	91	84	27	92	77	68	94	87	151	161	182	219	234	151	189	169	164	149	169	418	448	462	247	201	223	209	182	186	220	228	240	252	224	236	196	201	191	195	157	193	155	189	164	176	172	209	209	201
ENSG00000076641	84	125	122	114	187	142	76	139	82	178	214	213	193	225	293	282	246	236	239	250	172	200	161	181	138	118	190	187	166	213	234	207	161	172	148	333	323	289	215	180	236	220	194	242	130	142	174	202	194
ENSG00000076650	38	90	101	32	84	78	81	236	110	104	92	113	94	119	91	88	107	83	84	102	102	103	94	117	93	112	165	161	159	163	169	175	136	114	140	136	155	136	91	88	100	131	141	127	88	120	115	158	177
ENSG00000076662	42	33	41	22	54	41	22	83	38	82	65	110	102	107	93	127	110	74	76	93	344	399	402	139	79	84	115	139	119	115	143	118	114	106	89	119	110	112	99	74	96	190	202	187	116	143	146	123	158
ENSG00000076685	186	324	289	107	287	250	313	628	303	232	269	293	228	222	213	220	208	202	231	206	260	310	300	264	236	254	326	357	364	384	366	337	312	266	257	297	322	318	226	233	259	316	314	275	184	181	229	338	342
ENSG00000076706	0	1	0	0	3	1	2	2	1	2	2	4	6	5	2	0	1	0	0	0	2	1	2	7	3	1	4	2	4	0	3	0	6	3	2	3	2	3	6	1	4	3	3	4	4	10	7	4	7
ENSG00000076716	0	0	0	0	3	0	1	2	0	0	0	1	0	0	0	0	0	0	0	0	0	0	0	0	0	0	3	4	1	0	0	0	0	0	0	0	0	1	0	0	0	0	0	0	0	0	0	2	3
ENSG00000076770	19	71	49	62	170	120	38	53	49	83	117	104	126	150	102	109	122	143	130	164	133	153	142	186	100	135	78	79	79	194	185	114	192	174	157	136	154	131	159	124	96	113	120	120	75	84	109	102	98
ENSG00000076826	6	6	11	10	20	9	16	33	20	27	34	42	49	37	27	26	21	24	15	12	56	60	78	45	25	45	61	71	68	36	35	48	35	45	42	32	27	35	15	12	28	43	43	57	38	33	29	55	60
ENSG00000076864	118	103	141	69	165	146	127	295	206	264	285	370	407	457	256	366	298	298	282	301	616	592	631	535	366	396	610	574	619	728	779	695	696	687	619	417	437	437	365	283	420	561	679	670	494	486	519	639	772
ENSG00000076924	64	93	124	47	123	132	80	149	127	174	187	233	233	289	219	267	201	211	225	233	357	337	375	245	189	235	251	231	250	232	265	253	221	198	218	230	245	268	199	190	243	231	332	268	212	242	230	316	282
ENSG00000076928	231	464	447	209	575	528	315	356	621	699	696	803	646	808	578	718	652	703	789	528	885	838	911	660	719	707	687	792	805	656	724	731	647	516	617	641	592	721	595	525	540	647	987	769	853	705	704	621	712
ENSG00000076944	21	28	31	21	44	38	28	33	46	87	98	102	91	125	75	94	107	81	79	67	118	106	92	78	88	89	121	105	103	117	129	95	80	72	84	85	83	70	59	31	61	111	126	118	85	78	84	112	121
ENSG00000076984	47	80	90	49	131	145	71	92	96	302	326	363	358	358	361	438	431	305	292	366	481	481	467	445	309	339	388	381	381	432	469	407	416	325	323	370	426	437	281	212	376	406	446	434	273	304	288	435	475
ENSG00000077009	0	0	0	0	0	0	0	0	0	0	0	0	0	0	0	0	0	0	0	0	0	0	0	0	0	0	0	0	0	0	0	0	0	0	0	0	0	0	0	1	0	0	0	0	0	0	0	0	0
ENSG00000077044	112	212	174	120	265	214	136	270	246	298	351	356	485	501	316	333	329	370	383	456	518	492	482	593	421	420	455	431	457	418	448	402	471	448	437	397	361	372	398	299	447	378	419	494	461	397	438	439	465
ENSG00000077063	0	0	0	0	1	1	2	2	0	0	0	1	0	0	0	0	0	1	0	0	0	0	0	0	0	1	0	2	0	0	1	1	1	0	0	1	0	0	0	2	2	1	0	2	1	3	0	0	0
ENSG00000077080	0	0	0	0	0	0	0	0	0	0	0	0	0	0	0	0	0	0	0	0	0	0	0	0	2	0	0	0	0	0	0	0	0	0	0	0	0	0	0	0	0	0	0	0	0	1	0	0	0
ENSG00000077092	0	0	0	0	0	0	0	0	0	0	0	0	0	1	0	0	0	0	0	0	0	0	0	0	0	0	0	0	0	0	0	0	0	0	0	0	0	0	0	0	0	0	0	0	0	0	0	0	0
ENSG00000077097	611	655	832	512	1200	879	606	1410	570	968	1261	1148	983	1005	1337	1285	1368	1015	989	1057	1910	2371	2078	1355	1006	1171	1733	1652	1532	1764	1801	1527	1158	963	890	1824	2040	1674	974	728	784	2304	2057	2115	876	1113	1258	2008	1943
ENSG00000077147	173	174	192	139	488	356	241	482	183	385	459	405	436	368	446	463	502	362	324	420	562	703	566	523	367	394	480	450	475	1006	840	722	713	568	501	663	780	586	388	334	378	707	550	611	265	384	391	472	498
ENSG00000077150	20	36	33	21	41	25	47	56	73	67	81	92	74	72	55	86	68	61	72	64	163	204	213	131	84	89	97	115	101	65	69	76	92	74	73	80	79	90	92	68	71	93	131	111	92	85	87	125	102
ENSG00000077152	13	30	39	11	37	30	34	56	20	35	39	37	37	32	47	36	53	21	39	42	67	74	91	48	36	41	45	36	35	40	50	52	41	33	22	44	44	43	25	39	43	42	39	48	39	47	43	58	55
ENSG00000077157	95	291	184	135	285	263	171	363	345	208	223	201	239	264	168	190	192	273	278	167	187	245	188	303	281	303	290	318	319	244	232	237	282	216	253	260	209	207	216	231	221	197	206	187	270	215	269	228	242
ENSG00000077232	166	264	201	119	251	243	256	461	244	293	287	306	222	253	322	266	293	232	246	206	251	323	303	263	194	207	333	386	332	459	476	362	318	280	282	347	383	330	255	198	198	331	299	344	175	184	208	323	339
ENSG00000077235	179	424	400	160	488	371	274	629	463	540	541	638	634	612	754	885	859	465	549	566	1010	1091	1160	727	593	676	873	845	809	851	921	856	647	612	600	824	853	864	552	481	679	787	959	852	559	587	598	888	918
ENSG00000077238	17	12	13	11	21	19	7	9	4	5	8	3	5	5	7	6	10	6	6	13	21	18	12	14	9	10	14	21	21	31	32	28	25	22	37	15	22	13	21	9	13	27	46	46	26	39	31	27	18
ENSG00000077254	116	247	188	77	200	175	198	415	239	252	303	310	232	241	222	219	250	195	204	183	222	280	297	235	194	211	257	277	303	311	378	291	220	150	191	338	340	311	200	157	185	295	328	388	171	170	201	246	263
ENSG00000077264	0	0	2	0	1	1	0	1	0	0	1	0	0	0	0	0	0	1	0	0	0	0	0	0	0	0	3	4	0	0	1	0	1	0	0	0	0	1	0	1	0	0	0	0	0	0	0	0	2
ENSG00000077274	0	0	0	0	0	0	0	0	0	0	0	1	0	0	0	0	0	0	0	0	0	0	0	0	0	0	0	0	1	0	0	0	0	0	0	1	0	0	0	1	0	0	0	0	0	0	0	0	0
ENSG00000077279	0	0	0	1	0	0	0	0	0	0	0	0	0	0	0	0	0	0	0	0	0	0	0	0	0	0	0	0	0	0	0	0	0	0	0	0	0	0	0	1	0	0	0	0	0	0	0	0	0
ENSG00000077312	53	76	135	38	109	77	95	149	101	218	227	254	198	229	227	267	267	170	187	220	355	355	330	257	202	206	330	276	268	246	295	226	202	183	177	265	258	257	162	165	190	325	299	366	205	243	270	310	305
ENSG00000077327	2	1	0	0	0	2	0	0	0	0	0	0	0	3	1	1	0	0	2	1	0	0	0	1	1	0	2	0	3	0	0	0	0	0	0	1	0	1	1	0	0	0	1	1	0	2	0	2	1
ENSG00000077348	3	20	14	3	21	21	14	15	20	32	39	34	35	47	26	33	41	31	26	28	84	92	116	54	42	41	51	24	32	48	60	41	30	37	44	42	43	39	51	33	44	19	30	29	24	22	27	39	41
ENSG00000077380	91	127	113	84	133	115	123	304	131	131	157	160	136	167	170	169	175	125	129	127	193	229	204	171	115	126	239	207	231	216	232	176	163	112	136	182	189	170	132	112	98	242	266	266	116	152	148	238	276
ENSG00000077420	152	219	305	99	337	243	195	408	196	407	510	593	562	500	513	588	561	462	481	516	610	672	723	607	462	522	622	525	581	687	662	569	424	438	394	684	749	680	406	354	452	740	778	836	415	465	527	687	693
ENSG00000077454	44	67	39	35	64	55	28	45	92	103	112	96	75	103	75	73	99	96	109	62	91	81	80	102	112	84	111	90	143	86	90	83	72	62	70	72	76	85	58	56	80	98	123	133	104	96	102	104	87
ENSG00000077458	89	87	102	49	109	84	96	184	104	100	144	139	108	105	151	115	139	116	111	120	95	96	105	133	78	84	159	157	130	172	165	145	110	99	106	169	176	166	94	85	75	161	157	159	87	77	80	160	162
ENSG00000077463	7	17	27	6	24	32	19	29	22	43	39	44	52	49	46	50	37	36	36	46	59	57	51	45	30	45	52	51	54	46	59	56	37	30	37	52	54	52	31	31	34	45	62	51	37	44	33	43	52
ENSG00000077498	0	0	0	0	0	0	0	0	0	0	0	0	0	0	0	0	0	0	0	0	0	0	0	0	0	0	0	0	0	0	0	0	0	0	0	0	0	0	0	0	0	0	0	0	0	0	0	0	0
ENSG00000077514	78	174	155	63	160	146	163	359	148	138	123	160	131	141	140	155	164	121	136	161	144	136	108	146	117	129	205	240	219	203	211	189	161	126	126	222	205	206	129	113	123	235	217	266	136	125	122	201	226
ENSG00000077522	1	0	0	1	0	0	0	0	0	0	0	0	0	0	0	1	0	1	0	0	1	0	0	0	0	0	1	1	0	0	1	0	0	1	1	0	0	0	0	3	1	0	0	0	0	0	2	0	1
ENSG00000077549	155	104	177	108	221	195	96	229	118	282	313	317	261	296	284	315	293	264	254	266	594	636	650	373	284	322	349	320	270	361	401	331	292	313	300	277	311	272	221	180	231	394	420	480	230	342	361	391	379
ENSG00000077585	10	15	29	17	23	20	4	20	13	18	24	38	37	27	18	24	24	22	21	29	37	28	25	41	30	30	26	25	27	36	26	33	43	57	32	28	19	17	26	25	29	34	24	24	25	28	47	25	18
ENSG00000077616	1	0	0	0	0	0	0	0	0	0	0	0	0	0	1	0	0	0	1	0	0	0	0	0	0	0	1	0	1	2	0	0	0	0	0	0	2	0	0	2	0	0	0	0	0	0	0	0	0
ENSG00000077684	82	263	234	76	348	281	179	303	200	235	262	279	331	348	267	311	307	264	300	295	356	415	390	415	330	345	368	353	324	476	491	441	375	342	367	397	430	410	337	280	304	282	333	327	234	283	299	405	371
ENSG00000077713	0	7	3	5	11	5	5	11	11	21	28	32	41	32	25	30	20	29	25	35	18	24	39	26	14	31	22	23	13	35	41	31	58	45	43	23	26	24	12	19	24	15	20	32	16	30	36	27	18
ENSG00000077721	33	54	51	26	105	80	42	81	44	73	90	87	130	104	100	101	106	89	102	106	145	144	147	123	91	95	91	104	97	119	126	91	97	99	78	80	103	85	78	69	90	102	80	115	59	78	78	110	109
ENSG00000077782	12	8	16	4	22	16	7	5	5	4	11	15	12	17	13	9	9	8	9	8	57	51	42	49	44	30	15	30	17	25	31	26	26	14	11	31	36	27	23	20	25	70	74	83	63	45	61	16	17
ENSG00000077800	1	0	1	1	1	0	0	0	0	0	0	1	0	0	0	0	0	0	0	0	0	0	0	0	0	0	0	0	0	0	0	0	0	0	0	0	0	1	0	0	0	0	0	0	0	0	0	0	0
ENSG00000077935	133	279	178	109	176	164	337	674	323	192	257	264	184	203	230	210	229	195	175	177	116	145	138	110	110	109	376	384	397	209	222	204	182	122	142	208	236	240	115	118	79	266	217	199	134	134	125	329	310
ENSG00000077942	0	0	0	0	0	0	0	0	0	0	0	0	0	0	0	0	0	0	0	0	0	0	0	0	0	0	0	1	0	0	0	0	0	0	2	0	0	0	0	2	0	0	0	0	3	0	0	0	0
ENSG00000077943	0	0	0	0	0	0	0	0	0	1	0	2	0	0	0	0	0	0	0	1	2	0	0	0	0	1	0	0	1	0	0	0	0	0	0	0	0	0	1	2	0	0	0	0	0	0	0	0	0
ENSG00000077984	5	3	0	4	4	5	3	8	1	5	8	6	2	7	2	9	6	5	4	5	8	16	16	4	8	4	18	27	14	40	37	26	39	39	24	10	9	6	10	5	8	8	9	8	10	11	8	38	24
ENSG00000078018	0	1	0	4	0	0	0	0	0	0	0	2	2	0	1	2	4	2	1	2	0	1	1	0	0	1	0	1	5	1	4	3	8	2	2	2	4	2	3	3	3	1	0	2	0	1	1	3	4
ENSG00000078043	61	261	155	82	263	208	180	236	234	242	329	313	193	260	293	332	328	218	255	243	225	288	237	287	245	242	280	253	329	528	464	343	344	265	259	416	458	363	227	197	231	412	276	385	201	200	233	286	323
ENSG00000078053	0	0	0	1	0	0	1	0	1	0	0	0	0	0	0	0	0	0	1	0	0	0	0	1	0	1	0	0	0	0	0	0	0	0	0	1	2	0	2	0	0	0	0	0	0	0	0	0	0
ENSG00000078061	39	41	56	24	70	50	51	79	70	116	117	122	135	149	143	145	136	145	141	129	185	208	187	177	129	170	177	196	174	156	176	150	163	143	131	173	173	152	153	113	147	172	182	188	124	144	138	255	206
ENSG00000078070	54	89	91	35	117	106	83	171	110	109	125	106	122	117	80	104	114	84	115	86	141	158	135	126	102	113	110	125	130	118	106	112	109	97	115	137	155	136	114	99	102	128	146	131	104	90	142	100	129
ENSG00000078081	26	22	47	25	61	49	41	70	32	69	89	79	85	82	68	87	82	71	57	85	69	71	65	75	53	31	97	112	114	123	126	113	125	90	113	74	93	50	72	43	66	87	101	103	62	73	98	131	138
ENSG00000078098	0	0	0	0	0	0	0	0	0	0	1	0	0	0	0	0	0	0	1	0	0	0	0	0	0	0	0	0	0	0	0	0	0	0	0	0	0	0	0	2	1	0	0	1	1	0	1	0	0
ENSG00000078114	0	0	1	1	2	0	1	1	2	2	2	1	2	0	1	0	0	0	1	0	0	0	0	0	0	2	2	0	1	2	2	1	3	1	0	0	1	0	4	2	0	1	3	0	0	2	1	2	0
ENSG00000078124	14	47	25	58	99	79	32	56	37	69	94	82	97	107	63	83	83	77	81	92	110	96	94	131	92	114	109	106	68	112	125	117	103	134	100	116	134	119	90	92	104	145	114	127	93	76	105	103	85
ENSG00000078140	57	172	120	85	341	292	125	221	155	183	230	170	257	260	170	197	206	203	228	246	243	295	262	319	209	264	201	194	188	345	311	289	380	319	281	254	287	214	192	225	230	274	212	222	175	181	253	198	179
ENSG00000078142	72	205	109	69	130	123	151	355	206	172	190	173	140	157	98	115	103	133	157	116	124	154	137	143	147	142	204	225	247	167	143	148	145	119	119	127	127	114	109	99	101	150	129	156	144	144	161	207	205
ENSG00000078177	249	520	340	303	497	382	297	515	374	342	428	440	292	346	405	397	424	362	417	339	324	427	350	412	326	345	470	472	458	501	463	424	370	295	322	425	505	408	299	278	231	549	472	557	298	301	401	415	419
ENSG00000078237	8	35	20	14	53	40	11	21	17	40	44	39	46	51	52	47	50	53	41	37	56	68	78	69	44	51	33	34	30	87	94	79	66	53	57	91	66	62	42	43	33	95	91	106	33	39	56	32	46
ENSG00000078246	33	58	43	33	64	50	25	37	30	51	53	64	57	71	52	61	60	50	54	54	73	86	83	81	57	55	27	44	33	71	70	60	85	66	56	77	62	80	56	55	65	89	63	59	56	65	50	38	44
ENSG00000078269	82	197	173	72	247	189	115	200	151	208	261	275	297	278	218	265	260	257	269	267	261	248	254	230	190	217	226	203	205	332	359	334	304	290	260	296	261	241	205	177	239	280	334	334	250	258	271	202	215
ENSG00000078295	0	0	0	0	1	1	0	0	0	4	0	1	0	0	0	1	0	1	1	0	0	0	0	1	0	0	0	0	1	0	0	0	0	0	0	0	0	0	1	4	0	0	0	0	1	0	0	1	1
ENSG00000078304	170	373	372	194	375	361	319	636	392	387	450	426	454	466	390	354	377	372	446	391	667	800	728	574	457	451	458	488	496	525	488	388	422	354	366	500	518	477	379	369	450	502	373	471	350	393	467	545	555
ENSG00000078319	37	59	53	25	75	57	42	65	65	77	73	112	103	139	105	94	95	108	95	129	141	131	164	134	91	92	131	107	120	128	140	140	154	122	120	133	119	125	101	99	117	118	129	121	103	107	114	139	127
ENSG00000078328	0	0	1	1	0	0	1	1	0	0	0	1	0	0	0	0	1	0	0	0	0	0	0	1	0	1	1	0	0	0	0	1	0	0	0	0	1	0	1	0	1	0	0	0	0	0	0	0	0
ENSG00000078369	379	382	666	284	921	707	237	597	291	892	943	1022	1446	1417	1078	1255	1129	1106	1002	1381	2033	2037	2200	1711	1096	1299	1122	1040	1020	1322	1512	1296	1589	1504	1359	1243	1424	1277	1116	952	1253	1194	1623	1407	979	1262	1239	1228	1283
ENSG00000078399	0	0	0	0	0	0	0	0	0	0	0	0	0	0	0	0	0	0	0	0	0	0	0	0	0	0	0	0	0	0	0	0	0	0	0	0	0	0	0	0	0	0	0	0	0	0	0	0	0
ENSG00000078401	1	0	0	0	0	0	0	0	1	0	1	1	0	0	0	0	0	1	0	0	0	1	0	0	0	0	0	0	1	0	0	0	0	0	0	0	0	1	0	0	0	1	1	0	0	0	0	0	0
ENSG00000078403	108	312	212	126	333	244	180	363	271	250	290	258	225	299	239	190	212	253	267	241	211	280	221	332	293	273	278	290	319	267	260	262	323	258	262	289	302	254	267	234	247	214	251	278	265	253	282	273	270
ENSG00000078487	10	9	3	7	8	6	20	18	13	10	13	12	17	18	6	12	15	11	10	12	8	5	3	11	3	2	23	23	22	24	7	3	15	11	8	5	10	12	6	8	3	14	18	8	6	6	8	24	19
ENSG00000078549	0	0	0	0	0	0	0	0	0	0	0	0	0	0	0	0	0	0	0	0	0	0	0	0	0	0	0	0	0	0	0	0	1	0	0	0	0	1	0	2	0	0	1	0	0	0	0	1	1
ENSG00000078579	0	0	0	0	0	0	0	0	0	0	0	0	0	0	0	1	0	0	0	0	0	0	0	0	0	0	0	0	0	0	0	0	0	0	0	0	0	0	0	0	0	0	0	0	0	0	0	0	0
ENSG00000078589	3	2	2	4	3	1	1	2	0	2	0	4	5	5	6	8	2	4	4	3	1	0	0	0	0	3	4	1	5	3	4	3	1	4	4	1	1	1	1	0	0	1	5	0	5	2	0	0	3
ENSG00000078596	19	28	34	9	44	54	71	132	42	567	620	583	416	374	721	704	715	356	304	461	671	718	668	553	318	378	542	613	591	998	897	738	426	377	342	849	950	722	347	256	347	676	569	681	192	263	283	483	550
ENSG00000078618	737	603	925	369	697	478	918	2133	740	940	1297	1295	1082	1074	1110	1247	1281	812	850	979	1265	1439	1372	1136	817	890	1721	1691	1720	1896	1937	1506	1117	880	912	1547	1794	1448	615	605	748	1715	1466	1821	691	782	939	2333	2252
ENSG00000078668	74	103	105	41	144	107	92	178	69	127	123	117	118	98	112	118	115	97	107	104	274	325	332	132	98	120	158	137	128	176	142	157	104	110	102	192	206	151	116	84	118	169	144	178	91	100	110	131	148
ENSG00000078674	811	1484	1317	861	1391	1135	1314	2979	1519	1575	1828	1813	1458	1510	1514	1564	1568	1412	1356	1269	1509	1695	1630	1479	1330	1366	2457	2490	2557	2283	2360	2098	1721	1345	1375	1998	2189	1937	1306	1135	1099	2326	2185	2203	1245	1369	1649	2646	2690
ENSG00000078687	309	786	752	389	1098	967	521	1022	840	1232	1406	1526	1442	1587	1318	1403	1337	1128	1156	1196	1153	1137	1108	1581	1234	1347	1592	1570	1695	2092	2143	1733	1607	1386	1339	1813	1943	1727	1219	999	1304	1754	1780	1980	1129	1231	1391	1666	1623
ENSG00000078699	59	87	70	59	122	87	72	115	85	160	169	179	342	342	163	158	168	219	207	255	213	239	235	353	244	269	192	196	199	219	205	189	382	364	296	193	209	204	299	212	313	205	250	282	241	313	380	193	191
ENSG00000078725	0	0	0	0	0	0	0	0	0	0	0	0	0	0	0	1	0	0	0	0	0	0	0	0	0	0	0	0	0	0	0	0	0	0	0	0	0	0	1	1	1	0	0	0	0	0	0	0	0
ENSG00000078747	128	294	232	116	352	276	169	427	248	294	399	372	417	366	360	337	324	266	339	340	313	419	379	358	330	357	426	446	474	549	504	425	390	380	332	387	439	405	338	284	315	408	433	476	300	335	385	412	426
ENSG00000078795	0	1	2	0	1	0	2	2	1	0	0	1	0	0	0	0	1	1	1	2	0	1	0	1	0	1	0	1	1	0	0	0	0	2	1	0	1	0	0	0	0	1	0	1	1	0	0	0	1
ENSG00000078804	13	5	11	14	15	30	13	27	17	31	42	36	30	59	28	27	40	39	34	47	40	38	51	60	25	41	53	49	41	35	41	30	40	60	34	56	54	41	41	38	40	55	61	49	59	56	66	46	66
ENSG00000078808	93	101	157	40	122	122	107	194	125	190	185	232	247	274	223	268	260	195	217	264	410	397	421	336	235	281	294	243	272	344	334	326	342	293	243	278	259	271	209	195	207	293	326	281	191	184	185	348	343
ENSG00000078814	2	3	4	2	3	0	3	8	6	4	3	5	3	3	7	5	1	3	4	0	2	1	3	4	2	6	10	9	3	4	7	3	6	1	3	3	2	6	3	5	8	2	7	0	7	2	3	4	5
ENSG00000078898	0	0	0	0	0	0	0	0	0	0	0	0	0	0	0	0	0	0	0	0	0	0	0	0	0	0	0	0	0	0	0	0	0	0	0	0	0	0	0	0	0	0	0	0	0	0	0	0	0
ENSG00000078900	0	0	1	0	3	0	0	1	3	0	0	0	0	0	0	2	0	0	0	0	0	0	5	1	4	3	1	2	1	1	0	2	0	0	0	1	0	1	2	0	0	1	1	0	1	0	3	2	3
ENSG00000078902	10	21	17	12	53	42	12	23	35	58	47	58	72	71	56	52	57	42	64	67	155	136	145	99	63	59	49	70	64	85	88	91	98	71	80	55	84	69	49	67	71	67	87	77	62	59	52	57	68
ENSG00000078967	9	13	20	18	45	22	11	18	13	32	37	40	58	63	47	61	43	52	43	64	86	99	67	53	30	58	55	47	40	91	101	92	109	107	74	59	85	59	63	50	73	52	40	68	31	71	54	85	67
ENSG00000079101	0	0	0	0	0	0	0	0	0	0	1	0	0	0	0	0	0	0	1	0	0	0	0	0	0	0	0	0	0	0	0	1	0	0	0	0	0	0	0	1	0	0	0	0	1	0	0	0	0
ENSG00000079102	0	0	1	0	0	3	0	0	0	1	0	3	1	0	2	1	0	0	0	0	0	0	0	0	0	0	0	1	0	0	0	0	2	0	0	0	0	2	1	1	0	0	0	0	0	1	0	0	0
ENSG00000079112	0	0	1	1	0	0	2	1	0	1	0	0	0	0	0	0	0	0	0	0	0	0	0	0	0	0	0	0	0	0	0	0	0	0	0	0	0	0	0	0	0	0	0	0	0	0	1	2	1
ENSG00000079134	264	700	437	164	394	343	449	858	571	716	816	776	425	478	572	520	582	413	414	351	587	658	688	524	456	411	651	734	709	971	1108	1013	505	398	428	930	1069	910	442	345	310	714	840	869	369	298	330	596	627
ENSG00000079150	9	8	17	8	13	10	12	30	14	16	15	13	11	10	12	32	20	11	12	11	19	19	20	16	11	13	26	16	19	35	32	15	19	18	13	24	29	27	16	17	10	21	27	21	10	17	12	20	31
ENSG00000079156	5	9	5	5	6	6	7	10	9	9	13	12	13	17	6	7	7	7	7	6	21	13	17	20	20	18	10	9	14	12	22	17	13	20	13	11	6	14	7	8	4	16	22	33	29	17	30	6	8
ENSG00000079215	0	0	0	0	0	0	0	0	1	0	0	0	0	0	0	0	0	0	0	0	0	0	0	0	0	1	0	0	1	2	0	0	0	0	0	0	0	1	0	1	0	0	0	0	0	0	0	1	0
ENSG00000079246	388	836	957	350	1407	1001	645	1752	714	1030	1237	1110	1098	1077	1078	1096	1160	874	925	945	1617	2090	1924	1205	877	1009	1342	1270	1370	1940	1704	1456	1308	1084	1080	1675	1873	1529	1041	946	1088	1532	1269	1623	742	965	1068	1438	1390
ENSG00000079257	0	0	0	0	0	0	0	0	1	0	0	0	0	1	0	0	0	0	0	0	0	0	0	0	0	0	1	0	0	0	0	0	0	0	0	0	0	0	0	1	0	0	0	0	0	0	0	0	0
ENSG00000079263	0	2	0	1	0	0	1	2	1	0	1	3	0	0	1	1	1	3	0	0	2	0	0	0	0	0	3	1	3	0	0	0	1	0	2	1	2	0	0	7	0	0	0	1	0	2	1	1	0
ENSG00000079277	66	162	133	45	147	116	142	222	187	95	124	155	131	154	122	125	113	97	109	118	171	175	197	133	145	141	159	181	151	151	163	149	121	100	126	151	145	166	108	115	122	112	126	160	112	100	113	175	165
ENSG00000079308	0	1	0	1	0	0	0	0	1	1	0	1	0	0	0	0	0	0	0	0	0	0	1	0	0	0	3	2	1	0	0	0	0	0	0	0	0	3	0	1	1	0	0	0	0	0	3	0	0
ENSG00000079313	69	151	245	80	290	286	159	297	228	713	829	1042	1007	1034	1007	1228	1147	795	811	933	1110	1092	1077	1215	815	940	1111	991	1063	1293	1345	1320	1151	1168	1053	1086	1110	1046	737	587	889	957	1074	962	611	732	758	1168	1159
ENSG00000079332	43	97	63	43	128	102	55	94	55	180	212	176	155	157	206	186	208	131	137	152	207	252	198	180	112	141	158	151	171	335	308	238	179	167	139	288	290	246	121	116	155	287	220	289	108	112	143	179	171
ENSG00000079335	19	40	21	20	39	28	17	32	38	23	28	27	17	28	20	26	26	30	26	15	15	30	23	17	17	33	25	24	33	20	19	23	29	14	16	32	26	26	18	27	18	32	16	33	35	13	22	27	30
ENSG00000079337	0	2	0	3	2	0	1	3	3	3	6	0	3	8	2	5	2	2	1	1	5	2	8	2	3	4	12	6	12	6	2	2	3	3	5	4	1	4	2	3	2	1	5	1	6	3	7	10	6
ENSG00000079385	0	0	0	0	1	0	0	0	1	0	0	3	0	0	1	1	0	0	1	0	0	1	0	0	0	1	0	0	2	0	0	2	0	0	0	1	0	1	0	2	0	0	1	0	2	1	0	1	1
ENSG00000079387	62	147	155	99	275	197	96	229	106	483	575	557	526	490	638	620	623	403	445	553	430	436	412	521	342	399	513	469	497	839	797	697	617	560	454	743	814	638	451	306	454	650	557	627	268	357	440	499	528
ENSG00000079393	0	0	0	0	0	0	0	0	0	0	0	0	0	0	1	0	0	0	0	0	0	0	0	0	0	1	0	0	0	0	0	0	0	0	0	0	0	0	1	0	0	1	0	0	0	0	0	0	0
ENSG00000079432	245	260	282	216	459	414	237	365	401	588	660	796	968	1025	586	677	692	658	702	659	848	771	729	1009	752	848	801	832	818	799	806	773	912	790	817	787	734	803	778	622	879	1024	1173	1118	911	1022	1071	918	914
ENSG00000079435	4	7	6	6	13	16	8	9	19	17	11	15	10	13	25	14	7	9	13	13	26	17	21	25	14	15	11	15	14	12	13	16	9	14	14	26	11	18	14	19	22	19	29	25	23	14	30	11	17
ENSG00000079459	786	448	523	477	571	465	507	1055	494	961	1055	1114	1134	1129	1041	1048	998	879	928	1043	1917	1985	2006	1345	1061	1197	989	945	907	1148	1158	1113	1047	928	889	940	1028	974	794	681	866	1678	2005	1998	1270	1447	1410	1171	1177
ENSG00000079462	16	21	40	19	63	53	32	32	27	79	77	88	118	98	107	100	110	96	98	130	388	389	451	134	106	141	72	107	94	123	126	123	111	104	106	127	125	118	95	95	112	109	129	129	77	93	95	119	107
ENSG00000079482	0	0	0	0	0	0	0	0	1	0	0	1	0	0	0	0	0	0	0	0	0	0	0	0	0	0	0	0	0	0	0	0	0	0	0	0	0	0	0	0	0	0	0	0	0	0	0	0	0
ENSG00000079557	0	0	0	0	0	0	0	0	0	0	0	0	0	0	0	0	0	0	0	0	0	0	0	0	0	0	1	1	0	0	0	0	0	0	0	0	0	0	1	0	0	0	0	0	0	1	0	0	0
ENSG00000079616	259	510	535	121	298	363	524	931	551	612	635	712	604	589	600	705	640	571	568	511	556	517	585	472	476	529	964	972	1004	749	803	775	455	374	404	730	742	782	444	442	452	556	741	628	454	420	419	873	853
ENSG00000079689	3	0	0	0	0	0	0	0	0	0	0	0	0	0	0	0	0	0	0	0	0	0	0	0	0	0	0	0	0	0	0	0	0	0	0	0	0	0	0	2	0	0	0	0	0	0	0	0	0
ENSG00000079691	1	6	5	3	2	3	17	19	25	15	20	19	23	17	1	8	0	4	2	1	2	3	1	1	0	3	24	22	26	4	6	11	6	4	7	5	3	7	7	6	4	9	15	11	12	6	11	31	20
ENSG00000079739	34	43	37	20	59	58	36	75	39	81	69	77	74	103	108	98	100	92	94	93	212	253	220	119	77	95	110	92	109	134	130	116	130	99	78	115	137	120	104	66	118	126	123	123	102	114	117	135	154
ENSG00000079785	77	182	136	54	207	188	129	197	136	153	169	155	188	177	173	159	175	168	179	173	362	417	384	212	171	192	191	165	188	243	233	236	263	251	206	204	252	228	177	164	215	196	171	182	126	171	107	200	222
ENSG00000079805	216	418	411	175	456	437	288	545	556	512	574	643	700	808	577	674	640	636	611	641	877	901	992	790	768	724	871	868	914	776	794	772	687	616	632	790	775	797	741	561	726	656	860	781	632	592	681	854	826
ENSG00000079819	62	89	83	49	83	84	81	183	106	147	157	177	173	144	161	148	162	108	131	130	171	164	176	151	113	156	159	152	131	375	416	362	276	254	202	420	518	437	307	276	273	162	198	156	93	97	111	182	179
ENSG00000079841	0	0	0	1	0	0	0	0	0	1	1	2	2	0	0	0	0	1	0	0	0	0	0	0	0	0	2	0	0	0	0	0	0	0	0	0	0	1	1	3	0	0	0	0	1	0	0	0	0
ENSG00000079931	0	0	0	0	0	0	0	0	0	0	0	0	0	0	0	0	0	0	0	0	0	0	1	0	0	0	0	0	0	0	0	0	0	0	0	0	0	0	0	0	0	0	0	0	0	1	0	0	0
ENSG00000079950	37	70	39	28	59	47	56	90	56	97	123	109	70	75	106	109	87	85	63	68	83	83	101	81	64	88	105	127	117	171	168	131	107	80	75	145	143	121	72	61	63	120	120	132	73	73	85	121	128
ENSG00000079974	22	65	48	19	50	50	40	61	41	91	135	140	99	116	106	134	143	73	65	102	109	112	108	82	65	73	151	105	133	160	160	159	89	93	107	171	175	167	75	37	91	92	145	102	49	54	77	137	158
ENSG00000079999	27	50	69	19	126	112	30	76	63	105	117	150	144	180	115	119	137	114	132	149	408	392	399	204	127	185	103	101	100	159	186	172	184	141	148	161	158	176	151	142	151	128	170	129	110	118	140	133	134
ENSG00000080007	0	1	0	0	0	0	0	0	0	0	0	1	0	0	0	1	0	1	0	0	0	0	0	0	0	1	0	0	0	0	0	0	0	0	0	0	0	0	0	1	0	0	0	0	0	0	0	0	0
ENSG00000080031	0	1	0	0	1	2	0	0	1	0	0	2	0	0	0	0	0	2	0	0	0	0	0	0	0	0	1	0	1	0	0	0	0	1	1	1	0	0	0	0	0	1	1	0	0	1	0	1	0
ENSG00000080166	0	4	0	2	1	0	1	0	2	1	0	0	0	2	1	0	1	2	0	1	0	0	0	1	0	1	2	5	1	0	2	0	3	3	0	2	1	2	0	0	3	2	2	0	1	2	2	3	6
ENSG00000080189	21	63	56	40	101	92	39	55	73	83	89	93	122	155	87	84	98	121	108	135	168	163	212	138	116	141	113	115	103	96	91	113	146	117	135	92	77	81	98	94	130	91	97	114	124	130	135	103	106
ENSG00000080200	8	10	8	10	23	15	48	117	44	104	129	152	171	197	22	27	37	37	43	37	33	41	35	39	45	39	96	119	104	72	66	65	76	56	62	17	31	22	23	29	21	27	27	27	20	26	28	82	115
ENSG00000080224	0	0	0	0	0	0	0	0	0	0	0	0	2	0	0	0	0	0	0	2	0	0	0	0	0	0	0	1	0	0	0	0	0	0	0	0	0	0	0	0	0	0	0	1	0	0	0	0	0
ENSG00000080293	0	0	0	1	0	0	0	0	0	0	0	1	0	0	1	0	0	0	0	0	0	0	0	0	0	0	1	0	0	0	0	0	0	0	0	0	0	0	0	0	0	0	0	0	0	0	0	0	0
ENSG00000080298	58	67	41	60	83	77	57	91	79	81	113	111	87	120	89	75	87	78	79	81	88	84	65	127	88	73	86	104	109	133	123	106	102	90	111	123	113	127	106	71	104	138	110	150	98	107	126	80	84
ENSG00000080345	350	1242	949	392	1317	950	837	2333	1099	1128	1329	1260	883	1020	1056	1163	1232	914	991	787	859	1101	913	942	851	847	1269	1324	1313	1685	1758	1449	1059	809	818	1955	2099	1779	1050	853	650	1660	1487	1809	723	667	948	1190	1182
ENSG00000080371	74	131	91	86	254	166	71	152	86	382	462	416	370	343	514	448	497	306	265	392	393	429	363	375	284	278	468	409	440	881	800	623	530	409	367	713	788	568	284	236	246	722	655	720	190	239	311	422	473
ENSG00000080493	61	112	127	61	162	150	67	161	129	122	164	142	131	148	107	121	118	97	78	118	97	92	90	89	92	71	152	143	156	175	162	143	124	105	104	184	220	189	149	146	165	150	135	155	109	123	121	131	139
ENSG00000080503	169	230	203	175	228	204	293	621	296	433	447	500	397	412	387	376	390	330	311	354	437	484	466	459	369	416	590	559	625	331	301	290	239	170	194	444	465	435	267	255	283	491	516	504	303	289	368	668	657
ENSG00000080511	0	0	0	0	0	0	0	0	0	0	0	0	0	0	0	0	0	0	0	0	0	0	0	1	0	0	0	0	0	0	0	0	0	1	0	0	0	0	0	0	0	0	0	0	0	0	0	0	1
ENSG00000080546	15	24	27	13	36	28	16	35	24	35	51	44	32	32	33	47	51	38	26	33	39	42	47	45	23	28	41	32	42	46	33	25	28	21	26	52	48	36	29	23	28	56	42	40	19	27	34	36	42
ENSG00000080561	0	0	0	0	0	0	0	0	0	0	0	0	0	0	0	0	0	0	0	0	0	0	0	0	0	0	0	0	0	0	0	0	0	0	0	0	0	0	1	0	0	0	0	0	0	1	0	0	0
ENSG00000080572	0	0	0	0	0	0	0	0	0	0	1	0	0	0	0	0	0	0	0	0	0	0	0	0	0	0	0	0	0	0	0	0	0	0	0	1	0	0	1	0	0	0	0	0	0	0	1	0	0
ENSG00000080573	2	0	0	1	0	0	0	0	0	0	0	0	2	0	0	0	0	0	0	0	0	0	0	0	0	0	0	0	0	0	0	0	0	0	0	0	1	0	0	0	0	1	0	0	0	1	0	0	0
ENSG00000080603	16	89	71	29	97	79	40	98	94	78	104	84	96	110	75	86	75	86	85	71	80	73	63	120	97	86	97	110	115	126	117	95	109	101	85	103	105	111	80	76	128	96	91	94	73	94	93	93	93
ENSG00000080608	82	404	300	89	339	285	238	554	356	303	300	379	276	300	360	362	318	297	317	312	401	441	502	399	345	414	453	464	402	636	627	649	507	451	448	634	680	665	435	349	393	325	432	362	240	297	313	428	418
ENSG00000080618	0	0	0	0	0	0	0	1	1	0	0	0	2	0	0	0	0	0	0	0	0	0	0	2	0	0	1	5	0	0	0	0	0	0	0	0	0	0	0	1	0	0	0	0	0	0	0	0	0
ENSG00000080644	17	36	43	11	52	30	25	47	43	53	55	56	46	64	76	73	68	60	79	74	58	72	62	52	50	51	48	55	54	46	55	57	41	34	37	61	69	76	64	39	53	44	29	44	33	39	41	52	53
ENSG00000080709	10	13	9	8	20	5	2	7	1	8	18	23	12	22	12	28	19	23	16	14	14	10	21	18	25	17	11	14	13	20	33	22	18	12	17	14	9	13	14	12	13	20	16	26	22	24	16	9	5
ENSG00000080802	66	115	120	58	128	118	82	165	114	96	122	112	105	116	114	129	103	117	120	117	108	121	96	156	122	126	116	142	126	121	145	135	126	112	138	128	161	134	129	102	103	156	142	175	95	118	144	146	146
ENSG00000080815	46	85	65	48	109	90	62	88	80	75	84	82	110	119	71	70	76	84	81	95	115	125	122	85	99	127	112	108	98	98	110	109	122	124	104	86	96	91	97	79	119	91	104	116	130	129	127	109	91
ENSG00000080819	42	61	60	15	78	56	38	79	48	50	74	86	72	67	93	98	91	78	58	61	135	144	138	89	71	69	94	70	80	118	112	132	84	57	66	108	116	85	61	64	56	134	112	149	63	58	77	83	68
ENSG00000080822	45	75	89	17	63	59	103	175	60	104	120	129	85	104	143	156	161	78	92	97	96	126	117	104	72	76	141	136	113	147	180	140	92	97	68	140	171	120	53	58	74	173	147	184	62	75	102	121	127
ENSG00000080823	22	64	41	12	24	37	82	184	80	77	87	90	81	71	40	37	54	27	36	27	49	55	53	52	51	58	118	115	111	97	95	93	54	48	46	83	82	67	41	33	33	41	51	74	40	34	45	121	112
ENSG00000080824	1272	3040	5684	657	3426	2671	4613	11301	2908	3972	4479	5168	4454	4137	3803	3827	4118	2526	2540	2989	7228	8395	8688	5280	3997	4658	8061	7785	7340	8007	8517	7543	4242	4036	3565	9055	10050	8875	4452	3698	3886	5062	5720	5375	1895	2554	2470	9832	9693
ENSG00000080839	90	255	195	65	236	174	190	378	250	168	213	175	178	221	151	152	156	198	236	209	139	168	149	187	165	176	207	227	221	224	251	190	236	199	223	215	238	194	193	219	212	163	190	212	212	200	213	221	243
ENSG00000080845	30	44	30	57	69	58	31	54	56	103	112	138	136	174	86	95	92	74	88	113	137	146	138	148	112	136	155	153	133	149	164	153	164	167	125	132	139	144	131	95	134	153	182	175	123	173	132	157	134
ENSG00000080854	37	102	88	88	163	153	67	96	124	393	441	515	376	373	488	568	500	301	290	310	475	473	458	600	389	452	712	705	711	1216	1110	1028	593	559	479	685	772	645	293	212	329	1003	1283	1237	391	475	592	812	856
ENSG00000080910	0	0	0	0	0	0	0	0	0	0	0	0	0	0	0	0	0	0	0	0	0	0	0	0	0	0	0	0	0	0	0	0	0	0	0	0	0	0	0	0	0	0	0	0	0	0	0	0	0
ENSG00000080947	27	73	27	27	41	60	54	69	79	91	50	80	69	70	50	46	47	67	69	35	39	47	38	52	84	40	86	101	105	44	51	74	51	39	37	55	57	61	44	54	45	71	77	77	87	56	65	88	86
ENSG00000080986	108	159	135	59	103	109	173	312	125	137	206	192	156	161	168	197	177	130	159	149	171	196	193	164	109	155	236	261	216	249	235	190	148	115	125	206	216	198	98	78	108	284	227	273	119	115	168	248	260
ENSG00000081014	73	135	123	70	213	191	103	274	123	122	124	139	151	143	111	101	127	151	136	126	144	154	129	209	131	133	137	141	155	195	173	150	191	194	192	124	140	135	138	108	147	143	133	140	131	161	178	146	135
ENSG00000081019	85	122	108	88	149	136	97	191	85	180	230	227	185	174	223	207	198	161	152	168	210	230	220	239	158	165	278	289	246	323	329	328	172	144	161	331	338	300	169	140	192	309	370	384	148	201	203	331	285
ENSG00000081026	36	69	65	36	70	64	58	154	80	76	95	90	115	106	59	65	72	72	72	70	88	92	92	88	85	97	99	101	79	89	109	88	112	74	99	87	91	84	78	70	68	106	125	117	81	81	85	118	105
ENSG00000081041	0	0	1	0	0	0	0	0	0	0	0	0	0	0	1	0	0	0	0	0	0	0	0	0	0	0	0	0	0	0	0	0	0	0	0	0	0	0	0	0	0	0	0	0	0	0	0	1	0
ENSG00000081051	0	1	0	0	0	0	0	0	0	0	0	0	0	0	0	0	0	0	0	0	0	0	0	0	0	0	0	0	0	0	0	0	0	0	0	0	0	0	0	0	0	0	0	0	1	0	0	0	0
ENSG00000081052	0	0	0	0	1	0	0	0	0	0	1	0	0	0	0	0	0	1	0	0	1	0	0	0	0	0	1	1	0	1	0	2	0	0	1	0	2	0	1	3	0	2	0	0	0	0	0	0	1
ENSG00000081059	518	1357	1247	712	1927	1660	1131	2054	1448	2212	2712	2974	4001	4144	3129	3268	3256	3270	3060	3979	5452	5343	5152	5982	4067	4670	5522	5133	5043	4761	5103	4413	5244	4859	4603	4684	5331	4765	4429	3686	5190	4392	4641	4885	3575	4050	4517	7077	6918
ENSG00000081087	16	29	22	23	63	48	37	44	27	66	78	72	60	75	72	82	76	55	44	61	67	107	65	53	39	50	69	73	61	132	123	83	89	75	85	101	101	90	72	38	52	100	80	133	42	53	71	88	72
ENSG00000081138	0	1	0	0	0	0	0	0	0	0	1	0	1	0	0	0	0	0	0	0	0	0	1	0	0	0	0	1	0	0	2	0	0	0	0	1	0	1	0	0	1	0	0	0	0	0	0	0	0
ENSG00000081148	10	9	2	5	11	9	5	3	7	3	1	3	7	10	2	0	1	2	2	4	6	4	6	12	6	13	5	3	8	5	2	6	4	6	8	0	4	4	2	8	8	3	7	5	9	13	7	3	3
ENSG00000081154	103	111	198	52	219	167	150	375	93	212	292	235	221	205	242	231	249	153	169	220	217	276	247	258	176	216	312	311	303	421	422	363	215	217	191	339	401	329	165	161	182	408	322	434	132	215	219	304	356
ENSG00000081177	7	26	17	11	31	21	12	32	21	20	29	21	27	24	22	20	19	19	18	18	30	34	22	18	12	14	16	31	28	30	33	38	27	26	26	29	30	28	16	19	22	19	21	33	27	18	23	27	36
ENSG00000081181	5	7	5	2	14	9	4	13	13	14	5	8	12	8	13	19	19	14	18	10	33	42	29	23	14	12	11	14	14	19	9	20	8	7	7	26	19	13	17	7	15	29	38	31	11	9	9	16	15
ENSG00000081189	0	1	0	1	0	0	0	0	0	1	0	0	0	0	0	0	0	0	0	0	0	0	0	1	0	1	0	0	0	0	0	0	0	0	0	0	0	0	0	0	2	0	0	0	0	0	0	0	0
ENSG00000081237	405	429	386	358	474	359	683	1810	873	797	958	866	677	744	797	835	861	707	751	616	644	825	735	589	561	530	1374	1364	1437	876	949	868	651	510	534	798	836	739	539	430	429	1317	1310	1404	756	675	896	1355	1282
ENSG00000081248	0	0	0	1	0	0	1	0	0	1	0	1	0	0	0	0	0	0	1	0	1	0	0	0	0	0	0	1	0	0	0	0	1	0	0	0	0	0	0	1	0	0	0	0	0	1	0	0	0
ENSG00000081277	0	1	1	0	4	2	1	3	0	4	2	6	4	4	2	4	2	1	4	3	20	10	11	9	5	4	5	6	3	5	8	5	6	3	12	1	3	2	5	3	6	3	7	2	5	4	3	4	9
ENSG00000081307	92	151	131	40	167	114	128	215	123	115	141	127	120	131	101	139	120	111	120	118	175	185	163	127	120	113	156	141	166	206	215	153	154	123	151	144	199	138	145	106	135	150	117	164	89	85	127	161	175
ENSG00000081320	247	206	219	191	299	243	172	257	137	222	268	253	237	230	276	230	289	202	237	220	514	595	506	208	169	167	320	287	295	291	297	224	191	165	157	278	339	247	190	193	203	393	345	384	233	202	265	350	341
ENSG00000081377	0	1	0	0	1	0	0	0	0	1	0	0	0	0	1	0	0	0	0	0	0	0	0	0	0	0	1	1	0	0	0	0	1	0	0	0	0	1	0	2	1	0	0	1	0	0	0	0	0
ENSG00000081386	45	128	94	59	127	78	67	151	97	75	92	89	92	87	88	80	106	91	109	73	128	107	114	145	127	124	131	110	139	176	153	168	124	81	99	154	144	135	88	65	69	151	163	161	97	98	112	196	187
ENSG00000081479	2	10	7	5	2	2	7	17	6	47	74	63	72	62	19	14	23	12	9	14	14	16	16	10	15	13	18	15	14	37	34	35	36	20	37	23	12	20	9	7	7	5	3	10	2	7	2	13	11
ENSG00000081665	0	3	0	0	0	1	0	0	1	0	0	0	0	0	1	0	0	1	1	1	0	0	0	2	0	0	0	2	0	0	0	0	0	0	1	0	0	3	0	1	0	1	0	0	0	0	4	0	0
ENSG00000081692	18	38	37	4	56	36	28	54	96	42	60	57	65	69	47	71	45	46	52	33	138	130	137	61	83	57	57	41	60	75	78	65	58	56	60	69	86	94	92	71	60	51	56	60	57	59	44	60	67
ENSG00000081721	19	24	27	7	46	33	17	32	23	20	30	25	38	33	52	50	43	39	34	39	86	68	90	39	24	45	47	47	46	44	47	48	23	28	36	33	32	53	17	28	32	50	31	44	12	24	30	47	44
ENSG00000081760	28	81	50	37	85	62	65	94	141	140	151	168	165	178	106	130	95	130	124	80	225	267	241	184	168	136	133	136	172	106	99	122	87	96	116	140	125	114	92	119	88	131	134	114	126	118	135	137	147
ENSG00000081791	25	60	44	16	29	44	33	50	43	27	38	31	39	34	34	35	19	41	31	26	82	64	79	41	33	31	44	58	41	44	39	42	35	29	48	49	48	46	33	36	32	33	53	53	49	50	39	46	41
ENSG00000081800	0	0	0	0	0	0	0	0	1	0	0	1	0	0	0	0	0	0	0	0	0	0	0	0	0	0	0	0	0	0	0	0	0	0	0	0	0	0	0	0	0	0	0	0	0	1	0	0	0
ENSG00000081803	0	0	0	0	0	0	0	0	0	0	0	0	0	0	0	1	0	0	0	0	0	0	0	0	0	0	0	0	0	0	0	0	0	0	0	0	0	0	0	0	0	0	1	0	0	0	0	0	0
ENSG00000081818	0	0	0	0	0	0	0	1	0	1	1	1	1	0	0	1	0	1	1	0	0	0	0	0	0	0	1	0	0	0	0	1	0	0	0	0	0	1	1	0	0	1	0	0	0	2	0	0	0
ENSG00000081842	0	0	0	0	0	0	0	0	0	0	0	0	0	0	0	0	0	0	0	0	1	0	0	0	0	0	0	0	0	0	0	0	0	0	0	0	0	0	0	0	0	0	0	0	0	1	0	0	1
ENSG00000081853	0	0	0	0	0	0	1	0	0	0	0	0	0	0	0	0	0	0	0	0	0	0	0	0	0	0	0	0	0	0	1	0	0	0	0	0	0	0	0	0	0	0	0	0	0	1	0	0	0
ENSG00000081870	27	51	46	15	50	53	63	110	40	62	70	63	69	53	60	85	63	35	64	46	77	82	76	73	41	34	77	80	89	90	83	63	46	48	36	70	97	71	41	42	36	109	87	104	40	42	55	89	115
ENSG00000081913	13	21	26	15	41	25	14	33	32	82	116	118	95	95	78	98	94	62	73	72	116	150	174	136	73	106	73	49	70	125	131	115	87	69	79	122	120	144	97	77	99	146	202	195	105	119	111	72	75
ENSG00000081923	0	2	0	1	1	1	3	1	1	0	0	1	1	1	0	0	0	0	1	0	1	0	1	0	0	0	0	0	2	0	1	0	0	2	1	0	0	0	0	2	1	0	0	1	3	0	1	1	0
ENSG00000081985	0	1	0	2	0	0	0	0	0	0	1	1	0	0	0	0	1	0	1	0	0	0	1	0	1	0	0	0	1	0	1	0	1	1	0	0	0	0	0	0	0	0	0	2	2	0	1	0	0
ENSG00000082014	40	31	33	21	35	28	36	47	54	58	63	68	77	60	53	65	53	44	47	49	122	128	150	66	63	64	68	89	105	89	101	81	82	81	86	44	51	49	56	40	54	88	110	80	99	92	116	93	93
ENSG00000082068	66	171	143	69	182	142	140	229	143	135	167	177	160	181	161	140	146	160	169	131	156	184	184	195	176	138	198	211	229	252	227	230	173	124	146	208	191	171	127	113	127	188	207	187	124	119	120	246	253
ENSG00000082074	885	656	886	744	806	643	1584	4017	1257	2755	3363	3365	2835	2761	3140	3361	3348	2252	2217	2515	2278	2557	2392	2473	1867	2157	4375	4033	4085	4399	4390	3750	2521	2175	1985	4578	5215	4357	2315	1818	1800	4035	3951	4134	1454	1803	2056	4932	5006
ENSG00000082126	2	3	1	2	2	4	4	1	2	0	2	3	0	3	0	0	0	2	1	1	0	0	2	1	3	2	1	1	0	0	2	0	1	0	0	0	0	0	1	1	2	0	0	1	0	0	0	4	1
ENSG00000082146	12	14	17	21	29	31	21	36	14	50	53	48	54	54	67	51	61	33	46	50	92	102	92	60	34	37	43	70	40	55	43	41	40	43	47	75	71	62	40	39	66	66	48	85	29	42	57	64	61
ENSG00000082153	75	129	177	73	326	273	141	269	97	390	430	398	314	325	581	534	564	396	313	425	482	526	527	416	295	301	453	433	433	731	719	610	443	393	345	706	817	621	345	252	424	616	567	631	247	290	366	513	515
ENSG00000082175	0	0	0	1	0	0	0	0	0	0	0	2	0	0	0	0	0	0	0	0	0	0	0	0	0	0	1	1	0	0	0	0	0	0	0	0	0	0	0	1	0	1	0	0	0	2	0	0	0
ENSG00000082196	17	47	11	7	17	27	21	29	39	24	39	23	20	35	21	16	14	24	31	14	8	16	14	13	33	23	15	29	20	17	10	16	18	5	10	22	5	21	25	25	5	23	23	22	25	23	23	17	16
ENSG00000082212	101	246	234	117	423	316	203	471	256	319	400	418	361	371	484	480	462	395	428	468	544	629	563	578	408	434	489	464	413	750	806	663	739	605	551	714	808	631	436	378	527	513	461	500	317	339	430	480	476
ENSG00000082213	34	71	56	24	83	64	46	91	44	150	154	145	142	128	183	203	225	103	103	168	192	223	186	170	118	135	141	138	140	283	247	225	170	140	139	223	251	227	117	97	149	257	208	251	94	117	146	163	164
ENSG00000082258	83	292	221	58	208	171	147	254	165	131	180	149	119	133	161	146	168	159	152	117	158	149	167	163	181	145	184	199	202	279	266	228	150	136	137	213	225	200	140	141	115	187	192	200	124	102	155	205	219
ENSG00000082269	49	100	79	41	95	81	99	191	84	127	172	139	141	142	116	106	115	72	75	83	89	116	102	122	89	97	136	132	134	223	229	188	162	133	115	152	175	127	90	70	57	195	181	211	93	115	122	106	136
ENSG00000082293	0	1	0	2	0	0	0	0	0	0	1	1	0	0	0	0	0	0	0	0	0	0	1	0	0	0	0	0	0	0	0	0	0	0	0	0	0	1	0	3	0	0	0	0	0	0	1	1	0
ENSG00000082397	0	1	0	0	1	0	0	0	0	1	0	0	0	0	1	1	0	1	0	0	0	0	0	0	0	2	0	2	0	1	1	1	1	1	2	0	1	0	0	1	1	0	1	2	0	1	0	0	0
ENSG00000082438	2	2	1	3	3	0	1	2	1	1	0	0	0	2	0	3	0	0	0	1	0	0	0	1	0	0	1	0	1	2	1	2	3	1	0	0	0	1	1	4	1	2	0	0	0	0	0	0	0
ENSG00000082458	32	33	27	43	64	42	37	64	39	112	139	157	172	92	164	172	173	109	140	148	125	136	132	111	81	81	158	147	141	201	207	163	136	123	125	189	194	167	106	103	111	195	211	217	111	119	129	182	173
ENSG00000082482	0	0	0	0	0	0	0	0	0	0	0	1	0	0	0	0	0	0	0	0	0	0	0	0	1	0	0	0	0	0	0	1	0	0	1	0	0	0	0	0	1	0	0	0	0	0	1	0	0
ENSG00000082497	0	0	0	0	0	0	1	2	0	2	1	1	1	1	0	0	0	0	0	0	0	0	0	0	0	0	3	4	3	0	0	0	3	0	0	0	0	1	0	0	0	1	1	0	0	0	0	0	4
ENSG00000082512	131	240	159	74	177	139	180	367	189	230	259	254	152	223	200	178	187	156	151	155	183	213	216	200	184	147	225	222	235	377	353	304	227	157	180	250	286	252	126	148	156	291	334	354	168	171	188	219	206
ENSG00000082515	13	49	27	13	63	36	21	36	27	33	28	38	45	36	30	37	36	28	42	45	61	69	59	43	41	34	31	28	37	43	41	36	56	51	51	36	45	39	37	39	37	49	40	44	52	42	59	25	33
ENSG00000082516	26	108	113	37	165	128	56	146	101	94	101	94	104	116	77	105	94	116	115	115	125	184	174	175	125	139	116	112	134	163	161	153	142	114	145	167	210	174	133	108	135	99	99	123	86	95	99	127	108
ENSG00000082556	0	1	0	0	0	0	0	0	0	0	0	0	0	0	0	0	0	0	1	1	0	0	0	0	0	0	1	1	0	0	0	0	0	0	0	0	0	0	0	1	0	0	0	0	0	1	0	0	0
ENSG00000082641	209	231	360	175	397	327	265	605	265	4406	4748	5230	3143	2855	4211	4674	4217	1886	1715	2402	3315	3525	3336	2784	1835	2140	2370	2403	2280	9637	10421	8316	3675	3432	3117	8192	9457	7980	2389	1620	2533	10571	12089	12014	2323	3002	3337	2822	3049
ENSG00000082684	0	0	0	0	1	0	0	0	0	0	0	2	0	0	0	0	0	0	0	0	0	0	0	0	0	0	0	0	0	0	0	1	0	0	1	1	0	0	0	0	0	0	0	0	0	0	0	0	0
ENSG00000082701	188	261	203	242	442	376	163	300	231	667	819	732	813	860	773	711	727	640	648	776	855	976	867	880	676	722	746	771	771	1313	1301	1063	1039	957	899	782	923	761	531	454	662	1090	1057	1167	648	785	898	792	763
ENSG00000082781	0	1	3	0	1	5	0	1	0	0	0	1	0	2	0	0	0	1	1	0	0	0	0	0	0	0	1	5	1	0	0	0	2	1	2	1	0	2	0	2	0	0	1	6	0	2	1	1	4
ENSG00000082805	110	374	268	154	345	277	116	224	170	543	553	627	666	699	457	454	566	491	510	506	457	504	505	597	490	553	277	285	216	610	674	581	655	580	561	660	703	601	561	451	551	625	594	563	430	548	544	301	325
ENSG00000082898	431	1015	858	356	1239	944	794	1581	842	719	908	739	701	790	697	658	757	824	929	827	904	1212	996	929	927	818	908	990	1066	1188	1085	976	1198	943	890	921	1093	824	787	724	796	1001	663	965	690	734	967	963	970
ENSG00000082929	0	0	0	0	0	0	0	0	0	0	0	0	0	0	0	0	0	0	0	0	0	0	0	0	0	0	0	0	0	0	0	0	0	0	0	0	0	0	0	0	0	0	0	0	0	0	0	0	0
ENSG00000082996	11	37	27	24	48	36	25	56	47	23	32	25	53	33	14	24	28	34	30	23	44	44	36	44	34	26	26	32	33	43	25	26	34	37	29	29	26	26	34	22	33	30	23	38	39	21	34	34	28
ENSG00000083067	0	0	0	0	0	2	1	0	1	0	0	3	1	0	0	0	0	0	1	0	0	0	0	0	0	0	2	1	0	0	1	0	1	0	1	0	0	0	1	2	1	0	0	1	0	2	0	0	2
ENSG00000083093	32	110	110	78	171	121	76	199	104	103	152	122	161	179	168	185	191	147	160	174	173	147	174	229	169	199	178	205	209	251	272	205	237	178	182	266	301	230	186	167	177	196	184	218	140	176	194	214	209
ENSG00000083097	78	264	203	92	247	185	155	401	210	124	161	143	148	173	95	96	112	151	158	134	151	150	149	156	153	134	184	223	201	170	163	162	161	159	134	168	177	174	138	139	150	140	144	170	146	137	156	149	144
ENSG00000083099	38	62	58	29	97	93	62	125	45	58	68	63	72	82	77	72	83	61	61	69	116	130	120	102	75	68	129	108	101	132	139	132	86	69	82	127	131	104	88	70	88	122	151	116	67	74	84	138	131
ENSG00000083123	25	90	59	33	94	83	59	96	96	63	67	62	86	79	68	83	59	74	71	72	75	108	63	67	79	86	62	63	76	91	88	82	106	95	85	79	80	79	75	72	53	79	95	100	87	96	63	62	55
ENSG00000083168	411	663	710	378	701	610	456	1215	540	1096	1259	1361	1274	1309	1105	1054	1188	1074	961	1047	1370	1431	1378	1568	1187	1353	1597	1534	1474	1431	1590	1271	1227	1153	976	1485	1642	1477	984	811	1162	1498	1500	1541	971	1125	1172	1818	1940
ENSG00000083223	214	269	302	189	268	258	310	860	336	296	345	368	271	283	285	264	360	294	334	287	291	324	313	295	258	272	575	530	536	469	448	430	338	257	307	481	524	425	287	192	243	563	489	488	283	281	351	655	624
ENSG00000083290	1	1	0	1	1	0	0	0	0	0	0	0	0	0	0	0	0	1	0	1	0	0	0	1	0	1	1	1	0	0	0	0	0	0	0	1	0	1	0	1	1	1	1	0	1	1	0	0	0
ENSG00000083307	0	0	0	2	0	0	0	0	0	1	0	0	0	0	0	0	0	0	0	1	0	0	0	0	0	0	1	0	0	0	0	0	0	0	0	0	0	0	0	0	1	0	0	0	0	0	0	0	0
ENSG00000083312	151	425	283	197	532	405	248	606	328	395	552	435	405	405	436	408	461	367	396	346	670	863	743	616	512	488	490	478	495	1015	957	754	633	521	463	660	727	607	394	313	423	606	532	640	307	341	396	414	463
ENSG00000083444	9	37	28	9	39	33	21	26	42	31	35	36	56	53	48	50	40	53	34	35	76	79	97	77	47	50	36	55	59	49	61	47	63	60	48	49	44	44	42	32	44	43	60	43	41	49	48	39	50
ENSG00000083454	9	29	18	7	27	16	11	26	29	22	25	30	21	30	19	26	15	17	22	21	51	55	59	46	40	40	32	34	27	49	54	54	46	24	47	52	47	51	52	46	50	41	48	42	34	55	41	32	30
ENSG00000083457	21	69	44	35	67	63	32	33	50	42	42	41	35	57	35	24	35	47	44	43	122	120	109	54	62	60	59	54	55	55	46	54	37	49	54	47	74	57	50	27	68	47	59	63	55	62	64	54	56
ENSG00000083520	92	207	173	63	167	168	123	323	184	173	239	227	169	179	175	150	200	129	167	141	234	295	261	209	200	157	188	207	217	296	255	222	184	164	175	249	292	240	179	156	170	206	188	241	162	143	152	197	175
ENSG00000083535	54	212	114	33	92	74	105	213	155	106	163	115	76	96	99	87	102	82	91	70	66	117	69	90	101	84	124	136	150	125	122	115	89	64	94	104	119	92	100	81	51	139	113	106	76	49	98	140	106
ENSG00000083544	47	92	73	51	117	89	77	162	96	105	130	105	129	120	107	103	101	104	111	127	70	103	69	120	73	88	146	127	131	132	119	103	146	119	100	146	164	118	113	93	111	146	111	155	98	129	148	135	176
ENSG00000083622	0	0	0	0	0	0	0	0	0	0	0	0	0	0	0	0	0	0	0	0	0	0	0	0	0	0	0	0	0	0	0	0	0	0	0	0	0	0	0	0	0	0	0	0	0	0	0	0	0
ENSG00000083635	12	39	44	3	37	26	31	52	40	33	31	39	31	27	34	31	38	31	29	30	48	44	47	31	27	33	41	51	37	60	48	57	36	30	35	48	63	51	17	30	18	35	25	44	15	28	17	53	44
ENSG00000083642	275	655	499	286	642	533	418	1047	503	539	693	558	525	509	605	605	642	568	537	495	495	653	613	561	504	519	789	760	812	874	833	756	682	482	535	712	857	705	496	425	416	1045	863	1057	518	522	683	838	861
ENSG00000083720	77	185	195	73	345	245	111	224	166	220	283	263	282	299	230	226	267	186	246	253	349	391	395	362	278	286	178	205	215	287	312	273	268	250	234	332	365	288	239	211	263	330	327	344	206	263	299	220	198
ENSG00000083750	25	44	30	15	30	23	36	62	37	31	44	33	26	28	25	31	35	11	17	17	21	24	25	15	12	20	46	44	52	49	35	29	28	23	25	27	46	31	19	11	15	41	22	28	21	16	13	52	28
ENSG00000083782	0	0	0	0	0	0	0	0	0	0	0	0	0	0	0	0	0	0	0	0	0	0	0	0	0	0	0	0	0	0	0	0	0	0	0	0	0	0	0	0	0	0	0	0	0	0	0	0	0
ENSG00000083799	43	87	73	92	106	73	74	126	60	128	157	144	157	153	129	128	134	114	100	135	159	178	201	145	110	122	114	118	136	187	153	138	153	130	112	155	144	120	95	114	99	200	162	191	109	150	156	123	134
ENSG00000083807	11	34	28	8	23	41	16	29	57	28	41	31	37	35	24	51	41	34	36	46	89	110	121	72	64	66	44	34	44	56	50	50	51	60	77	55	52	56	55	56	57	31	39	56	44	32	47	50	54
ENSG00000083812	13	33	23	13	47	30	18	26	37	25	38	34	27	37	32	34	39	30	40	38	55	67	58	49	45	51	48	28	30	44	46	46	42	36	40	34	51	61	35	32	46	45	41	41	40	34	54	37	34
ENSG00000083814	15	25	23	4	27	15	14	24	10	7	4	4	8	4	13	12	10	16	11	4	26	30	25	13	18	20	20	18	17	18	24	15	13	14	9	4	7	9	5	4	2	24	16	17	13	15	15	16	16
ENSG00000083817	3	25	13	4	19	17	5	11	10	5	11	22	17	13	10	12	16	22	10	12	21	33	24	18	22	14	21	12	17	26	14	18	4	10	19	14	15	19	14	13	12	13	15	14	11	8	23	17	16
ENSG00000083828	15	83	41	39	119	80	13	18	24	25	23	23	43	66	15	15	16	37	38	35	66	67	59	100	88	86	10	21	17	33	34	21	90	67	53	21	30	25	51	52	53	57	40	53	71	82	121	18	15
ENSG00000083838	6	12	21	6	11	13	9	12	11	24	29	21	24	22	25	19	14	31	28	25	48	28	35	32	23	26	30	33	38	31	19	21	16	17	16	17	17	25	17	15	15	24	26	31	19	26	16	25	26
ENSG00000083844	55	141	105	315	305	254	58	94	72	403	541	466	493	490	551	577	609	386	419	515	402	436	365	533	374	423	489	544	574	745	743	587	487	502	437	715	804	710	416	336	448	906	896	994	393	506	641	571	642
ENSG00000083845	100	118	138	70	175	147	89	145	103	233	274	280	311	331	296	346	366	295	256	350	1089	1153	1318	505	359	429	362	310	304	371	415	349	395	402	345	323	372	328	325	309	368	448	433	511	337	501	469	395	399
ENSG00000083857	683	1276	1396	1326	5048	3503	1007	3241	1190	2478	2840	3009	4385	4252	5660	6151	5908	3984	3866	5004	3942	4217	4148	6289	4313	4946	3567	3361	3523	4455	4487	3850	6139	5615	5020	10627	11698	10297	4157	3435	4843	3805	4217	4357	3701	4394	5455	3795	3859
ENSG00000083896	292	389	424	137	314	266	382	878	339	446	524	553	451	403	504	530	541	384	383	338	486	472	460	438	358	359	681	668	642	668	730	685	403	348	311	670	705	663	347	347	363	585	627	628	340	351	367	763	750
ENSG00000083937	48	27	71	20	34	38	52	125	20	67	86	88	58	47	73	72	68	40	31	51	58	106	95	79	46	55	138	135	109	140	161	112	68	64	50	122	113	81	33	26	42	106	98	114	26	44	59	154	153
ENSG00000084070	65	89	90	69	121	107	87	165	90	195	219	218	254	218	274	261	257	204	204	281	365	389	366	317	192	239	384	374	350	498	498	390	337	299	282	340	389	311	192	186	205	425	419	441	169	249	289	332	380
ENSG00000084072	41	105	79	32	101	74	105	162	105	82	88	102	90	83	84	79	100	93	80	86	127	149	157	111	78	77	129	132	132	132	121	111	90	61	67	117	112	103	80	70	89	88	98	115	90	74	84	127	121
ENSG00000084073	25	55	50	8	101	70	35	79	48	189	227	205	144	133	231	245	252	133	133	134	204	181	192	173	98	139	191	191	194	448	411	343	199	167	151	360	366	304	131	112	143	247	241	284	73	102	94	188	204
ENSG00000084090	66	151	231	70	446	262	147	307	139	1269	1560	1665	1344	1262	1774	1786	1867	1014	1052	1386	2074	2117	1909	1679	1015	1271	1598	1528	1525	2537	2414	1959	1487	1456	1269	2245	2553	2094	1120	901	1346	1563	1367	1550	545	720	867	1616	1622
ENSG00000084092	36	49	61	29	63	43	50	89	52	85	89	107	109	134	134	130	137	101	100	153	265	310	326	153	102	120	149	132	132	145	140	141	124	132	106	104	138	140	101	90	121	198	226	209	120	191	190	174	171
ENSG00000084093	194	197	215	207	305	257	178	462	209	504	646	723	526	531	711	664	705	457	478	586	745	747	678	733	530	576	926	830	860	1282	1283	1015	668	535	549	1025	1065	857	436	335	383	1083	942	1247	372	445	544	1157	1163
ENSG00000084110	1	5	3	1	2	0	3	7	8	2	2	4	0	0	1	1	0	1	4	0	2	3	1	6	2	1	13	7	11	5	1	5	7	4	5	2	3	1	1	2	4	6	0	2	8	4	4	13	8
ENSG00000084112	77	96	138	123	299	253	93	195	87	477	560	619	649	703	501	617	612	451	442	555	588	626	593	744	455	561	515	509	511	872	871	707	661	661	581	695	779	648	434	364	554	783	752	845	440	531	663	630	647
ENSG00000084207	32	42	87	37	151	109	39	113	57	220	202	213	258	225	234	213	221	148	158	193	749	770	814	300	226	238	221	213	188	299	337	296	281	239	252	284	287	255	249	216	254	223	235	312	168	234	197	263	274
ENSG00000084234	123	125	201	53	207	183	94	293	109	416	394	390	352	349	469	529	474	256	253	358	402	408	383	345	236	307	399	375	351	893	856	722	414	371	374	599	611	576	274	189	284	614	758	711	254	295	291	435	491
ENSG00000084444	6	25	28	26	50	28	21	50	30	41	32	44	37	36	44	37	51	38	28	51	56	58	80	57	36	34	52	60	43	86	77	83	65	56	66	55	49	44	38	36	46	48	77	68	27	48	53	57	42
ENSG00000084453	0	1	0	0	0	0	0	0	0	1	0	0	0	0	1	0	0	0	1	0	0	0	0	0	0	0	0	0	0	0	0	0	0	0	0	0	0	1	0	2	1	0	1	0	0	0	1	0	0
ENSG00000084463	222	256	566	106	286	243	346	1031	244	544	636	829	651	537	646	673	666	461	419	520	655	719	666	648	507	492	1051	944	943	1171	1174	921	604	544	524	842	991	915	446	349	442	719	809	769	320	434	466	1274	1239
ENSG00000084623	70	94	119	41	238	139	71	251	65	223	227	253	227	226	234	289	265	189	188	253	590	611	678	330	229	294	282	267	259	353	403	298	257	261	244	343	383	391	243	202	297	286	348	368	186	281	292	333	333
ENSG00000084628	1	0	0	1	0	0	0	2	2	2	2	4	3	5	2	8	6	5	2	0	6	7	2	7	5	10	15	8	12	4	4	4	11	4	5	2	0	5	2	4	1	4	3	3	3	6	1	12	12
ENSG00000084636	2	3	2	0	2	2	2	2	8	9	15	11	7	12	2	5	4	5	1	4	5	4	2	3	3	7	19	25	19	7	7	16	4	6	6	6	8	5	8	9	4	7	4	12	5	10	1	12	16
ENSG00000084652	248	302	443	177	348	316	355	794	345	695	830	879	705	687	1026	1007	995	651	639	727	1123	1087	1122	1033	715	834	1130	1104	1096	1403	1481	1181	743	688	596	758	858	802	381	303	438	1159	1259	1365	538	647	702	1250	1199
ENSG00000084674	0	0	0	1	0	0	0	0	0	0	0	0	0	0	0	0	0	0	0	0	0	1	0	0	0	0	0	0	0	0	0	0	0	0	0	0	1	0	0	0	1	0	0	0	0	0	0	1	0
ENSG00000084676	74	118	103	80	153	140	92	215	107	194	270	269	204	273	185	192	193	189	163	182	215	249	214	306	176	212	274	270	274	319	305	245	275	233	185	274	311	285	191	190	239	292	254	336	198	218	295	294	292
ENSG00000084693	61	92	94	38	80	89	51	118	78	94	134	120	169	170	104	116	141	136	132	168	226	273	269	218	135	140	129	155	125	122	160	111	183	167	143	135	104	123	141	78	144	148	164	171	142	164	152	161	145
ENSG00000084710	4	7	4	6	14	10	4	6	8	6	10	25	11	18	4	4	3	2	3	7	16	11	10	7	2	6	21	25	25	10	15	11	9	11	11	10	20	18	13	10	19	15	26	19	12	17	16	19	18
ENSG00000084731	58	34	63	49	67	53	39	88	58	114	112	145	177	213	121	134	120	106	104	144	196	157	189	215	140	166	196	167	178	171	195	150	166	164	130	163	194	169	124	115	142	201	233	231	130	201	197	204	168
ENSG00000084733	74	87	139	75	222	164	116	200	80	183	195	185	168	168	220	226	215	151	153	188	375	412	380	250	168	203	336	297	298	450	424	319	309	235	231	274	291	212	182	147	174	343	263	308	135	130	196	320	309
ENSG00000084734	0	0	0	0	0	1	0	0	0	0	0	0	1	0	0	0	0	1	0	0	0	0	0	1	0	0	0	0	1	0	0	0	1	0	0	0	0	0	0	0	0	0	0	0	0	1	0	0	1
ENSG00000084754	153	175	214	104	340	234	127	342	113	318	372	393	364	382	388	319	367	294	280	348	585	605	629	467	275	367	393	414	377	459	440	361	354	327	304	431	473	404	240	240	377	609	568	672	354	444	494	450	468
ENSG00000084764	8	12	8	4	6	10	12	20	20	16	19	18	11	24	12	12	14	12	9	15	22	20	18	21	19	17	25	23	25	17	13	18	10	13	8	19	14	10	14	16	16	19	18	23	26	18	19	23	32
ENSG00000084774	159	788	643	127	795	707	368	779	833	543	598	703	846	1052	672	782	732	910	899	920	995	1072	1084	1095	908	1009	771	787	807	967	1000	971	1152	991	1008	1060	1089	1185	1152	997	1185	634	826	792	777	817	826	759	804
ENSG00000085063	7	29	26	17	43	38	22	33	26	40	51	55	56	52	41	47	53	60	61	45	98	121	111	46	47	44	52	57	49	82	45	45	50	50	49	43	63	46	30	38	50	64	34	78	41	54	44	55	53
ENSG00000085117	44	74	69	43	119	89	30	32	52	67	73	90	81	103	81	93	91	95	97	90	94	86	120	63	69	67	61	65	73	130	136	114	157	118	156	96	91	107	96	111	94	130	143	143	144	136	102	67	73
ENSG00000085185	29	82	83	46	85	103	57	136	105	138	158	168	168	176	144	145	158	126	131	149	150	117	123	220	153	145	215	233	197	265	260	228	216	190	152	188	217	179	130	128	141	241	286	303	161	209	223	215	235
ENSG00000085224	335	1206	696	452	788	661	795	1960	1222	900	1048	1008	701	801	785	800	779	696	692	588	734	949	1006	822	892	895	1438	1515	1419	1100	1175	1050	812	584	624	1127	1187	1097	736	509	419	1291	1191	1184	729	721	792	1198	1204
ENSG00000085231	7	18	18	4	23	11	18	21	12	15	14	6	11	11	16	18	10	13	11	11	14	21	35	13	8	13	18	15	16	28	14	17	12	20	26	19	17	17	13	10	16	19	11	22	10	21	16	15	21
ENSG00000085265	0	0	0	0	0	1	0	0	0	0	0	1	0	0	2	0	0	0	0	0	0	0	0	0	1	2	0	0	0	0	0	0	1	0	0	0	0	1	2	0	0	1	0	0	0	1	0	0	0
ENSG00000085274	45	70	74	10	63	51	70	117	53	66	95	79	70	44	56	68	79	54	38	66	65	74	77	73	52	73	99	83	110	149	135	132	58	54	49	106	113	85	52	33	47	110	75	106	39	27	55	108	114
ENSG00000085276	2	2	3	1	1	3	3	5	1	1	2	6	2	3	1	3	1	1	1	0	0	2	1	1	2	0	4	4	3	1	1	5	1	2	2	3	0	2	1	1	2	7	5	2	0	0	1	7	4
ENSG00000085365	38	50	46	36	64	76	39	96	38	71	116	73	87	90	78	80	82	75	78	96	101	133	106	130	89	91	111	121	120	185	177	116	98	115	89	121	116	112	77	65	67	132	107	158	82	87	103	133	111
ENSG00000085377	35	94	86	36	77	99	76	164	95	88	105	119	105	102	77	95	86	99	103	96	188	220	242	133	83	125	110	113	122	159	137	115	93	96	100	130	108	119	84	97	125	89	100	109	80	99	106	122	112
ENSG00000085382	107	205	141	106	183	165	122	225	189	201	218	213	268	290	215	202	223	216	225	221	187	212	207	234	206	206	213	202	235	220	227	214	240	226	208	201	207	219	187	190	208	262	266	269	232	231	239	167	227
ENSG00000085415	83	255	223	84	477	369	191	351	265	1696	2146	2024	1425	1337	2404	2452	2341	1337	1342	1550	1633	1648	1367	1747	1105	1241	1462	1357	1389	3637	3243	2612	1774	1622	1530	3104	3632	2600	1403	980	1340	2197	1741	2274	673	889	1083	1493	1518
ENSG00000085433	40	59	59	33	66	47	59	107	63	74	83	72	63	77	81	76	84	70	64	83	81	122	106	88	63	91	99	101	124	120	107	103	79	82	79	96	110	93	74	53	64	85	97	109	72	60	93	112	89
ENSG00000085449	41	53	56	36	91	65	41	81	49	90	103	71	130	125	70	94	96	101	91	110	109	119	117	99	96	88	103	96	114	100	90	84	86	89	93	94	90	91	92	74	86	101	116	146	55	105	93	104	102
ENSG00000085465	6	13	13	5	12	5	7	13	14	4	5	10	6	8	9	6	5	11	8	5	10	9	7	19	13	16	17	12	17	10	9	9	11	8	10	3	8	10	5	7	8	9	4	6	11	8	5	9	14
ENSG00000085491	29	36	34	26	49	30	44	85	36	105	142	145	85	89	111	122	120	72	64	117	125	174	166	105	78	84	170	140	148	265	270	201	155	118	107	135	165	155	66	76	79	144	153	195	47	81	77	193	173
ENSG00000085511	94	283	209	87	263	215	171	354	241	196	238	222	276	254	211	211	221	279	243	277	226	223	202	318	282	257	342	291	287	347	300	303	323	245	315	289	287	278	254	217	265	278	272	308	258	244	311	321	313
ENSG00000085514	5	8	5	9	2	5	4	8	6	2	5	4	4	10	4	3	5	7	9	5	7	3	2	5	4	9	20	16	27	16	4	6	15	5	20	4	6	6	15	6	7	4	13	6	9	7	6	13	17
ENSG00000085552	2	2	2	0	3	0	10	17	24	1	4	6	3	5	0	3	1	1	0	7	8	3	8	9	11	7	28	33	24	5	4	8	6	7	1	14	10	12	14	8	12	8	9	2	10	5	12	18	11
ENSG00000085563	1	0	0	2	0	0	0	0	0	1	0	1	0	0	0	1	0	2	0	1	0	0	0	0	0	0	0	2	0	0	0	2	0	0	0	0	1	0	0	0	0	0	0	0	0	0	0	0	0
ENSG00000085644	13	15	20	11	35	31	14	15	9	37	48	57	76	81	43	61	45	59	52	59	112	86	111	84	41	64	61	43	36	49	56	42	78	55	61	48	68	54	57	51	60	61	59	83	52	62	82	69	75
ENSG00000085662	30	54	35	19	82	73	56	69	45	99	104	110	126	125	126	123	116	87	93	107	273	294	330	143	83	115	118	112	111	117	149	126	99	109	85	147	120	135	96	77	131	147	159	161	82	112	126	138	134
ENSG00000085719	27	31	29	25	53	36	22	58	21	68	66	78	76	62	71	71	53	56	37	69	123	169	131	80	58	80	63	60	66	77	76	65	78	41	61	96	74	67	61	62	57	123	79	101	51	61	73	63	78
ENSG00000085721	48	125	105	25	118	88	63	134	70	81	98	71	108	88	79	95	94	83	79	73	138	193	162	146	101	106	109	119	111	140	140	114	123	97	91	98	150	96	95	64	76	135	109	118	58	67	75	113	130
ENSG00000085733	4	8	8	4	8	7	9	10	7	13	10	7	13	12	9	14	6	4	4	11	29	30	31	20	15	16	15	19	24	34	40	35	19	11	19	17	13	14	12	7	11	12	11	16	3	16	9	15	19
ENSG00000085741	0	0	1	0	0	0	0	0	0	0	0	0	0	0	0	0	1	0	0	0	0	1	0	0	0	0	0	0	0	0	0	0	0	0	0	0	0	0	0	0	0	0	0	0	0	0	0	0	0
ENSG00000085760	52	135	111	41	102	108	149	340	114	111	156	148	123	139	126	149	152	116	112	128	137	183	146	146	110	94	263	270	281	220	231	219	130	133	107	248	266	229	125	101	129	185	155	210	114	117	120	229	262
ENSG00000085788	66	156	130	66	169	165	126	235	168	276	302	272	301	331	292	254	249	289	257	296	382	371	345	402	251	257	267	300	271	382	334	264	307	244	246	284	304	282	235	192	278	320	277	312	191	267	298	306	327
ENSG00000085831	0	1	0	0	1	0	1	1	1	0	0	1	0	0	0	1	0	2	0	0	0	0	1	0	0	0	0	0	0	0	0	1	2	0	0	0	0	0	1	3	2	1	0	1	1	1	0	1	1
ENSG00000085832	112	144	123	123	182	167	159	282	174	244	265	239	419	411	276	276	254	337	322	394	316	372	333	501	324	422	333	336	366	374	345	299	457	415	368	318	342	317	348	280	389	355	387	351	321	424	454	341	360
ENSG00000085840	37	133	115	33	109	77	78	141	99	73	94	109	123	110	112	86	98	114	124	99	150	153	154	114	102	90	121	124	145	99	136	124	111	107	105	95	146	132	85	111	131	137	136	144	127	151	176	140	92
ENSG00000085871	0	0	0	0	0	0	0	0	0	0	0	1	0	0	1	0	0	0	0	0	0	0	0	0	0	0	0	0	0	0	1	0	0	0	0	0	0	0	0	0	0	0	0	0	0	0	0	1	0
ENSG00000085872	89	168	207	69	294	257	157	278	237	322	358	399	614	643	358	444	457	465	507	508	585	565	534	722	527	608	582	601	607	566	632	591	673	586	613	493	556	602	495	530	719	406	513	501	412	506	560	748	735
ENSG00000085978	76	188	165	50	95	122	141	211	168	117	140	140	153	147	149	163	158	124	148	111	148	162	168	142	160	168	209	217	216	241	258	251	166	136	181	192	210	197	120	131	142	148	167	199	134	143	173	202	222
ENSG00000085982	28	79	59	18	71	56	53	138	88	79	72	70	92	71	55	73	69	66	72	61	59	71	64	54	46	56	113	98	101	95	76	65	53	41	54	90	65	70	54	65	65	80	60	55	43	56	64	94	118
ENSG00000085998	61	91	129	54	132	118	87	137	136	196	180	218	240	257	195	201	196	182	168	200	376	407	416	289	202	248	280	244	249	282	282	274	241	303	230	236	252	257	218	181	210	188	234	209	184	192	190	304	270
ENSG00000085999	87	344	226	88	271	231	193	324	338	227	282	260	247	294	211	248	227	206	279	197	319	369	398	272	255	246	321	333	323	260	265	250	226	196	200	309	295	302	266	235	240	236	281	304	255	254	263	288	330
ENSG00000086015	72	137	117	49	129	129	112	202	175	189	203	231	267	275	193	231	183	234	215	232	259	251	269	298	215	221	266	272	285	257	249	262	255	222	274	274	238	260	181	190	235	247	299	285	223	217	250	247	283
ENSG00000086061	177	300	464	87	502	382	346	762	209	315	371	350	387	313	406	445	488	354	367	460	977	1096	1051	532	386	470	594	553	524	756	732	622	540	509	443	680	800	655	511	445	486	518	449	530	223	279	297	732	724
ENSG00000086062	17	30	46	41	88	73	16	48	29	215	237	272	221	251	262	268	276	155	144	228	242	283	200	239	147	170	207	211	196	253	277	196	182	173	136	300	337	292	170	120	156	304	277	343	113	148	194	255	211
ENSG00000086065	93	57	137	41	66	65	118	308	68	112	137	156	117	107	120	140	122	74	77	103	219	208	210	135	85	108	293	248	275	216	238	203	96	108	90	188	201	172	70	78	90	224	271	247	77	125	104	325	296
ENSG00000086102	72	261	210	59	206	178	167	442	279	166	185	174	164	211	147	143	154	192	220	159	212	196	203	217	182	196	288	251	271	280	296	270	232	221	218	252	252	228	205	182	207	196	187	199	172	166	201	264	252
ENSG00000086159	0	0	1	0	0	0	0	0	0	2	0	0	0	0	0	1	1	0	0	0	0	0	0	2	0	0	1	0	0	0	0	0	0	0	0	0	0	0	1	1	0	0	2	0	0	0	1	2	0
ENSG00000086189	16	41	31	18	54	46	29	47	42	34	49	41	35	44	43	56	53	43	29	47	115	103	92	76	52	53	41	42	41	57	70	60	40	52	33	66	66	51	34	35	40	46	36	74	33	41	45	45	56
ENSG00000086200	52	129	85	27	118	107	70	186	149	74	101	89	79	65	86	72	77	89	111	70	108	119	128	124	111	105	90	101	110	133	113	133	124	97	121	111	111	105	89	99	93	100	58	108	74	74	73	85	109
ENSG00000086205	0	0	0	0	0	0	0	0	0	0	0	0	0	0	0	0	0	0	0	0	0	0	0	0	0	0	0	0	0	0	0	0	0	0	0	0	0	0	0	1	0	0	0	0	0	0	0	0	0
ENSG00000086232	151	204	313	114	456	317	176	500	206	523	586	660	719	710	617	670	621	580	579	760	854	874	839	791	523	621	719	629	668	1008	1070	786	824	720	653	815	959	810	598	448	679	909	864	959	501	663	691	835	788
ENSG00000086288	0	0	0	0	0	0	0	0	0	0	0	0	0	0	0	0	0	0	0	0	0	0	0	0	0	0	0	0	0	0	0	0	0	0	0	0	0	0	0	0	0	0	0	0	0	0	0	0	1
ENSG00000086289	18	24	17	11	49	38	28	39	32	51	43	32	29	43	40	33	34	34	31	52	77	115	87	62	35	42	33	36	43	70	61	44	58	41	49	35	50	43	39	34	44	48	34	43	23	38	24	49	39
ENSG00000086300	28	30	38	23	59	46	35	75	26	64	72	92	100	92	67	68	63	65	37	65	70	96	82	78	50	51	76	71	78	104	100	76	105	72	54	90	100	71	69	40	76	81	68	64	36	47	53	90	93
ENSG00000086475	80	136	170	70	253	206	149	261	116	370	397	413	492	472	404	382	396	317	373	410	994	1051	1024	786	485	608	545	458	502	748	720	592	580	494	455	542	636	541	424	329	420	582	515	629	305	342	421	539	582
ENSG00000086504	13	18	22	6	32	32	46	56	41	57	61	72	68	66	68	60	70	49	59	70	203	201	202	98	83	93	66	83	86	108	108	92	76	44	72	80	117	93	71	73	101	90	92	114	53	76	71	95	109
ENSG00000086506	0	0	0	0	1	0	0	0	0	4	1	3	6	3	3	2	4	1	5	2	1	7	6	0	0	2	2	4	0	0	1	3	1	2	1	1	2	1	3	2	8	0	2	2	0	1	4	3	3
ENSG00000086544	9	9	35	5	28	19	9	34	16	21	36	36	41	39	25	32	20	25	34	27	80	76	94	56	46	40	37	26	36	49	49	37	39	35	33	34	51	40	50	29	41	37	54	35	36	44	28	47	35
ENSG00000086548	0	0	0	0	0	0	0	0	0	0	0	0	0	0	0	0	0	0	0	0	0	0	0	0	0	0	0	0	0	0	0	0	0	0	0	0	0	0	0	0	0	0	0	0	0	0	0	0	0
ENSG00000086570	1	1	0	0	0	0	0	0	0	1	0	1	0	0	0	3	1	1	1	1	0	0	0	0	1	0	0	1	0	0	1	0	0	1	1	1	0	0	0	1	0	3	0	0	1	1	0	0	1
ENSG00000086589	50	89	81	25	81	82	62	161	63	109	143	144	129	126	90	108	106	105	109	91	171	236	207	129	80	110	168	152	150	184	178	154	129	90	84	128	144	123	89	85	106	163	166	139	110	82	107	176	175
ENSG00000086598	189	184	414	113	335	241	235	674	150	1831	2184	2314	1713	1606	2906	3064	2966	1484	1355	1972	1864	1875	1799	1906	1112	1364	1729	1713	1686	3719	3673	2820	1948	1842	1638	3569	3923	3386	1446	1162	1540	3290	3024	3454	994	1252	1434	2300	2239
ENSG00000086619	29	30	26	22	40	29	38	46	43	41	56	39	29	36	36	31	43	29	46	24	36	41	39	25	34	29	47	36	41	50	54	53	37	21	25	44	39	42	38	21	26	33	40	62	37	26	30	36	34
ENSG00000086666	49	130	67	52	143	96	83	80	145	90	92	80	91	125	76	57	88	111	115	78	93	136	119	108	131	107	99	99	95	85	84	75	118	96	100	94	84	73	111	101	106	72	88	103	107	104	134	72	91
ENSG00000086696	0	1	0	0	0	1	0	0	0	0	0	0	0	0	0	0	0	0	0	0	0	0	0	0	0	1	0	0	0	0	1	0	0	0	0	0	0	0	0	1	0	0	0	0	0	0	0	0	0
ENSG00000086712	61	136	166	46	173	124	169	418	121	164	210	184	159	157	195	222	209	140	145	169	278	318	281	246	186	199	299	302	313	363	414	364	244	190	186	388	413	320	185	150	169	282	258	260	96	121	145	395	349
ENSG00000086717	2	0	0	4	4	3	2	6	3	0	2	1	4	1	2	1	2	3	7	2	2	4	2	0	1	1	3	2	2	2	0	3	1	3	3	0	1	4	1	2	7	2	0	0	5	0	4	3	3
ENSG00000086730	3	7	11	3	13	4	3	2	3	2	8	5	7	3	1	6	5	3	5	1	4	4	3	7	7	3	6	5	4	8	5	6	7	6	7	4	2	5	4	2	2	2	6	5	5	7	5	0	7
ENSG00000086758	1177	1987	2443	1120	3166	2403	1598	4663	2100	2456	2797	2994	3484	3737	2389	2647	2612	2796	2731	2957	3027	3519	3408	3804	2933	3245	3742	3670	3694	3715	3604	3170	3897	3507	3291	3383	3542	3522	3067	2736	3485	3477	3686	4003	3094	3533	3835	3888	3925
ENSG00000086827	55	109	104	36	119	96	78	165	98	90	123	114	101	114	87	106	114	93	102	78	128	183	142	112	93	75	116	126	139	158	141	140	88	94	78	120	165	130	85	94	86	147	129	140	79	106	96	142	127
ENSG00000086848	31	46	32	21	47	19	29	36	46	29	35	44	44	37	51	42	50	44	45	46	52	53	47	49	40	43	33	33	45	52	68	58	43	37	48	65	69	51	44	34	24	46	52	43	37	23	53	34	44
ENSG00000086967	0	0	0	0	0	0	0	0	0	1	0	0	0	0	0	0	0	1	0	0	0	0	0	0	0	0	0	0	0	1	0	0	0	0	0	0	1	1	0	0	0	0	0	0	0	0	1	0	0
ENSG00000086991	0	1	0	0	0	0	0	0	0	0	0	0	0	0	0	0	0	0	0	0	0	0	0	0	0	0	0	1	0	0	0	0	0	0	0	0	0	0	0	0	0	0	0	0	0	1	0	0	0
ENSG00000087008	21	41	26	6	29	33	21	43	54	31	48	42	35	42	40	33	41	31	39	32	52	67	69	43	43	38	39	53	55	32	53	45	39	30	38	55	40	46	39	42	43	46	63	46	56	30	47	68	44
ENSG00000087053	36	59	69	38	162	106	52	130	63	107	119	116	138	151	141	126	110	130	128	159	162	196	196	176	115	134	136	139	101	159	184	126	215	158	151	159	163	143	103	109	114	133	111	156	94	113	136	139	141
ENSG00000087074	90	45	62	44	45	53	59	130	60	165	170	186	202	186	174	229	198	152	153	154	243	219	244	256	145	171	269	237	247	258	261	225	173	170	144	157	165	144	74	64	100	201	217	197	139	121	138	324	363
ENSG00000087076	1	2	4	1	4	1	1	2	5	2	1	7	0	1	2	3	6	3	1	3	4	5	12	6	4	5	7	9	6	2	3	4	3	2	4	1	1	1	6	1	4	7	5	2	11	6	3	1	9
ENSG00000087077	0	3	5	0	4	5	4	3	2	5	4	5	8	4	1	2	2	5	6	1	2	1	1	5	7	3	3	3	4	4	5	6	3	0	7	3	2	7	2	4	2	0	1	4	2	1	5	3	4
ENSG00000087085	0	0	0	0	0	0	2	0	0	0	0	0	0	0	0	0	0	0	0	0	0	0	0	0	0	0	0	0	0	0	0	0	0	0	0	0	0	1	0	1	0	1	0	1	0	0	0	0	0
ENSG00000087086	61	30	119	51	162	132	74	153	56	237	299	282	519	468	254	252	277	264	274	342	974	1130	1035	541	378	411	372	337	304	351	381	318	526	460	462	328	381	334	363	334	490	514	511	584	406	568	602	516	500
ENSG00000087087	308	590	850	159	656	633	551	1160	719	949	981	1124	974	1035	958	1134	1054	832	926	934	1504	1656	1665	1253	1062	1162	1371	1369	1362	1850	1996	1836	1313	1249	1233	1643	1726	1548	972	844	1147	1151	1367	1273	725	815	818	1423	1502
ENSG00000087088	22	25	31	10	37	29	25	49	46	59	70	76	67	76	62	67	65	59	48	83	95	79	86	88	62	66	75	87	86	61	81	70	51	43	49	62	77	70	57	41	54	73	77	83	49	63	62	97	79
ENSG00000087095	65	143	111	81	188	143	101	208	157	526	612	605	526	537	567	569	638	398	378	442	442	403	389	481	285	362	495	482	519	772	698	570	548	510	503	632	663	512	369	269	427	403	346	363	216	255	246	586	544
ENSG00000087111	34	41	35	24	43	43	17	50	61	76	81	87	74	76	82	98	66	79	70	81	96	137	114	104	97	84	76	89	69	77	83	71	79	64	66	70	78	77	74	67	88	98	69	98	65	77	85	71	79
ENSG00000087116	0	0	0	0	0	0	0	0	0	2	0	0	1	0	0	0	1	0	0	0	0	0	0	0	0	0	0	0	0	0	0	0	0	0	0	0	1	0	2	0	0	0	0	0	0	0	0	0	0
ENSG00000087128	0	0	0	2	0	0	0	0	0	0	0	0	0	0	0	0	0	0	0	0	0	0	0	0	0	0	1	0	0	0	0	0	0	0	0	0	1	0	0	0	0	1	0	0	0	0	0	0	0
ENSG00000087152	139	127	283	96	281	216	130	414	125	338	410	434	509	504	373	364	356	324	303	431	563	501	533	518	347	411	527	480	440	524	576	514	461	404	389	494	479	457	347	277	369	443	568	535	280	372	378	574	592
ENSG00000087157	27	111	94	32	141	101	77	93	133	71	74	75	131	159	88	105	77	124	138	125	169	166	145	175	197	147	102	116	91	109	111	112	134	137	110	120	113	122	145	116	172	70	109	93	143	174	161	123	87
ENSG00000087191	143	184	325	75	278	245	217	547	212	443	460	474	363	341	364	446	383	272	276	300	641	713	707	360	318	341	473	474	444	847	730	624	411	405	345	511	543	470	247	251	274	535	572	568	225	293	272	589	516
ENSG00000087206	102	263	193	84	197	187	293	547	285	248	239	251	280	283	252	309	271	211	244	242	268	281	270	277	283	285	520	493	486	304	316	291	248	203	232	333	379	312	222	203	243	404	391	394	235	263	267	543	616
ENSG00000087237	0	1	0	0	0	1	0	0	0	0	0	0	0	0	0	0	1	0	0	1	0	0	0	0	0	1	0	0	0	0	0	0	0	0	0	0	1	0	0	0	0	0	0	0	0	0	0	0	0
ENSG00000087245	0	0	0	0	0	0	0	0	0	0	0	3	0	0	0	0	0	0	0	1	0	0	0	0	0	0	0	0	1	1	1	1	0	0	0	0	0	0	0	0	0	1	0	0	0	0	1	0	0
ENSG00000087250	0	0	0	0	0	0	0	1	0	0	0	0	0	0	0	0	0	0	0	0	0	0	0	0	0	0	0	0	0	0	0	0	0	0	0	0	0	0	0	0	0	0	0	0	0	0	0	0	0
ENSG00000087253	5	15	8	6	7	8	4	4	0	14	17	12	12	16	2	5	6	2	4	2	1	1	5	0	0	3	5	4	2	36	29	36	18	17	15	10	11	10	8	7	2	15	12	19	6	11	12	2	4
ENSG00000087258	60	28	25	105	59	75	70	56	67	124	137	179	228	227	163	182	176	191	204	273	254	307	254	347	197	229	240	218	241	183	202	179	237	212	193	57	50	51	40	45	54	218	244	248	172	250	254	300	313
ENSG00000087263	59	90	122	37	118	115	77	199	71	100	122	109	102	145	114	122	121	83	101	120	210	260	241	167	127	140	150	133	146	212	209	168	126	131	113	171	233	176	144	95	128	142	144	146	80	111	110	140	158
ENSG00000087266	32	127	97	42	124	85	111	152	197	254	271	277	330	304	220	240	243	256	260	225	343	373	380	312	294	293	299	355	328	393	441	413	371	362	327	496	456	446	288	268	323	265	294	301	258	226	261	306	322
ENSG00000087269	241	540	787	209	587	520	518	1306	493	797	794	1017	1333	1348	982	1163	1124	1049	1044	1325	1322	1315	1367	1613	1263	1319	1491	1410	1358	1863	1994	1808	1869	1844	1613	1615	1831	1740	1337	1084	1440	1163	1704	1333	835	1029	986	1727	1692
ENSG00000087274	272	385	427	195	516	387	330	685	419	663	850	840	892	857	664	676	699	623	629	662	1239	1276	1335	995	711	823	922	829	865	845	882	788	736	655	593	791	894	784	575	451	699	734	794	857	555	607	672	994	1000
ENSG00000087299	27	83	44	28	81	83	59	68	87	54	74	72	87	101	47	54	68	65	80	77	88	94	101	120	103	93	55	60	63	68	66	77	85	98	77	103	87	86	81	57	101	70	73	79	87	77	104	57	75
ENSG00000087301	19	60	28	55	74	72	33	72	64	33	56	46	66	82	55	41	62	78	79	64	35	44	40	78	66	53	41	47	51	65	42	51	93	74	77	57	69	75	58	57	86	43	48	39	74	78	88	43	44
ENSG00000087302	132	160	211	78	240	223	153	334	126	199	230	255	218	235	229	212	222	187	204	228	380	446	415	269	191	195	290	289	286	404	348	331	268	200	222	294	317	302	170	176	203	253	228	329	140	180	179	312	332
ENSG00000087303	28	105	66	63	99	83	5	13	15	23	31	26	22	49	17	11	11	22	17	17	4	6	2	14	16	10	4	10	17	31	20	42	42	48	48	21	27	22	27	32	19	40	35	37	75	69	50	12	11
ENSG00000087338	56	130	95	58	200	182	80	158	124	154	223	195	198	177	212	196	175	178	192	209	193	252	226	183	138	193	173	173	215	309	263	238	293	196	168	252	254	206	186	154	192	250	198	250	134	173	197	152	179
ENSG00000087365	613	594	1021	367	566	517	774	1995	776	1322	1345	1528	1211	1187	1436	1618	1503	1032	1020	1182	1825	1998	1975	1410	1161	1241	2368	2349	2332	2434	2553	2298	1276	1087	935	2104	2368	2051	990	887	1130	2334	2636	2582	1022	1224	1132	3088	3169
ENSG00000087448	35	133	108	42	164	132	79	108	89	135	164	164	131	130	163	169	169	121	143	143	205	199	211	214	164	145	189	198	195	376	408	328	277	217	246	244	282	244	177	123	159	171	202	234	101	111	135	220	223
ENSG00000087460	521	554	761	330	890	678	524	1255	472	1829	2117	2190	2278	2327	1785	1988	1931	1642	1563	2000	4451	4268	4102	4430	2853	3410	2009	1845	1738	2412	2552	2142	2069	1888	1842	1907	2224	1813	1435	1159	1521	2437	2384	2558	1386	1757	1885	2410	2350
ENSG00000087470	68	172	158	77	206	164	140	307	165	170	179	186	167	180	174	184	170	174	157	185	259	261	238	228	166	175	219	200	186	243	214	203	203	171	155	203	190	198	155	113	150	216	176	237	115	164	171	245	213
ENSG00000087494	0	0	0	0	0	0	0	0	0	0	0	0	0	0	0	0	0	0	0	0	0	0	0	0	0	0	0	0	0	0	0	0	0	0	0	0	0	0	0	0	0	0	0	0	0	0	0	0	0
ENSG00000087495	0	0	0	0	0	0	0	4	1	0	0	1	1	1	0	0	0	0	0	0	0	0	1	0	0	1	2	1	1	1	3	0	2	0	1	0	0	1	0	2	1	0	0	0	0	0	0	2	2
ENSG00000087502	72	118	125	54	184	141	115	199	104	97	152	119	81	90	79	101	159	113	112	102	100	161	126	107	90	94	153	202	175	241	228	214	129	116	111	169	188	161	111	119	81	167	137	165	91	91	121	176	169
ENSG00000087510	12	33	25	15	51	24	53	110	83	102	116	142	98	117	91	87	88	75	87	71	155	165	173	133	113	107	183	185	166	167	178	133	124	89	128	139	156	158	108	93	136	100	114	123	68	72	96	182	229
ENSG00000087586	52	78	81	47	115	67	44	171	49	66	80	60	76	78	63	65	62	87	85	87	237	264	231	146	107	122	92	110	103	98	97	76	112	92	82	70	96	86	61	74	96	110	82	108	71	97	107	120	140
ENSG00000087589	1	0	1	1	3	1	1	2	2	3	2	1	2	1	1	0	2	0	0	0	1	0	4	2	4	2	2	2	2	0	2	1	1	1	2	0	3	1	1	1	1	2	1	1	1	1	2	4	2
ENSG00000087842	0	0	0	0	0	0	0	0	0	0	0	0	0	0	0	0	0	0	0	0	0	0	0	0	0	0	0	0	0	0	0	0	0	0	0	0	0	0	0	0	0	0	0	0	0	0	0	0	0
ENSG00000087884	6	7	4	1	5	4	1	9	5	9	10	8	14	15	12	6	9	9	7	11	11	13	14	11	10	12	4	6	13	8	10	3	10	9	8	14	14	6	18	3	19	10	9	11	13	8	11	6	10
ENSG00000087903	17	52	40	27	48	46	35	42	57	56	58	64	58	72	60	74	63	65	73	67	96	109	107	94	64	75	74	82	89	64	83	57	70	64	52	70	51	69	70	53	66	76	76	95	77	69	82	91	73
ENSG00000087995	34	49	49	18	91	71	34	74	39	59	82	96	121	126	81	75	97	94	97	106	124	122	116	153	93	112	88	92	75	160	157	137	182	166	149	119	145	137	141	116	150	110	125	134	82	108	106	112	107
ENSG00000088002	0	0	0	2	0	0	0	0	0	0	0	0	0	0	0	0	0	0	0	0	0	0	0	0	0	0	0	0	0	0	0	0	0	0	0	0	0	0	0	0	0	0	0	0	0	0	0	0	1
ENSG00000088035	21	73	64	16	56	53	74	141	72	41	62	60	31	41	42	44	43	27	37	22	39	44	33	23	34	37	55	54	82	44	58	42	36	26	30	43	51	47	43	28	35	58	41	59	25	22	33	61	40
ENSG00000088038	203	222	345	139	252	248	223	455	268	475	535	646	603	617	541	568	579	448	441	598	646	582	579	787	521	564	795	784	842	847	863	765	603	587	610	646	601	603	399	372	483	602	752	766	486	536	503	983	1022
ENSG00000088053	0	1	0	0	1	3	0	0	2	0	1	0	1	0	0	3	1	0	0	1	0	0	0	0	0	2	0	2	2	0	1	0	1	0	3	0	1	1	0	1	1	0	1	2	0	2	1	0	0
ENSG00000088179	74	146	96	69	187	155	108	184	129	99	124	117	138	119	85	105	84	127	142	115	92	100	102	110	126	106	108	113	122	122	128	111	134	117	115	99	88	96	118	92	112	105	81	97	138	140	132	97	91
ENSG00000088205	106	345	328	91	362	285	309	811	361	325	406	402	321	302	345	394	371	269	285	269	470	579	521	406	299	299	601	557	574	726	703	680	370	254	341	572	657	545	324	293	320	413	394	463	202	217	218	604	556
ENSG00000088247	199	275	463	165	478	451	298	676	371	2633	2967	3214	3029	2839	2870	3267	3100	1913	1854	2337	3193	3069	3049	2876	2013	2257	2717	2542	2441	4030	4130	3444	2745	2626	2436	3293	3543	3167	1858	1490	2117	2597	2751	2660	1271	1543	1615	3151	3207
ENSG00000088256	6	15	6	5	21	10	6	9	11	14	16	23	12	15	34	30	31	26	17	30	47	56	51	33	27	16	24	40	33	50	49	38	41	30	27	27	28	19	19	15	11	34	58	47	26	19	36	42	26
ENSG00000088280	14	12	11	9	10	13	14	22	29	11	18	21	23	27	8	18	13	18	17	14	36	37	46	23	32	31	38	41	43	19	20	15	27	15	13	16	21	13	25	14	22	28	33	20	22	25	21	27	31
ENSG00000088298	23	24	21	8	36	28	22	38	40	49	52	42	62	52	58	79	77	52	64	57	120	94	87	57	45	49	65	53	47	61	73	69	48	48	54	51	71	60	45	47	72	67	75	65	60	61	78	65	58
ENSG00000088305	23	38	36	26	38	38	56	82	84	91	90	94	116	114	51	73	75	56	58	69	58	56	57	72	82	61	107	107	140	60	85	81	75	69	62	81	61	70	86	61	72	75	95	66	70	60	80	95	86
ENSG00000088320	0	0	0	0	0	0	0	0	0	0	0	0	0	0	0	0	0	0	0	0	0	0	0	0	0	0	0	0	0	0	0	0	0	0	0	0	0	0	0	0	0	1	0	0	0	0	1	0	0
ENSG00000088325	492	1363	1091	313	736	642	602	1773	1385	1392	1427	1472	1120	1250	1201	1324	1303	1047	1146	978	1396	1537	1444	1274	1194	1303	1852	1926	1838	1539	1685	1452	1084	989	927	1508	1546	1435	1013	778	930	1671	1568	1751	968	1085	1098	2108	2177
ENSG00000088340	7	6	4	4	4	5	6	6	25	14	10	10	1	5	3	2	1	6	6	0	3	5	3	4	6	16	16	15	21	2	3	10	11	5	6	3	0	4	3	5	2	4	3	12	13	7	12	14	12
ENSG00000088356	14	17	29	10	29	23	24	54	29	31	37	28	31	35	34	36	29	22	23	56	104	117	112	57	51	54	61	80	60	60	75	61	56	46	51	52	48	66	40	38	39	38	31	53	24	36	35	58	51
ENSG00000088367	19	12	7	28	22	10	25	76	45	49	43	44	43	52	22	18	12	15	20	27	29	33	19	30	30	33	110	99	116	78	54	55	62	62	45	50	54	44	54	31	49	82	107	112	90	92	77	150	136
ENSG00000088386	0	0	0	0	0	0	0	0	0	0	0	0	1	0	0	0	0	0	0	0	0	0	0	0	0	0	0	1	0	1	0	0	0	0	0	0	2	0	2	0	0	0	0	0	0	0	0	0	0
ENSG00000088387	86	168	132	92	123	120	153	319	238	245	280	285	270	302	207	225	179	207	171	190	218	237	241	236	205	227	347	359	359	264	278	241	232	201	216	231	254	227	211	165	200	235	255	239	189	210	221	330	281
ENSG00000088448	64	280	145	69	226	238	199	219	180	197	250	220	194	214	235	221	215	185	185	169	241	267	251	249	165	175	274	245	311	316	324	274	197	155	183	320	321	284	182	157	164	226	274	315	157	156	184	284	264
ENSG00000088451	20	45	26	7	33	28	30	51	30	29	32	27	30	27	41	31	31	23	32	20	32	34	34	23	25	20	41	34	47	36	45	27	29	18	20	34	42	35	27	26	24	35	27	32	23	16	18	29	26
ENSG00000088538	77	228	154	69	148	141	263	500	368	306	325	335	327	338	122	149	128	143	182	136	143	173	143	179	196	172	565	601	667	174	154	178	172	127	171	140	132	139	133	116	131	233	249	222	297	218	242	350	345
ENSG00000088543	6	5	8	5	12	13	4	14	5	13	15	13	23	20	11	24	22	15	11	22	41	39	40	28	18	17	17	15	16	10	18	16	14	21	13	15	22	18	13	10	14	14	17	21	11	20	25	25	16
ENSG00000088682	24	60	47	13	40	45	48	64	35	84	67	96	99	91	44	79	62	56	54	63	116	110	129	76	47	57	94	97	84	97	119	109	79	83	76	96	81	112	64	63	92	76	124	75	54	74	43	98	111
ENSG00000088726	2	0	0	0	0	0	0	0	0	0	0	0	0	0	0	1	0	0	0	0	0	0	0	0	0	0	0	0	0	0	0	0	1	0	0	0	0	0	0	3	0	1	1	0	2	0	1	0	0
ENSG00000088727	1	8	14	2	11	11	15	28	13	6	16	12	14	21	16	10	9	9	13	10	12	21	22	19	14	19	18	26	15	30	28	17	41	9	33	26	16	20	24	24	23	14	7	12	15	7	5	19	17
ENSG00000088756	0	1	0	2	3	0	1	0	2	2	1	0	2	2	0	0	1	1	4	2	6	0	2	2	3	1	0	5	2	1	2	2	2	1	0	1	0	0	1	2	1	2	2	6	1	4	6	6	4
ENSG00000088766	20	70	56	13	88	66	42	44	50	51	58	53	51	50	63	69	62	53	43	56	129	151	107	86	71	51	56	56	57	86	87	76	88	54	46	97	75	67	65	50	60	69	58	58	37	32	42	52	47
ENSG00000088782	0	0	0	0	0	0	0	0	0	0	0	0	0	0	0	0	0	0	0	0	0	0	0	0	0	0	0	0	0	0	0	0	0	0	0	0	0	0	0	0	0	0	0	0	0	0	0	0	0
ENSG00000088808	45	107	79	38	104	89	68	145	105	144	193	208	195	205	108	111	108	126	119	126	162	163	151	188	126	183	140	137	159	197	215	162	191	149	171	199	202	195	147	148	149	181	176	198	137	147	186	164	164
ENSG00000088812	40	130	101	49	119	101	83	163	126	127	131	131	102	148	114	111	127	114	103	98	205	212	226	154	137	133	147	150	141	167	177	163	159	145	147	166	158	144	121	129	130	115	133	178	120	109	126	138	140
ENSG00000088826	18	13	15	12	22	19	16	24	20	17	32	30	29	21	36	29	30	23	39	18	83	91	80	44	29	41	37	38	43	39	39	45	38	31	47	37	38	34	30	26	32	30	44	34	29	34	30	48	46
ENSG00000088827	1	0	0	1	0	0	0	0	0	0	0	0	0	0	0	0	0	0	0	0	0	0	0	0	0	0	0	0	0	0	0	0	0	0	0	0	0	0	0	2	0	0	0	0	0	0	2	0	0
ENSG00000088832	32	89	74	49	204	136	33	68	38	267	397	361	300	302	432	373	411	248	256	365	431	404	351	401	233	272	367	356	352	586	554	427	392	377	364	484	548	423	248	234	333	497	367	495	186	212	327	333	338
ENSG00000088833	54	91	86	34	75	54	87	190	82	120	132	152	150	146	95	119	111	104	109	111	198	193	219	124	107	123	155	150	154	168	186	182	152	130	143	132	130	129	94	90	116	146	112	176	95	108	113	202	181
ENSG00000088836	20	33	27	20	46	40	48	69	82	35	50	68	61	56	28	33	38	49	55	28	63	58	57	80	91	63	56	91	91	79	78	99	97	63	90	65	65	74	85	64	50	63	60	69	87	72	67	59	71
ENSG00000088854	30	57	51	30	43	31	60	96	97	54	64	68	43	69	37	25	30	41	44	21	49	53	43	38	55	39	68	88	90	51	42	49	64	41	48	36	49	51	50	46	38	42	44	30	49	45	48	55	53
ENSG00000088876	9	50	29	14	52	35	25	33	37	49	37	48	26	42	46	38	63	39	40	34	69	72	92	62	50	46	85	52	49	76	78	62	47	38	39	83	100	73	45	38	41	64	46	67	35	49	42	80	66
ENSG00000088881	5	10	9	13	12	13	12	9	21	9	10	10	7	17	8	11	8	13	17	8	9	6	17	9	6	13	29	25	31	7	12	10	21	14	10	6	4	12	7	9	11	24	40	15	34	38	43	26	19
ENSG00000088882	0	2	1	0	2	0	0	0	0	2	0	0	0	0	0	0	2	0	1	0	0	0	0	0	2	0	0	0	0	0	0	0	2	0	0	0	0	0	0	2	1	1	0	1	0	3	0	0	0
ENSG00000088888	137	292	274	312	686	550	213	308	280	504	671	737	1455	1511	642	705	663	940	935	1268	759	851	763	1455	898	1041	614	654	651	868	932	794	1595	1441	1331	933	992	888	1270	968	1400	846	900	1029	925	1132	1336	707	715
ENSG00000088899	7	3	11	12	10	14	6	13	14	23	11	21	28	32	12	11	8	22	20	15	52	45	46	29	24	31	34	29	26	29	35	33	31	37	25	32	25	30	28	21	27	19	32	31	27	15	30	30	25
ENSG00000088926	0	2	0	1	0	0	0	0	0	0	0	0	1	0	0	0	0	0	0	1	0	0	0	0	0	0	0	1	1	0	0	0	1	0	0	0	0	1	0	0	0	0	0	0	0	2	0	0	0
ENSG00000088930	189	354	303	134	450	337	286	595	335	343	412	410	385	437	381	347	365	343	410	405	456	558	479	382	306	336	557	476	549	554	520	485	540	412	409	482	495	415	372	341	432	469	460	516	302	368	441	572	554
ENSG00000088970	89	108	82	59	69	69	96	233	108	122	135	143	76	113	130	145	132	89	114	96	72	90	81	70	73	74	176	190	203	125	138	114	77	74	92	139	145	157	80	64	75	181	169	169	89	107	110	176	154
ENSG00000088986	85	48	108	40	169	127	109	210	50	170	191	168	201	185	165	185	140	124	128	181	425	429	467	214	174	214	261	252	231	281	324	275	202	222	211	273	298	249	154	148	212	233	289	231	137	184	168	288	274
ENSG00000088992	15	20	27	12	30	33	16	23	31	35	26	42	41	30	43	45	46	44	50	44	65	67	67	63	55	43	36	41	36	56	67	71	64	61	55	54	50	41	46	39	48	33	64	46	57	50	49	60	40
ENSG00000089006	199	765	491	264	841	604	459	974	626	369	472	434	460	466	379	369	420	496	522	517	500	552	490	619	523	504	493	548	527	529	515	441	539	492	504	508	547	471	474	395	475	380	377	455	381	483	607	490	464
ENSG00000089009	765	643	1629	352	859	704	929	2501	606	1547	1911	2082	1429	1568	1668	1721	1621	964	1052	1362	2003	2115	2193	1606	1152	1279	2293	2251	2059	2903	3040	2519	1292	1177	1207	2022	2276	2041	876	813	996	2569	2612	3185	1056	1376	1328	2663	2646
ENSG00000089012	5	9	9	4	11	6	4	7	9	6	10	9	9	14	12	14	7	10	9	16	6	9	6	6	4	4	10	12	12	24	12	17	16	11	14	10	5	4	11	8	4	13	14	10	12	9	6	11	12
ENSG00000089022	121	446	367	133	447	340	343	549	465	375	448	481	503	483	373	410	464	465	450	446	592	571	555	580	472	508	611	635	615	700	738	679	621	552	529	711	656	674	543	433	541	472	486	472	348	347	415	563	605
ENSG00000089041	6	2	2	1	3	1	7	10	5	3	1	3	0	2	6	8	7	12	7	13	0	3	3	1	5	2	12	18	15	6	14	9	19	4	8	11	6	12	9	9	7	12	20	26	14	7	13	19	16
ENSG00000089048	63	238	231	53	185	134	191	446	171	109	138	157	121	91	157	177	166	126	140	126	153	181	185	180	138	151	218	203	199	225	216	242	154	113	124	250	276	238	131	120	66	185	178	147	84	95	82	218	197
ENSG00000089050	9	19	13	22	44	49	10	27	12	60	56	52	93	89	58	69	51	69	55	75	66	61	71	76	39	60	50	47	47	90	91	67	125	111	74	73	100	74	72	56	84	91	67	106	46	69	89	55	80
ENSG00000089053	213	735	414	133	491	432	454	567	650	346	407	413	396	450	352	369	347	365	428	299	848	902	890	444	432	436	488	531	519	426	374	390	382	293	365	366	346	401	367	364	363	347	325	340	384	307	317	368	413
ENSG00000089057	62	156	116	80	181	140	111	199	149	245	275	260	244	283	214	241	264	223	222	224	335	362	309	276	222	230	234	216	257	369	369	317	277	213	234	269	302	246	179	157	228	250	248	280	162	167	231	228	250
ENSG00000089060	44	72	83	33	86	74	76	93	118	96	103	117	107	123	99	128	112	109	132	74	176	168	177	114	142	108	192	197	225	186	193	176	161	129	137	118	117	159	101	106	102	143	147	147	149	107	148	197	205
ENSG00000089063	15	48	41	12	64	44	32	42	45	66	85	78	86	67	86	77	61	58	61	66	159	164	150	106	79	79	84	89	76	91	96	66	84	87	74	91	86	62	61	52	71	99	80	72	51	76	81	107	118
ENSG00000089091	7	29	15	8	17	15	18	30	27	20	19	23	14	29	7	18	10	18	10	12	16	11	15	16	12	17	42	27	27	29	20	23	23	12	18	30	35	27	10	17	14	19	24	24	12	20	8	21	28
ENSG00000089094	94	195	223	107	267	268	171	319	221	387	435	500	543	572	493	501	495	447	451	527	875	817	879	759	572	618	622	600	563	698	733	723	662	651	501	638	730	673	500	457	589	610	712	719	452	494	568	702	704
ENSG00000089101	1	5	1	0	0	0	2	4	2	1	0	0	0	2	1	0	2	2	2	0	2	0	0	0	0	1	3	3	1	2	4	6	2	4	1	3	5	7	4	1	2	3	2	3	2	0	2	6	0
ENSG00000089116	0	0	0	0	0	0	0	0	0	0	0	0	1	0	0	0	0	0	0	0	0	0	1	0	0	0	0	0	0	0	0	0	0	0	0	0	0	0	0	0	0	0	0	0	0	0	0	0	0
ENSG00000089123	28	252	155	99	242	222	73	106	162	64	82	115	158	138	101	112	104	176	170	195	89	128	135	231	197	203	106	117	143	108	96	118	160	165	149	117	121	130	173	149	212	104	120	95	244	220	277	115	127
ENSG00000089127	1	2	1	0	0	5	5	8	1	2	3	4	4	3	4	4	5	2	6	6	2	2	3	1	3	0	5	3	7	4	5	4	4	2	0	4	0	4	3	4	3	3	1	2	2	0	1	8	5
ENSG00000089154	161	749	572	174	805	693	383	753	685	472	546	661	697	818	497	566	565	650	731	570	819	889	1002	918	814	857	768	872	928	698	740	764	805	745	797	651	734	734	704	728	831	547	728	662	770	688	698	676	654
ENSG00000089157	438	397	641	606	1005	815	519	760	282	1047	1186	1484	2067	2209	1447	1619	1508	1448	1439	1877	10452	10637	12344	2966	1803	2201	1495	1438	1280	1733	1956	1607	2123	2177	2023	1672	1775	1631	1827	1452	2234	1880	2203	2119	1926	2599	2572	1993	1988
ENSG00000089159	25	20	31	41	36	26	19	35	23	94	125	120	169	182	153	157	139	127	121	182	188	213	228	242	171	150	120	111	121	100	89	67	105	87	77	97	100	99	88	87	98	140	175	150	124	173	171	139	135
ENSG00000089163	0	3	3	0	2	3	6	5	8	3	3	8	1	8	10	1	1	6	1	1	4	7	7	5	3	3	3	5	7	1	3	5	6	1	1	3	4	2	3	3	5	4	5	2	7	5	5	5	5
ENSG00000089169	2	0	0	1	0	0	0	0	0	1	1	1	0	0	0	0	0	0	0	0	2	0	0	0	0	1	1	0	0	0	0	0	1	0	0	0	0	0	1	2	0	0	0	0	0	1	1	0	1
ENSG00000089177	70	104	108	72	122	103	86	237	116	156	176	164	170	173	148	147	146	127	138	146	109	123	127	141	135	128	219	186	223	185	230	211	195	162	158	182	205	171	125	129	135	206	235	194	160	168	173	264	254
ENSG00000089195	48	94	166	40	118	85	102	308	106	190	205	229	160	159	204	218	227	140	123	153	205	219	184	166	127	142	301	273	263	371	401	343	188	141	151	325	341	302	173	111	169	228	274	237	83	104	91	317	327
ENSG00000089199	0	0	1	1	0	3	1	5	1	3	2	4	1	0	2	1	4	1	2	1	1	2	4	2	1	1	2	6	4	6	3	3	5	0	2	7	3	5	0	3	0	2	1	5	2	2	3	7	5
ENSG00000089220	6	22	32	14	81	53	19	37	16	70	75	99	115	115	106	89	115	69	101	102	366	380	433	166	98	121	76	91	70	97	111	104	112	94	110	111	122	86	92	69	123	106	78	113	70	68	84	107	96
ENSG00000089225	0	0	0	0	0	0	0	0	0	0	0	1	0	0	0	0	0	0	0	0	0	0	0	0	0	1	0	0	0	0	0	0	0	0	0	0	0	0	0	0	0	0	0	0	0	3	0	0	0
ENSG00000089234	56	90	105	36	81	79	57	175	98	113	155	115	112	126	127	132	145	102	114	117	160	154	160	138	118	130	184	179	163	260	252	192	139	138	109	184	196	185	129	88	109	184	132	154	109	117	121	203	247
ENSG00000089248	67	54	56	46	74	74	47	96	57	105	125	105	127	119	114	146	120	102	105	146	363	357	344	188	150	154	146	139	146	159	167	155	122	124	148	139	130	120	127	76	115	251	277	259	152	194	196	187	180
ENSG00000089250	0	0	1	1	2	0	0	0	0	1	0	2	2	0	2	0	0	3	0	0	1	0	0	1	0	1	1	1	1	0	0	0	1	0	0	0	1	0	0	0	1	0	1	2	0	0	2	0	0
ENSG00000089280	346	1425	895	232	831	753	965	1370	1479	815	981	858	599	951	642	733	669	951	1196	509	964	1057	1064	737	1075	832	703	857	1019	1010	960	1089	941	737	843	849	825	891	836	908	853	571	630	576	685	594	591	833	802
ENSG00000089289	79	58	70	32	48	53	74	164	45	119	107	138	129	144	117	128	157	114	89	124	235	283	263	165	138	116	228	232	207	186	179	162	101	103	102	121	164	106	72	91	96	276	308	317	153	206	169	301	296
ENSG00000089327	23	17	28	26	20	25	48	47	34	59	79	83	72	81	91	97	93	66	70	110	81	72	89	115	69	82	118	108	83	85	131	117	95	105	87	76	87	88	54	58	59	200	252	187	116	169	138	125	146
ENSG00000089335	50	70	70	25	72	70	94	149	38	33	51	49	48	39	44	35	44	27	40	48	47	62	56	51	40	45	74	75	64	65	88	65	44	40	37	70	85	56	34	36	31	50	57	50	30	28	41	106	113
ENSG00000089351	97	153	171	119	218	207	108	171	243	264	316	399	403	434	299	375	369	358	336	350	660	533	638	504	340	436	393	375	369	376	404	394	403	378	416	350	397	415	366	303	393	454	521	489	472	465	542	400	421
ENSG00000089356	0	0	0	0	0	0	0	0	0	0	0	2	0	0	0	0	1	1	0	0	0	0	0	0	0	0	2	0	0	0	0	0	0	0	0	0	0	0	0	0	1	0	0	0	0	1	0	0	0
ENSG00000089472	0	0	0	3	1	2	1	0	1	3	2	0	0	0	0	3	0	1	0	0	0	1	2	0	1	0	2	2	1	1	0	2	0	1	1	0	3	0	2	0	0	1	0	2	0	0	0	1	5
ENSG00000089486	2	9	5	4	9	5	4	4	8	6	8	5	7	17	8	6	9	11	9	2	13	16	19	14	7	6	2	7	5	7	11	12	15	10	12	9	5	5	6	7	6	8	10	10	5	10	6	7	6
ENSG00000089505	7	22	23	10	18	23	9	28	19	34	44	40	42	34	32	49	40	25	31	26	28	22	26	40	24	15	58	47	54	61	78	66	55	41	44	66	56	52	24	35	30	65	71	82	28	37	45	73	56
ENSG00000089558	0	2	0	0	3	1	0	1	1	2	2	5	3	0	2	1	1	0	1	0	3	1	2	0	3	2	1	2	0	0	4	1	1	4	1	0	3	0	3	1	1	1	3	1	1	4	1	0	0
ENSG00000089597	141	221	218	133	426	299	183	302	194	354	375	385	443	465	458	538	532	431	373	396	1063	1204	1244	568	428	431	454	437	441	532	525	487	517	497	442	514	582	511	380	351	426	509	534	607	389	444	512	446	474
ENSG00000089639	68	58	89	54	104	85	69	126	109	189	199	245	259	274	197	212	224	205	209	216	293	311	282	272	207	219	253	245	225	218	226	226	196	192	201	227	248	214	211	139	190	256	386	310	253	258	243	284	284
ENSG00000089682	53	147	93	56	116	90	96	177	136	99	133	135	87	104	103	91	93	110	122	61	74	72	98	69	117	79	99	111	145	87	95	108	90	63	65	96	111	108	74	73	57	104	94	94	94	74	91	127	98
ENSG00000089685	121	105	209	58	336	250	174	328	110	768	941	999	812	810	968	936	1018	559	591	746	1003	1021	1009	937	622	762	1040	1022	1019	1151	1112	982	734	711	642	926	1049	898	506	409	615	800	781	844	342	415	581	1099	1163
ENSG00000089692	0	0	1	0	1	0	1	0	1	0	1	0	0	0	0	1	0	1	2	0	0	1	0	0	0	0	1	0	1	2	2	0	0	0	2	1	0	0	2	1	0	0	0	0	0	1	0	0	2
ENSG00000089693	52	54	96	30	167	146	35	93	37	243	277	283	332	337	284	317	300	257	247	342	536	492	498	434	302	335	193	145	164	370	408	343	312	283	282	308	346	318	237	201	305	341	385	380	165	248	269	178	201
ENSG00000089723	6	2	5	2	4	2	4	6	1	7	9	7	12	5	2	5	5	3	1	8	14	20	15	14	12	11	9	10	10	7	10	6	11	11	21	8	7	3	11	6	5	6	5	9	7	7	16	12	4
ENSG00000089737	283	405	738	125	356	310	664	2316	624	838	924	934	681	735	697	738	739	492	577	560	984	1147	1040	776	623	627	1398	1366	1400	1556	1561	1365	719	606	602	1338	1549	1351	609	555	674	1115	1145	1216	507	519	509	1732	1715
ENSG00000089775	99	217	123	103	203	205	102	184	156	177	229	207	259	258	241	244	219	218	215	283	129	137	143	245	160	185	276	276	257	273	274	220	281	229	211	267	324	309	282	259	290	416	348	366	225	293	365	273	315
ENSG00000089818	39	53	41	31	47	35	15	50	32	71	101	91	76	89	93	99	75	74	72	76	75	93	94	89	55	68	38	45	46	94	79	77	74	45	52	78	90	79	48	51	67	72	67	77	45	49	64	52	57
ENSG00000089820	116	258	297	113	358	372	214	270	403	464	536	605	520	612	487	550	529	504	538	424	710	715	731	492	508	444	525	521	598	501	493	613	537	404	457	591	590	569	453	426	500	427	546	440	475	408	377	476	492
ENSG00000089847	6	9	6	3	9	16	14	17	15	21	22	36	97	99	7	6	13	24	21	34	12	15	13	43	22	36	48	37	46	19	13	12	46	44	32	12	15	23	39	31	30	24	24	22	39	46	43	54	38
ENSG00000089876	0	1	6	2	7	1	0	0	1	0	0	0	0	2	0	1	0	0	1	0	0	0	0	0	0	0	2	2	0	0	1	0	0	0	0	1	0	1	1	0	1	0	0	0	0	2	0	2	0
ENSG00000089902	80	122	113	67	398	343	90	196	149	291	395	354	356	385	206	261	240	199	221	239	316	378	359	374	260	279	314	310	275	326	392	276	283	256	241	301	343	330	214	183	253	329	376	351	241	216	317	292	309
ENSG00000089916	135	452	244	251	415	378	244	428	340	317	363	364	359	429	290	286	280	306	336	359	369	387	350	443	348	349	378	414	394	394	364	330	462	343	345	378	377	356	297	308	308	409	450	438	382	348	420	434	432
ENSG00000090006	51	75	79	82	113	111	94	145	177	191	198	206	159	206	153	156	158	165	159	150	227	185	223	220	146	156	343	318	358	182	192	205	186	165	182	194	178	196	171	155	205	226	313	229	212	208	250	315	311
ENSG00000090013	4	5	1	2	3	3	2	3	9	6	5	12	8	7	7	7	2	7	3	5	20	18	11	9	4	7	7	11	8	2	9	9	5	5	5	4	8	8	5	9	3	9	12	10	6	11	9	12	12
ENSG00000090020	30	34	63	42	101	76	27	70	63	64	102	89	122	124	90	83	74	91	98	89	103	95	105	147	117	114	108	85	99	112	136	101	137	123	111	122	106	96	127	87	125	94	75	106	87	90	109	90	70
ENSG00000090054	54	113	84	30	153	91	79	205	110	69	97	110	90	78	99	73	84	84	95	66	130	130	154	109	93	88	124	141	147	152	125	107	104	93	98	117	152	120	87	63	71	113	75	127	67	82	71	119	118
ENSG00000090060	174	493	346	218	594	508	289	643	348	542	718	536	583	581	678	563	654	533	530	635	633	709	549	758	537	641	704	704	679	1046	904	737	793	796	649	713	808	601	514	399	576	728	560	718	369	446	634	733	738
ENSG00000090061	114	166	191	74	212	164	159	411	174	305	420	413	445	491	386	377	366	357	335	417	399	370	290	540	357	414	585	510	477	566	581	425	450	434	439	480	536	454	349	325	391	534	506	576	280	321	419	690	634
ENSG00000090097	14	9	9	19	29	21	22	14	36	39	45	39	45	70	35	38	33	54	48	53	60	70	61	64	55	58	52	43	54	41	41	31	45	39	46	28	14	25	33	24	37	35	70	60	56	69	75	57	77
ENSG00000090104	0	0	0	0	0	0	0	0	0	0	0	1	0	0	0	0	0	0	0	0	0	0	0	0	0	0	0	0	0	0	0	0	0	0	0	0	0	0	0	2	0	0	0	0	0	0	0	0	0
ENSG00000090238	2	1	2	3	1	1	0	1	0	0	0	0	0	0	1	3	0	0	0	2	0	1	3	0	1	0	2	0	0	0	1	0	3	0	0	0	0	1	0	0	1	0	1	0	1	0	0	2	0
ENSG00000090263	9	20	21	6	34	33	21	38	23	24	27	23	24	16	21	15	19	25	30	26	37	37	31	39	19	30	40	42	41	60	45	48	42	31	36	47	44	37	18	27	35	38	33	40	21	35	25	47	43
ENSG00000090266	19	39	32	16	74	59	40	41	31	58	63	60	100	88	85	74	54	65	59	77	147	180	187	114	73	83	99	89	91	111	111	80	91	99	90	108	93	74	72	74	84	65	65	89	42	68	90	71	87
ENSG00000090273	211	248	482	93	420	362	434	848	302	550	581	667	692	658	659	768	689	570	561	651	1117	1145	1095	830	645	751	910	856	848	1153	1328	1114	1037	820	801	1041	1170	966	673	604	724	763	810	783	356	591	474	1111	1040
ENSG00000090316	68	134	117	41	144	128	90	164	160	137	139	173	148	198	150	162	149	137	165	153	318	320	333	210	176	173	231	186	212	250	240	229	177	171	185	244	244	221	198	149	185	216	238	252	145	169	165	219	237
ENSG00000090339	2	5	5	0	1	6	10	12	3	15	16	11	11	17	10	12	8	6	14	5	14	12	9	12	6	16	17	20	26	20	17	22	12	8	9	8	12	10	4	4	6	17	23	12	8	8	4	24	17
ENSG00000090372	127	190	218	102	228	242	173	247	231	312	379	432	451	505	388	461	459	420	435	435	622	687	639	616	467	505	524	504	523	554	549	489	523	452	431	442	472	450	338	313	388	478	561	467	380	389	424	557	555
ENSG00000090376	0	0	0	3	1	0	1	0	0	0	0	0	0	0	1	0	1	1	0	0	0	0	0	2	0	3	0	1	0	0	0	0	0	0	0	0	0	0	1	3	0	2	1	0	0	0	0	0	1
ENSG00000090382	0	1	0	0	0	0	0	0	0	0	0	0	0	0	0	0	0	0	0	0	0	0	0	0	0	0	0	0	0	1	0	0	0	2	0	0	1	0	0	0	0	0	0	0	0	0	0	0	0
ENSG00000090402	0	0	0	0	0	0	0	0	0	0	1	0	0	0	0	0	0	0	0	0	0	0	0	0	0	0	0	0	0	0	0	0	0	0	0	0	0	2	0	0	0	0	0	0	0	1	0	0	0
ENSG00000090432	4	13	11	14	33	27	10	12	11	29	40	39	46	34	36	46	29	33	30	40	97	101	103	54	26	36	41	39	45	39	42	40	47	35	37	50	51	50	31	27	45	26	59	44	26	33	39	53	43
ENSG00000090447	22	59	94	24	104	108	79	114	123	932	996	1084	935	912	1372	1538	1427	908	778	1043	1131	864	898	1135	734	900	1084	958	914	1592	1456	1345	1110	1082	933	1701	1657	1471	790	636	1021	1151	1236	1052	469	573	634	1234	1130
ENSG00000090470	27	60	74	39	102	79	50	101	54	111	106	122	135	124	148	114	117	87	103	103	222	191	237	114	85	93	123	120	107	164	179	146	105	122	119	176	160	142	101	82	103	157	152	169	90	103	114	143	131
ENSG00000090487	29	67	67	26	125	108	46	88	76	584	677	782	637	572	876	899	875	519	479	687	823	764	694	742	414	519	695	545	576	677	659	560	619	519	498	829	863	661	430	380	577	633	563	666	344	388	474	635	641
ENSG00000090512	0	0	0	0	0	0	0	0	0	0	0	0	0	0	0	0	0	0	0	0	0	0	0	0	0	0	0	1	0	0	0	0	0	0	0	0	0	0	0	1	0	0	0	0	0	0	0	0	0
ENSG00000090520	67	93	90	39	83	76	81	210	97	163	167	181	124	121	251	283	261	169	171	172	203	156	198	136	93	108	164	138	177	315	281	271	179	130	109	348	317	303	123	114	152	193	175	195	71	77	92	193	202
ENSG00000090530	0	0	0	0	0	0	0	0	0	1	0	1	0	0	0	0	0	0	0	0	0	0	0	0	0	0	0	0	1	0	0	0	0	0	0	0	0	0	0	0	0	0	0	0	0	0	0	0	0
ENSG00000090534	0	0	0	0	0	0	1	0	0	0	0	0	1	0	0	0	0	0	0	0	0	0	0	0	0	0	0	2	2	0	0	0	0	0	0	1	0	0	0	0	1	0	0	0	0	0	1	1	1
ENSG00000090539	0	0	1	1	1	0	0	0	0	1	0	0	0	0	0	0	1	0	1	0	0	0	2	0	1	0	1	0	0	0	0	0	1	0	0	0	0	0	0	1	0	0	0	0	2	2	0	0	0
ENSG00000090554	2	3	3	0	1	2	0	1	2	2	3	1	3	4	1	1	0	2	5	2	1	2	0	1	2	2	3	2	1	0	1	0	1	2	0	1	1	2	3	2	0	0	2	2	4	1	0	1	2
ENSG00000090565	43	103	86	40	97	89	116	178	271	202	229	238	270	281	224	257	239	252	252	234	323	343	371	343	288	321	325	306	336	250	230	274	257	242	251	282	290	280	270	205	248	207	327	239	269	253	231	324	255
ENSG00000090581	20	57	39	10	52	54	28	22	72	35	39	50	34	51	55	48	59	49	45	29	47	56	64	39	61	49	48	48	61	48	33	37	48	28	50	29	35	39	44	38	38	34	31	49	47	32	30	50	58
ENSG00000090612	0	0	0	2	1	2	1	15	23	1	0	2	2	0	1	1	0	0	0	0	0	1	0	0	0	2	12	11	19	1	1	0	0	0	2	0	1	1	0	1	0	4	4	3	0	4	3	8	12
ENSG00000090615	374	512	613	388	846	714	439	1013	481	1830	2017	2338	4357	4077	2576	2823	2720	3677	3410	4489	2876	2754	2702	6078	4057	4929	2015	1881	1850	1907	1916	1655	3027	2698	2496	2797	3154	2855	3077	2348	3601	2795	2919	2879	2415	3318	3590	2362	2337
ENSG00000090621	178	442	477	289	587	493	338	604	321	599	681	763	826	824	706	727	751	643	708	839	1378	1573	1594	981	659	766	827	764	768	1002	975	840	967	840	787	912	919	770	652	597	741	816	867	856	614	785	835	833	857
ENSG00000090659	0	0	0	1	0	0	0	0	0	0	0	0	0	0	0	0	0	1	0	0	0	0	0	0	0	0	1	0	0	0	0	0	0	0	0	0	0	0	0	0	0	1	0	0	0	0	1	0	0
ENSG00000090661	12	38	20	16	24	30	23	22	47	44	39	44	35	48	31	33	19	39	36	22	61	68	75	42	51	60	34	41	47	31	38	43	26	27	38	33	35	53	39	29	46	43	52	46	60	49	54	46	63
ENSG00000090674	11	22	23	6	31	9	18	28	34	27	30	25	27	33	26	27	32	35	43	23	51	43	60	39	55	44	36	37	41	44	39	55	44	54	43	30	28	33	28	30	34	22	33	31	30	31	23	30	40
ENSG00000090686	210	402	273	118	331	272	348	686	442	253	342	301	209	253	265	268	240	260	238	179	325	347	350	290	275	243	498	509	505	361	359	334	306	209	215	374	376	329	250	227	231	273	293	313	257	217	245	413	446
ENSG00000090776	0	5	3	4	7	16	1	12	9	21	19	25	16	26	25	32	13	34	16	24	53	51	48	41	30	26	44	40	33	48	39	32	30	26	24	23	38	48	22	18	26	30	32	34	14	14	27	40	51
ENSG00000090857	117	367	234	187	341	317	148	286	295	298	337	360	417	477	295	350	336	312	340	333	354	396	379	456	412	476	359	387	386	430	468	395	444	407	451	335	286	303	270	298	325	421	478	462	382	510	680	379	409
ENSG00000090861	397	344	347	244	316	291	386	857	428	511	511	599	516	576	607	688	703	581	592	601	931	927	986	720	503	608	728	781	767	803	774	748	595	546	495	743	772	709	500	484	569	789	931	895	559	624	659	850	847
ENSG00000090863	180	303	262	236	383	315	203	494	331	554	588	604	648	688	442	433	463	403	468	431	616	640	699	515	414	443	530	553	599	580	582	543	479	440	407	474	433	414	347	288	356	649	697	806	542	591	626	563	539
ENSG00000090889	177	231	267	136	288	205	175	596	214	254	319	301	280	314	272	261	292	246	248	232	323	393	343	291	255	220	441	402	435	434	369	365	291	286	245	378	382	360	201	182	216	438	375	477	239	255	313	525	503
ENSG00000090905	225	431	391	212	509	410	318	688	367	452	604	599	532	572	452	515	517	497	474	455	434	474	451	587	478	468	595	616	621	1019	927	815	678	554	544	894	1002	787	553	468	598	780	722	780	435	449	566	710	638
ENSG00000090924	138	170	161	106	240	202	110	156	172	267	277	334	509	468	268	292	332	301	336	329	338	302	334	360	299	348	355	326	383	327	372	343	415	387	319	304	347	302	334	243	361	373	422	441	374	353	457	325	389
ENSG00000090932	0	0	0	1	3	2	0	1	5	2	2	9	5	7	3	2	7	2	1	5	4	11	9	2	0	2	4	3	4	2	3	4	5	2	5	1	0	0	0	0	1	0	0	0	0	2	1	2	7
ENSG00000090971	22	8	22	7	31	22	18	17	31	27	48	50	51	59	39	51	46	59	48	39	135	151	154	77	73	62	48	53	36	41	62	47	64	67	69	45	50	49	53	51	48	39	51	51	41	67	67	60	41
ENSG00000090975	60	207	205	38	218	209	148	215	228	411	502	566	630	681	348	421	364	404	418	372	990	959	1006	1059	893	869	393	392	379	493	482	518	611	482	537	453	429	481	439	486	530	327	337	314	394	346	429	327	328
ENSG00000090989	95	105	101	62	82	68	107	241	106	102	111	75	74	78	64	72	47	54	70	57	83	77	82	73	50	65	116	160	132	106	92	87	67	39	59	98	109	79	68	66	41	118	94	120	66	73	82	141	109
ENSG00000091009	31	47	54	29	57	42	37	142	31	67	76	54	65	63	82	70	70	55	43	71	76	84	72	109	72	73	103	108	90	128	119	99	62	69	65	114	114	108	57	39	40	86	79	96	33	54	58	107	141
ENSG00000091010	0	0	0	0	1	1	0	0	0	0	0	0	0	0	0	0	0	0	0	0	0	2	1	0	0	0	0	0	0	0	0	0	0	0	0	0	1	1	0	0	1	0	1	0	0	0	1	0	0
ENSG00000091039	158	193	215	139	290	226	163	363	157	528	600	554	478	383	587	581	627	321	322	430	470	537	465	434	304	349	515	578	518	1044	1055	810	543	460	419	863	958	725	339	267	269	975	949	1055	304	433	469	537	569
ENSG00000091073	20	26	40	21	57	43	28	32	50	35	30	41	79	76	29	30	29	49	48	59	61	44	55	106	62	53	44	59	47	45	43	52	91	83	83	40	42	45	53	74	73	45	55	53	90	64	87	51	49
ENSG00000091106	0	0	0	0	0	0	0	0	0	0	0	0	0	0	0	0	0	0	0	0	0	0	0	0	0	0	0	0	0	0	0	0	0	0	0	0	0	0	0	0	0	0	0	0	0	0	0	0	0
ENSG00000091127	34	201	161	38	188	187	135	351	141	185	195	230	257	264	228	258	223	235	225	268	344	306	313	384	283	311	315	316	292	557	532	455	364	299	276	466	518	426	280	234	277	264	305	243	173	247	230	399	412
ENSG00000091128	0	0	0	1	0	0	0	0	0	0	0	0	0	0	0	0	0	0	0	0	0	0	0	0	0	0	0	0	0	0	1	0	0	0	0	0	0	0	0	0	0	0	0	0	0	0	0	0	0
ENSG00000091129	0	1	0	1	0	0	0	0	0	0	0	1	0	0	0	0	0	1	0	0	0	1	0	0	0	0	1	1	0	1	0	1	0	0	0	0	0	0	0	2	0	1	0	0	0	0	0	0	0
ENSG00000091136	34	59	43	20	37	43	39	112	64	101	94	127	70	89	6	8	7	5	14	7	9	13	10	12	11	12	66	76	73	47	52	48	34	30	30	69	101	83	25	39	25	94	110	90	60	54	70	49	46
ENSG00000091137	1	4	0	1	2	1	1	6	3	1	3	3	4	2	4	4	2	2	2	0	0	2	3	4	3	0	2	6	8	3	7	5	3	2	2	2	2	2	2	0	3	3	1	1	2	1	1	3	1
ENSG00000091138	0	0	0	0	0	0	0	0	0	0	0	0	0	0	0	0	0	0	0	0	0	0	0	0	0	0	0	0	0	0	0	0	0	0	0	0	0	0	0	0	0	0	0	0	0	0	0	0	0
ENSG00000091140	56	161	140	51	276	221	125	235	134	166	166	206	180	163	163	164	174	141	151	147	283	371	305	186	148	161	161	180	180	204	196	190	193	178	143	220	259	218	136	128	168	254	184	246	102	179	176	180	167
ENSG00000091157	72	275	153	108	295	246	106	174	244	152	175	149	224	265	108	149	142	213	238	211	141	143	130	247	228	200	116	136	139	152	130	171	252	215	223	145	179	146	218	205	226	120	134	151	270	204	281	145	130
ENSG00000091164	66	100	100	46	120	88	89	186	101	114	169	144	106	108	104	97	135	119	100	91	157	210	194	147	97	125	185	159	171	269	254	190	167	162	134	172	227	177	104	115	90	184	166	179	101	96	129	187	197
ENSG00000091181	1	0	1	1	0	0	0	0	1	1	0	1	0	0	2	0	0	1	0	0	0	0	0	0	0	1	0	0	0	0	0	0	0	0	0	0	0	0	0	0	0	0	0	0	1	0	0	0	0
ENSG00000091262	0	0	0	1	0	0	2	0	2	0	2	1	0	0	1	1	0	0	0	1	0	0	0	0	0	2	2	1	0	0	1	0	1	0	1	0	0	0	0	1	0	0	0	0	0	0	0	0	0
ENSG00000091317	18	26	29	40	121	93	30	46	28	149	174	149	128	148	210	220	219	154	128	169	293	318	297	182	124	150	172	170	134	305	290	248	207	225	182	214	262	221	148	88	109	271	257	258	108	153	153	169	166
ENSG00000091409	78	71	102	89	119	100	125	191	101	180	168	190	127	125	179	204	159	138	141	141	191	203	198	151	126	135	228	232	217	175	167	138	112	126	117	129	115	94	62	69	55	148	167	148	102	103	97	230	218
ENSG00000091428	4	4	2	1	0	0	8	16	13	4	5	6	9	10	2	2	6	2	6	3	2	2	4	5	13	12	15	6	8	10	10	7	14	6	6	3	5	6	0	3	4	7	8	4	13	5	3	9	12
ENSG00000091436	50	116	104	100	238	198	86	158	119	206	238	219	268	226	226	247	235	220	219	262	334	292	328	311	222	270	295	229	219	329	339	281	307	260	248	334	309	308	265	228	239	307	265	326	143	195	236	271	263
ENSG00000091482	0	0	1	0	0	0	0	0	0	0	0	0	0	0	0	0	0	0	0	0	0	0	0	0	0	0	0	0	0	0	0	0	0	0	0	0	0	0	0	0	0	0	0	0	0	0	0	0	0
ENSG00000091483	36	69	114	20	191	127	100	239	83	118	163	186	118	124	118	120	122	85	76	91	238	251	248	128	119	134	157	156	152	160	163	140	119	85	98	180	204	164	115	84	135	128	140	174	72	78	140	171	176
ENSG00000091490	22	37	24	37	44	33	43	60	34	40	46	55	68	49	21	15	15	23	24	21	71	58	74	56	44	47	96	93	81	51	33	47	53	26	35	28	25	29	39	30	37	78	85	89	65	84	103	74	77
ENSG00000091513	1	0	0	0	0	0	0	0	0	0	0	1	0	0	0	0	0	1	0	0	1	0	1	0	0	0	0	2	0	0	0	1	0	0	0	0	0	0	0	1	2	1	0	0	1	1	0	0	1
ENSG00000091527	227	243	544	209	547	413	336	1010	241	1143	1318	1353	1160	1007	1413	1513	1475	863	878	1105	1605	1760	1558	1321	919	980	1517	1501	1526	2396	2230	1809	1360	1197	991	2182	2513	1977	978	732	976	2057	1949	2027	635	881	1042	1889	1863
ENSG00000091536	0	0	1	1	0	5	0	0	2	2	0	6	1	2	0	2	1	0	1	0	1	0	0	0	5	3	1	1	7	0	1	0	1	0	1	1	0	2	3	3	0	1	1	0	5	1	2	3	0
ENSG00000091542	82	81	143	104	358	293	94	221	76	1934	2216	2592	2055	2043	2612	2852	2730	1590	1360	1917	2284	2162	2003	1990	1248	1542	2350	2066	2179	3151	3204	2665	2045	1806	1623	3104	3574	2955	1610	1138	1819	2355	2398	2639	905	1184	1393	2492	2542
ENSG00000091583	0	0	0	0	0	0	0	1	0	0	0	0	0	0	0	0	0	0	0	0	0	0	0	0	0	1	0	0	0	0	0	0	0	0	0	0	0	0	1	0	0	0	0	0	0	0	0	0	0
ENSG00000091592	46	28	35	24	33	35	32	77	34	40	34	54	37	50	44	48	46	47	51	44	42	50	55	49	40	50	94	118	110	46	45	53	33	31	33	26	34	36	25	22	33	73	91	88	68	79	87	90	107
ENSG00000091622	3	5	8	3	8	4	19	24	20	14	16	18	18	13	14	15	17	19	15	12	14	19	13	22	32	23	31	49	48	28	15	23	23	25	24	12	7	8	11	6	8	12	14	23	14	15	12	27	28
ENSG00000091640	39	30	62	26	38	33	47	109	54	106	97	145	89	122	97	136	116	83	86	97	125	126	141	125	92	88	168	179	174	155	142	156	76	85	92	91	109	106	63	52	59	131	245	172	83	95	92	194	203
ENSG00000091651	104	149	165	64	152	147	259	387	146	175	226	237	180	164	207	229	227	139	143	132	204	216	214	186	116	133	252	306	262	269	267	240	132	99	103	223	288	263	116	107	122	194	220	262	81	81	135	314	259
ENSG00000091656	0	0	0	0	0	0	0	0	0	0	0	1	0	0	2	0	1	1	0	0	0	0	0	2	0	1	0	0	0	0	1	1	0	0	0	0	0	0	0	2	0	0	0	0	0	0	0	0	0
ENSG00000091664	0	0	0	0	0	0	0	0	0	1	0	1	0	0	1	0	0	0	0	0	0	0	1	0	0	1	0	0	0	0	0	0	0	0	0	0	0	0	0	0	0	0	0	0	0	0	0	0	0
ENSG00000091704	0	1	0	0	0	0	0	0	0	0	0	0	0	0	0	3	0	0	1	0	0	0	0	0	1	0	1	0	0	0	0	0	0	0	0	0	0	0	1	1	0	0	0	0	0	0	0	0	0
ENSG00000091732	11	51	35	13	83	49	39	75	58	54	61	52	69	73	57	62	63	78	52	58	87	99	93	70	54	75	74	74	88	73	89	92	89	61	59	75	94	96	66	48	68	61	81	82	43	94	45	75	84
ENSG00000091831	1	0	0	1	0	0	0	0	0	0	0	0	0	2	0	0	0	2	0	0	0	0	0	0	0	0	0	2	0	1	1	0	0	0	0	0	0	0	2	1	0	2	1	0	0	0	0	0	0
ENSG00000091844	5	2	5	5	8	8	0	0	1	3	8	6	9	5	1	4	2	0	3	2	4	3	5	0	1	0	1	3	0	11	6	4	7	6	6	5	3	2	0	4	1	4	4	4	6	2	5	3	0
ENSG00000091879	0	0	0	0	2	0	0	0	0	0	2	1	0	0	0	0	0	1	0	0	0	0	0	0	0	0	0	0	0	0	0	0	0	0	0	0	1	1	1	0	0	0	0	0	0	0	0	0	1
ENSG00000091947	8	19	20	10	26	24	20	20	30	78	70	96	94	112	101	137	95	72	80	95	176	200	183	109	63	87	98	82	71	72	91	98	84	65	61	80	85	68	44	43	62	173	203	166	93	151	127	105	106
ENSG00000091972	0	1	0	0	0	0	1	0	1	1	0	0	0	0	0	1	0	0	0	0	2	0	0	0	0	0	0	0	0	0	0	0	0	0	1	0	0	0	1	1	2	0	0	0	0	0	0	0	0
ENSG00000091986	0	0	0	0	0	0	1	1	3	1	0	0	0	0	1	0	0	0	1	1	1	0	0	0	0	0	0	3	2	0	1	0	0	0	1	0	0	1	0	1	1	1	0	0	0	1	0	6	4
ENSG00000092009	0	0	0	0	0	0	0	2	1	0	0	1	0	0	0	0	0	0	0	0	0	0	1	0	0	0	0	0	1	0	1	0	0	2	0	0	0	0	0	0	0	0	0	0	0	0	1	0	0
ENSG00000092010	258	176	291	100	162	153	346	483	124	420	427	533	510	477	507	587	523	361	347	489	894	865	920	681	445	510	853	736	767	674	755	628	421	394	338	564	603	607	339	313	341	540	754	536	250	335	361	1049	934
ENSG00000092020	67	89	92	42	94	83	74	125	52	64	106	76	48	97	82	70	81	69	71	63	111	136	152	90	68	73	104	103	106	134	113	117	111	76	69	93	121	87	61	47	77	103	69	99	49	45	72	119	89
ENSG00000092036	22	62	32	15	65	36	33	52	54	36	42	54	63	66	59	41	43	67	67	60	95	81	103	62	60	65	61	49	73	45	39	31	46	53	49	49	39	58	53	51	61	47	54	59	74	71	78	46	41
ENSG00000092051	0	0	0	0	0	0	0	0	2	0	1	0	1	0	0	0	0	0	0	0	0	0	0	0	0	0	3	1	2	0	0	0	0	0	0	0	1	0	0	0	0	1	0	0	0	0	1	2	3
ENSG00000092054	2	0	0	1	0	0	0	0	0	0	1	2	0	0	0	0	0	0	0	0	0	0	0	0	0	0	1	0	0	0	0	0	0	0	0	0	0	0	0	0	0	0	0	0	0	1	0	0	0
ENSG00000092067	1	2	4	1	3	3	10	9	6	3	12	7	9	2	5	6	2	1	0	9	33	32	34	12	13	19	36	33	38	55	60	63	39	31	50	1	4	3	3	2	7	39	31	35	24	28	23	43	53
ENSG00000092068	0	2	2	0	3	2	4	15	6	6	5	8	6	6	1	1	1	1	4	2	4	2	4	5	2	2	23	24	21	5	8	3	2	5	2	0	1	0	2	0	0	11	13	10	5	8	15	36	38
ENSG00000092094	82	164	112	38	127	100	155	249	164	144	151	161	149	141	121	129	104	109	128	128	222	294	249	120	85	101	207	187	233	209	208	190	158	107	115	186	191	192	106	85	111	148	167	197	115	92	107	206	202
ENSG00000092096	1	2	1	1	1	2	4	1	1	0	0	0	0	0	1	1	0	0	0	0	2	2	0	3	0	1	0	2	1	1	0	1	0	1	0	0	0	0	0	0	0	4	0	2	1	0	3	2	3
ENSG00000092098	25	53	47	16	58	43	37	54	78	67	56	79	82	67	47	64	79	55	72	53	97	115	119	85	90	94	89	70	76	73	69	104	88	68	59	54	70	71	76	75	60	70	60	53	86	61	65	85	75
ENSG00000092108	47	155	95	56	162	149	120	162	130	106	161	108	116	133	81	96	106	131	138	147	85	117	100	135	143	133	96	103	122	100	103	106	146	129	127	106	94	104	114	93	111	82	69	103	128	114	121	93	99
ENSG00000092140	102	202	115	59	172	154	140	263	175	123	150	136	91	124	103	96	95	112	112	69	106	148	136	128	116	104	145	141	130	159	138	142	101	85	110	128	153	87	80	109	72	145	107	136	93	76	103	142	141
ENSG00000092148	405	946	913	424	1339	1041	583	1567	791	4941	5878	6084	6012	6063	5954	5938	6155	4180	4116	5568	3903	3384	3233	5692	3861	4434	4222	4040	3819	4905	4957	4081	4746	4470	3994	6419	7263	6083	4745	3653	4729	5876	5495	5442	3122	4095	4829	3646	3821
ENSG00000092199	332	781	769	231	839	674	663	1268	686	881	1065	1024	858	861	1113	1178	1210	775	861	912	1454	1568	1434	1076	832	971	1410	1386	1420	1637	1646	1368	1059	909	839	1562	1784	1476	907	774	968	1648	1446	1573	723	784	853	1501	1603
ENSG00000092200	1	0	0	1	3	1	4	6	3	1	1	2	1	0	1	1	1	1	0	2	1	0	2	2	0	3	6	4	7	1	0	1	2	1	4	1	0	1	0	2	3	2	3	2	1	0	1	8	3
ENSG00000092201	436	881	1086	313	1037	871	908	2429	979	1126	1231	1324	1193	1260	1245	1362	1325	1039	1018	1123	1613	1833	1938	1333	1041	1270	2152	2044	1954	2003	2051	1791	1324	1208	1020	2077	2240	2095	1152	1029	1265	1665	1787	1672	826	949	1068	2351	2454
ENSG00000092203	69	102	68	39	129	83	85	133	93	95	106	112	94	137	109	87	90	102	106	77	168	159	156	133	89	104	167	164	173	150	179	145	115	140	89	123	151	149	86	89	98	144	119	166	114	109	108	195	192
ENSG00000092208	9	26	19	13	32	15	23	23	10	40	72	43	34	43	95	85	88	39	55	62	74	71	63	44	33	47	72	69	69	112	100	87	56	34	44	105	128	97	47	44	39	134	77	109	34	43	47	62	77
ENSG00000092295	0	5	6	1	10	7	8	14	22	3	2	5	5	6	5	3	3	5	5	0	3	6	6	4	12	7	12	18	13	7	3	8	3	1	4	6	3	6	4	4	3	2	2	2	6	4	0	6	6
ENSG00000092330	30	33	44	11	50	47	27	55	44	55	69	93	81	82	77	82	77	74	60	88	172	138	173	99	65	68	128	103	115	108	130	109	95	76	83	75	109	82	65	58	80	109	121	100	87	81	67	125	112
ENSG00000092345	0	0	0	0	0	0	0	0	0	0	0	0	0	0	0	0	0	0	0	0	0	0	0	0	0	0	0	0	0	0	0	0	0	0	0	0	0	0	0	0	0	0	0	0	0	0	0	0	0
ENSG00000092377	5	22	10	9	12	9	0	1	0	0	1	2	0	0	1	1	0	0	0	1	0	0	0	0	1	0	0	1	1	0	0	0	0	0	0	0	1	1	0	0	0	3	19	16	9	11	12	0	0
ENSG00000092421	1	0	0	0	2	1	0	0	0	0	0	0	0	0	2	0	0	0	0	1	0	0	0	0	0	0	1	0	0	0	0	0	0	0	0	0	0	0	1	2	0	0	1	0	0	0	0	3	0
ENSG00000092439	233	745	620	229	810	626	477	1184	691	1119	1306	1319	1157	1167	1479	1438	1388	958	1028	1127	963	987	928	1235	890	958	1202	1255	1263	2057	1986	1673	1406	1220	1164	1957	2109	1840	1177	883	1057	1708	1592	1676	820	921	1162	1258	1314
ENSG00000092445	9	23	22	13	30	30	30	35	44	61	63	71	77	67	57	80	56	57	68	58	173	187	181	114	82	80	48	83	65	93	100	83	113	114	86	60	62	66	73	63	74	70	79	85	66	80	103	62	64
ENSG00000092470	114	271	220	98	336	239	196	390	216	269	323	303	282	271	308	289	311	304	314	267	289	358	283	242	225	223	380	333	375	382	311	319	283	208	261	386	433	345	238	236	268	391	324	397	241	231	313	368	375
ENSG00000092529	0	1	0	0	1	1	2	3	1	1	0	3	0	1	0	0	1	0	1	2	0	1	1	2	1	0	6	1	5	2	0	0	0	0	2	0	1	3	0	3	1	1	1	1	3	0	1	1	0
ENSG00000092531	55	87	91	34	114	90	94	201	77	118	143	170	143	133	131	129	126	84	105	116	149	160	171	174	104	122	190	202	180	213	224	189	117	102	107	201	225	187	82	88	111	213	187	198	87	87	112	185	201
ENSG00000092607	0	0	0	0	0	0	0	0	0	0	0	0	0	0	0	0	0	0	0	0	0	0	0	0	0	0	0	0	0	0	0	0	0	0	0	0	0	0	0	1	0	0	0	0	1	0	0	0	0
ENSG00000092621	152	167	136	113	173	135	222	218	190	294	304	306	328	355	380	382	372	341	367	332	1087	1226	1251	486	484	450	400	397	367	342	365	312	334	289	294	268	323	304	237	223	263	431	436	435	345	343	368	420	468
ENSG00000092758	0	0	1	0	1	0	5	10	10	3	4	5	1	3	2	2	4	0	0	1	13	12	17	11	11	13	24	14	9	5	5	6	9	2	4	5	3	4	2	2	7	7	7	7	7	8	3	21	21
ENSG00000092820	190	159	256	93	230	160	162	410	181	421	393	491	408	403	393	445	469	288	292	370	540	592	637	426	315	391	547	487	552	612	645	610	450	400	344	541	556	503	290	299	369	595	672	587	269	410	340	677	662
ENSG00000092841	116	93	160	65	147	146	163	265	106	256	248	250	268	236	193	234	230	169	186	204	457	523	497	283	222	262	358	317	295	319	337	277	260	282	207	299	276	255	242	185	235	348	357	394	252	286	233	343	377
ENSG00000092847	131	393	297	367	827	619	255	520	368	572	627	658	1000	925	571	575	626	688	740	884	876	953	943	1042	808	875	644	634	672	928	878	802	1227	1066	1066	874	827	852	825	691	942	670	745	755	658	707	799	621	650
ENSG00000092850	1	0	0	1	0	0	3	1	3	0	0	2	0	2	0	0	0	0	3	0	1	1	0	2	5	2	4	6	4	0	0	0	0	0	2	2	1	1	2	0	0	0	0	0	1	1	0	6	2
ENSG00000092853	280	606	661	281	583	519	590	1421	665	926	1077	1144	913	783	1103	1192	1144	826	773	824	807	876	862	881	658	683	1407	1396	1412	1508	1524	1377	996	758	681	1686	1928	1666	877	684	641	1506	1767	1514	674	781	762	1490	1489
ENSG00000092871	17	28	11	26	21	26	8	14	20	25	29	30	41	43	36	33	38	44	34	37	35	52	42	48	32	37	23	24	27	33	30	35	31	24	39	28	37	33	38	28	39	18	18	28	33	32	32	23	21
ENSG00000092929	75	179	161	58	264	213	84	109	164	158	179	195	185	240	172	183	168	209	240	156	503	502	553	311	279	250	248	279	286	203	264	284	277	248	226	245	238	256	240	235	273	229	333	264	325	277	320	246	270
ENSG00000092931	58	127	78	68	128	79	70	81	118	62	63	69	99	89	71	59	54	82	85	95	80	91	70	93	95	86	81	74	82	73	72	55	97	116	98	60	80	57	87	70	87	68	91	82	85	83	98	82	66
ENSG00000092964	100	153	146	214	353	278	102	238	108	832	890	894	879	812	821	969	898	626	552	764	1027	1055	1049	830	564	632	694	617	617	1152	1158	1071	821	758	650	938	1036	863	538	431	586	1356	1472	1556	581	817	906	753	736
ENSG00000092969	0	2	0	3	1	3	1	3	2	1	2	2	2	3	1	0	0	1	5	0	0	0	0	2	3	0	0	2	1	3	4	3	1	4	0	0	3	1	0	0	0	2	0	2	0	0	0	3	2
ENSG00000092978	29	100	61	28	75	64	73	156	98	126	137	165	135	117	92	121	92	70	90	78	108	126	120	101	81	82	113	161	102	149	143	147	91	80	80	146	174	130	100	97	78	113	112	135	75	47	76	119	154
ENSG00000093000	357	509	549	314	828	691	381	874	383	527	663	700	695	758	633	628	622	653	663	648	879	1046	908	841	581	656	883	806	829	991	1043	784	799	690	707	829	969	853	648	541	676	892	884	979	538	637	717	992	982
ENSG00000093009	107	237	198	68	188	186	172	286	220	243	216	270	241	257	272	314	261	261	298	198	306	321	354	242	213	208	297	352	324	248	273	258	179	165	172	300	303	319	226	241	196	261	350	297	254	237	212	319	296
ENSG00000093010	22	69	76	28	111	118	74	63	112	116	119	131	131	154	134	140	115	137	135	118	287	305	373	161	159	158	113	114	126	155	168	177	185	162	174	160	141	165	169	110	150	130	136	134	148	143	101	128	132
ENSG00000093072	39	58	56	112	112	84	37	67	48	44	52	61	61	54	71	87	74	65	68	81	51	63	61	51	50	35	71	83	98	148	112	108	93	105	96	103	97	109	73	61	71	108	104	141	59	94	76	91	85
ENSG00000093100	1	3	3	0	3	3	1	0	2	0	1	1	1	0	1	0	0	1	3	0	0	0	0	0	0	1	1	0	3	1	0	0	1	0	0	0	0	0	2	1	2	1	2	0	0	0	4	0	0
ENSG00000093134	0	0	0	0	0	0	0	0	0	0	0	0	0	0	0	0	0	0	0	0	0	0	0	0	0	0	0	0	0	0	1	0	0	0	0	0	0	0	0	0	0	0	0	0	0	0	0	1	0
ENSG00000093144	30	138	100	58	181	125	110	141	116	117	107	88	86	85	83	86	97	69	84	89	124	149	140	113	89	94	118	101	102	131	147	102	109	90	83	130	138	118	96	70	70	114	98	100	82	55	68	118	116
[truncated: 56,827 more rows]
[truncated: 72 more columns]

## Sheet: Anti-Strep nRIPseq Jurkat
Ensembl_ID	MA_STRIP1	MA_STRIP2	MA_STRIP3	MA_UC1	MA_UC2	MA_UC3	NC_STRIP1	NC_STRIP2	NC_STRIP3	NC_UC1	NC_UC2	NC_UC3	Rev_STRIP1	Rev_STRIP2	Rev_STRIP3	Rev_UC1	Rev_UC2	Rev_UC3	GFP1_STRIP1	GFP1_STRIP2	GFP1_STRIP3	Gag_STRIP1	Gag_STRIP2	Gag_STRIP3	Gag_UC1	Gag_UC2	Gag_UC3	Tat_STRIP1	Tat_STRIP2	Tat_STRIP3	Tat_UC1	Tat_UC2	Tat_UC3	Pol_STRIP1	Pol_STRIP2	Pol_STRIP3	Pol_UC1	Pol_UC2	Pol_UC3	GFP2_STRIP1	GFP2_STRIP2	GFP2_STRIP3
ENSG00000000003	0	2	0	0	0	0	0	0	1	0	0	0	0	0	0	0	0	0	0	0	0	0	0	0	0	0	0	0	0	0	0	0	0	0	0	0	0	1	0	0	0	0
ENSG00000000005	0	0	0	0	0	0	0	0	0	0	0	0	0	0	0	0	0	0	0	0	0	0	0	0	0	0	0	0	0	0	0	0	0	0	0	1	0	0	0	0	0	0
ENSG00000000419	47	5	15	1	3	1	66	70	65	82	103	95	63	69	85	104	121	158	27	66	88	26	51	43	90	67	92	34	34	62	89	87	92	45	39	46	80	60	54	26	27	16
ENSG00000000457	27	5	23	2	0	2	95	84	42	50	59	74	55	37	52	40	50	44	36	48	62	52	64	65	66	50	81	26	67	59	60	41	71	47	47	45	54	60	55	49	48	43
ENSG00000000460	121	23	47	9	2	3	130	125	122	139	170	119	136	110	107	59	121	110	111	181	157	189	181	163	162	136	130	60	164	141	113	106	148	189	159	156	132	130	129	185	176	168
ENSG00000000938	1	0	2	2	0	0	8	15	30	4	7	11	4	2	4	3	7	2	8	11	15	9	6	4	10	11	9	1	3	5	3	3	8	6	8	7	7	8	3	4	9	6
ENSG00000000971	0	0	0	0	0	0	0	1	0	0	0	0	0	0	0	0	0	0	0	0	0	0	1	0	0	0	0	0	0	0	0	1	0	0	0	0	3	0	0	0	0	2
ENSG00000001036	0	0	0	0	0	0	0	0	3	0	0	0	0	0	0	0	0	0	0	0	0	1	0	1	0	0	0	0	0	0	0	0	0	0	0	0	0	0	0	0	0	1
ENSG00000001084	68	25	39	12	4	2	240	193	174	213	298	276	182	173	197	158	229	247	106	174	200	185	189	163	275	191	335	66	119	141	148	131	172	230	203	216	201	280	159	134	131	134
ENSG00000001167	281	52	94	17	13	14	698	561	481	602	999	737	430	445	526	470	556	716	188	450	597	218	342	291	695	444	776	165	293	458	538	509	693	418	351	371	522	746	530	238	237	213
ENSG00000001460	0	0	0	0	0	0	4	6	3	4	1	7	0	1	0	1	1	0	4	2	2	2	3	1	2	1	3	0	1	0	2	2	3	0	2	0	0	0	2	1	2	1
ENSG00000001461	87	19	38	14	5	6	193	182	135	137	183	160	123	128	150	154	182	262	82	144	152	84	103	99	194	146	176	54	109	154	163	155	233	143	118	129	179	181	185	110	80	73
ENSG00000001497	406	52	150	18	3	7	420	409	345	442	635	521	371	346	354	261	379	479	284	396	402	331	374	347	518	393	506	85	277	308	314	301	321	400	371	420	390	486	410	322	351	327
ENSG00000001561	16	1	1	5	1	1	73	102	85	80	71	55	44	25	50	49	62	86	13	39	58	20	42	30	61	42	72	9	34	45	46	53	75	31	32	28	55	64	35	13	13	15
ENSG00000001617	16	7	10	0	0	2	6	5	8	8	16	6	25	18	17	7	26	20	24	40	42	8	12	25	15	13	18	1	13	14	5	6	4	10	3	3	6	7	3	33	28	34
ENSG00000001626	2	0	0	0	0	0	0	4	0	5	2	1	2	0	3	1	0	1	3	4	3	0	1	0	1	0	0	0	0	2	1	1	3	0	0	2	3	2	1	0	0	0
ENSG00000001629	154	45	61	34	6	11	420	380	274	356	433	427	253	305	304	288	371	453	341	546	591	275	283	290	419	328	509	139	251	267	254	247	286	435	308	393	326	454	339	411	416	381
ENSG00000001630	0	0	0	0	0	0	0	1	0	0	0	0	0	0	0	0	0	0	0	0	0	1	0	0	0	0	0	0	0	0	0	0	0	0	0	0	3	0	1	0	0	0
ENSG00000001631	163	51	94	10	10	4	185	214	195	287	361	343	306	252	272	208	292	317	363	415	477	306	309	267	365	333	329	118	347	331	248	245	304	342	352	333	238	314	240	479	472	450
ENSG00000002016	48	6	13	1	1	0	46	51	41	44	59	58	58	56	38	37	41	49	28	34	29	75	51	49	60	38	50	15	44	45	38	32	38	64	68	59	32	30	21	40	45	33
ENSG00000002079	0	1	0	0	0	0	0	0	0	0	0	0	1	1	0	0	0	0	1	2	0	0	0	1	0	0	0	0	0	1	0	0	0	0	1	0	0	0	0	1	2	0
ENSG00000002330	48	2	14	0	0	0	163	153	87	59	66	65	70	65	86	83	110	86	22	64	64	35	63	47	42	54	82	13	32	46	64	57	68	35	38	42	60	49	57	23	34	26
ENSG00000002549	163	20	40	3	1	3	286	210	207	267	240	231	160	175	214	182	220	270	31	140	191	72	137	121	218	172	285	39	52	123	175	173	168	109	78	91	198	198	181	48	35	50
ENSG00000002586	369	55	77	15	11	18	2075	2027	1215	797	800	766	741	869	1102	1286	1689	1522	122	559	755	133	310	222	383	307	497	176	230	596	745	797	938	372	306	371	854	697	662	125	119	80
ENSG00000002587	0	0	0	0	0	0	0	0	0	0	0	0	0	1	0	0	0	0	0	0	0	2	0	0	0	0	0	0	0	0	0	0	0	0	0	1	0	0	0	0	0	1
ENSG00000002726	0	0	0	0	0	0	0	0	0	0	0	0	1	1	1	0	1	0	0	0	0	0	0	0	0	1	0	0	1	0	0	0	0	0	0	1	0	0	0	2	0	1
ENSG00000002745	0	0	0	0	0	0	0	0	0	0	0	0	0	1	0	0	0	0	1	0	0	0	0	0	0	0	0	0	0	0	0	0	0	0	0	0	0	0	0	0	0	0
ENSG00000002746	9	0	0	0	0	0	1	4	3	3	4	2	0	0	1	1	0	1	2	4	8	3	4	0	1	2	3	0	3	3	3	0	0	10	6	4	5	9	3	4	7	3
ENSG00000002822	133	43	111	6	2	3	231	261	202	171	241	236	251	218	205	129	163	189	246	228	226	349	244	332	257	206	214	60	276	164	90	108	123	216	223	238	144	208	209	306	315	304
ENSG00000002834	288	55	133	37	30	21	546	476	345	488	653	493	276	278	428	322	399	623	142	411	512	172	281	242	562	442	723	104	255	341	475	438	607	247	210	241	396	502	376	168	165	152
ENSG00000002919	23	3	9	3	0	0	85	75	60	29	52	29	22	24	40	27	40	41	13	32	35	23	25	26	45	38	42	9	29	32	42	35	43	15	18	27	29	40	42	16	20	12
ENSG00000002933	0	0	0	0	0	0	0	0	2	0	0	0	0	0	0	0	0	0	0	0	0	1	0	0	0	0	0	0	0	0	0	0	0	0	0	0	0	0	0	0	0	0
ENSG00000003056	133	28	46	7	4	2	370	286	300	251	404	301	146	159	197	226	262	344	25	79	102	80	186	152	302	228	391	79	90	153	256	232	300	150	132	139	289	304	252	30	17	27
ENSG00000003096	0	0	0	0	0	0	0	0	1	0	0	1	0	0	0	0	0	0	0	0	0	0	0	0	0	0	0	0	0	0	0	0	0	0	0	0	0	0	0	0	0	0
ENSG00000003137	27	5	19	9	1	0	97	96	61	49	104	72	44	42	35	45	42	66	37	74	92	27	52	50	115	64	106	9	38	48	63	62	77	64	68	59	75	94	69	24	30	36
ENSG00000003147	7	0	2	0	0	0	5	5	2	0	11	6	5	4	0	0	3	3	5	9	14	2	1	1	2	4	0	3	10	10	9	13	17	5	1	1	0	1	0	9	10	11
ENSG00000003249	2	0	0	0	0	0	2	0	3	0	1	2	4	4	1	8	3	4	0	1	1	0	0	0	0	1	2	1	0	0	2	1	1	4	3	2	2	3	6	0	1	2
ENSG00000003393	132	27	50	5	1	3	162	160	157	159	175	174	181	161	167	103	157	167	167	171	206	145	134	137	163	147	171	70	208	222	189	163	240	163	137	152	127	165	111	173	167	173
ENSG00000003400	28	1	13	4	0	1	34	48	42	33	43	32	15	15	18	6	16	18	31	35	48	34	30	29	65	45	45	28	59	58	67	62	65	35	26	25	52	45	50	21	29	32
ENSG00000003402	78	15	71	2	3	6	150	143	155	121	145	163	80	90	72	50	88	95	89	116	115	127	94	100	122	99	109	63	204	185	137	131	149	136	163	163	91	131	87	111	127	106
ENSG00000003436	0	0	0	0	0	0	3	2	1	0	0	4	0	0	0	0	0	0	0	0	1	0	0	0	0	1	0	1	4	4	1	0	2	0	0	0	0	0	0	0	0	0
ENSG00000003509	20	2	9	0	0	0	36	30	22	35	28	38	41	38	38	30	50	34	26	58	61	33	30	30	32	22	35	10	33	22	46	24	23	28	27	23	18	40	28	35	41	34
ENSG00000003756	544	106	185	16	9	10	275	352	294	386	503	505	425	362	345	190	287	315	473	422	414	571	498	530	522	398	476	133	502	368	229	234	277	444	484	530	253	388	303	554	519	503
ENSG00000003987	0	0	0	0	0	0	0	0	0	0	0	0	0	0	0	0	0	0	1	0	0	0	0	0	0	0	0	1	0	1	0	1	0	0	0	0	0	0	0	0	0	1
ENSG00000003989	0	0	0	0	0	0	0	0	1	0	0	0	0	1	1	0	0	0	0	0	0	0	1	0	0	0	0	0	0	0	0	0	0	0	0	1	0	0	0	1	1	1
ENSG00000004059	92	21	11	4	6	1	165	182	134	127	151	128	90	80	114	138	147	186	32	107	146	34	74	65	115	123	129	30	33	80	150	143	137	73	45	69	131	123	124	25	19	13
ENSG00000004139	11	7	3	6	2	0	23	32	15	16	35	20	17	10	14	11	7	8	22	29	25	26	15	24	21	14	18	7	22	17	21	15	23	28	15	25	26	9	16	27	29	28
ENSG00000004142	141	23	38	6	4	2	491	468	348	307	281	304	202	239	280	250	349	324	60	176	233	109	194	131	262	200	294	64	91	148	217	242	278	100	122	123	249	257	230	50	55	34
ENSG00000004399	18	0	3	3	6	0	85	82	57	44	71	45	81	79	72	53	76	87	24	21	18	39	29	44	65	50	70	41	134	170	150	145	157	23	11	14	31	30	33	28	24	32
ENSG00000004455	279	33	96	31	18	12	510	446	432	502	612	469	399	462	500	483	630	611	158	376	499	180	310	266	485	400	573	111	157	285	377	374	463	243	223	237	487	466	387	193	190	170
ENSG00000004468	24	3	13	8	6	5	52	59	44	78	82	70	42	43	43	47	68	66	30	57	69	87	90	94	173	138	199	33	72	108	129	109	137	63	53	57	72	86	88	40	42	42
ENSG00000004478	662	100	147	22	13	17	1450	1103	958	1022	1381	1070	754	822	1019	831	1142	1500	99	400	504	279	621	515	1164	871	1439	153	202	424	508	552	688	444	411	486	1039	1084	961	119	121	83
ENSG00000004487	754	113	200	29	19	31	1573	1281	1054	1186	1415	1183	853	903	1042	817	1068	1199	300	725	926	481	714	629	1176	883	1322	221	448	687	780	700	965	715	619	689	1045	1254	1052	440	368	333
ENSG00000004534	427	100	218	12	5	20	299	325	336	430	584	542	547	454	438	299	451	502	589	569	514	589	578	566	580	472	454	182	599	490	293	290	369	493	536	589	375	444	431	688	633	625
ENSG00000004660	58	10	32	3	1	3	48	73	36	56	56	43	62	55	67	25	49	63	33	47	42	44	37	51	35	34	46	6	31	27	24	16	19	42	40	42	30	40	26	57	53	65
ENSG00000004700	69	17	20	7	4	3	178	146	143	130	166	134	71	93	108	91	105	134	21	88	96	74	110	79	150	130	198	34	89	109	123	108	136	98	83	89	124	145	146	52	49	36
ENSG00000004766	32	6	20	0	0	1	98	103	71	40	52	68	63	59	59	40	65	61	51	58	71	68	57	59	60	50	64	27	57	57	49	32	60	54	74	59	42	83	64	82	66	54
ENSG00000004776	0	0	0	0	0	0	2	3	0	0	2	1	1	0	0	0	0	2	0	0	0	1	1	2	2	1	1	2	4	1	1	3	5	0	3	2	0	0	0	0	0	0
ENSG00000004777	250	79	173	2	1	4	116	157	85	79	150	145	231	190	188	73	131	134	299	231	275	361	211	356	222	190	141	88	437	259	104	76	133	325	323	308	85	136	124	365	403	355
ENSG00000004779	182	29	15	3	0	5	416	386	217	208	239	180	181	221	204	241	325	284	38	194	219	62	158	128	173	163	228	57	47	136	174	208	222	114	63	89	221	200	129	36	34	28
ENSG00000004799	0	0	0	0	1	0	0	0	0	0	0	0	0	0	0	0	0	0	0	0	0	0	0	0	0	1	0	0	0	0	0	0	0	0	0	0	0	0	0	0	0	0
ENSG00000004809	0	0	0	0	0	0	2	0	1	0	0	0	1	1	1	1	2	3	2	0	1	0	0	0	0	0	0	0	0	1	1	2	1	1	0	0	0	0	0	0	0	1
ENSG00000004838	11	2	0	0	0	0	16	14	10	3	2	7	4	8	5	5	12	8	7	10	12	9	5	7	4	7	12	3	8	12	4	5	5	8	15	11	9	12	7	8	5	7
ENSG00000004846	0	0	0	1	0	0	0	0	2	0	0	0	0	0	1	1	0	1	0	0	0	0	1	1	0	0	0	0	1	0	0	1	1	1	1	2	3	0	0	0	0	0
ENSG00000004848	0	0	0	0	0	0	0	0	0	0	0	0	0	0	0	0	0	0	0	0	0	0	0	0	0	0	0	0	0	0	0	0	0	1	0	0	0	0	0	0	0	0
ENSG00000004864	16	4	6	0	2	2	50	50	36	18	21	20	10	12	20	17	15	14	11	18	20	8	6	12	17	7	20	10	9	5	13	16	16	23	15	23	19	24	20	14	11	13
ENSG00000004866	11	5	7	2	0	0	35	35	23	24	36	28	13	15	10	9	12	24	12	12	15	20	17	7	10	18	17	5	18	19	15	23	12	23	28	20	28	23	24	6	8	7
ENSG00000004897	214	34	74	26	1	17	517	451	404	469	597	442	365	366	370	318	414	510	215	387	505	266	288	262	461	316	461	171	327	402	418	398	526	377	332	369	446	538	435	248	252	227
ENSG00000004939	1	0	0	0	3	0	1	1	1	0	0	2	0	0	1	0	0	0	0	0	1	0	0	1	0	0	0	0	1	0	0	0	0	0	0	0	0	0	2	0	0	0
ENSG00000004948	0	0	0	0	0	0	0	1	0	0	0	0	0	0	0	0	0	0	0	0	1	0	0	0	0	0	0	0	0	0	0	0	0	0	0	0	0	1	0	0	0	0
ENSG00000004961	40	2	4	0	0	4	93	54	68	86	101	75	52	53	58	47	70	79	15	51	69	22	57	37	77	68	71	18	17	42	58	43	62	39	28	28	65	65	56	10	11	7
ENSG00000004975	165	32	72	13	6	10	251	212	162	195	268	178	208	217	240	192	248	273	120	174	206	141	138	185	207	182	241	70	157	158	190	203	244	176	156	154	180	215	179	136	129	123
ENSG00000005001	0	0	0	0	0	0	0	0	1	0	0	0	0	0	0	0	0	0	0	0	0	0	0	0	0	0	0	0	0	0	0	0	0	0	0	0	0	0	0	0	0	0
ENSG00000005007	416	93	154	30	9	16	522	495	363	592	708	603	525	524	658	291	463	610	299	398	447	370	433	424	708	516	685	107	334	359	320	307	317	385	397	401	466	571	571	331	358	353
ENSG00000005020	0	0	0	0	0	0	0	0	13	0	0	0	0	0	0	0	0	0	0	1	0	0	0	0	0	1	0	0	0	0	0	0	0	0	0	2	0	2	0	0	0	0
ENSG00000005022	435	37	56	8	20	15	1418	1404	1020	644	779	583	389	420	505	528	724	671	99	545	630	177	417	325	624	456	703	184	178	432	648	621	741	253	212	267	611	631	562	73	86	56
ENSG00000005059	38	6	2	3	1	4	142	184	134	78	101	88	67	60	71	88	107	74	17	72	85	28	63	48	63	57	98	26	43	74	90	81	101	43	44	48	83	84	70	20	17	15
ENSG00000005073	0	0	0	0	0	0	0	0	0	0	0	0	0	0	0	0	0	0	0	0	0	0	0	0	0	0	0	0	0	0	1	0	0	0	0	0	0	0	0	0	0	0
ENSG00000005075	94	13	11	1	0	1	61	81	50	112	100	108	67	69	92	120	176	147	25	112	129	33	76	54	63	46	86	19	41	88	100	102	96	92	64	81	150	81	77	29	29	27
ENSG00000005100	97	19	43	13	10	1	364	316	271	289	398	346	185	155	177	166	224	239	96	164	217	171	212	206	324	237	356	55	98	131	159	122	156	194	201	185	178	274	208	119	121	117
ENSG00000005102	0	0	0	0	0	0	0	0	0	0	0	0	0	0	0	0	0	0	0	0	0	0	0	0	0	0	0	0	0	0	0	0	0	0	0	0	0	0	1	0	0	0
ENSG00000005108	0	0	0	0	0	0	0	0	1	0	0	1	0	0	0	0	0	0	2	0	2	0	1	0	0	0	0	0	1	0	0	1	0	0	1	0	0	0	0	0	1	0
ENSG00000005156	371	72	196	33	20	19	771	671	547	678	933	780	463	441	507	371	526	622	328	508	515	436	468	526	805	607	839	174	465	496	453	423	537	438	414	501	519	711	534	354	373	369
ENSG00000005175	140	22	42	5	9	5	247	228	195	229	325	289	171	180	201	222	275	357	100	205	275	145	185	148	268	224	278	93	167	173	202	219	233	175	152	175	272	328	229	130	132	115
ENSG00000005187	0	0	0	0	0	0	1	1	1	0	0	3	2	1	0	2	1	1	1	2	2	0	2	0	1	0	0	0	1	1	0	0	0	0	1	1	1	0	2	0	1	3
ENSG00000005189	0	1	2	0	0	0	9	9	1	1	7	4	2	1	3	8	3	9	4	7	14	2	0	2	3	0	5	3	2	4	8	3	2	2	3	8	8	2	7	8	7	6
ENSG00000005194	58	9	10	1	3	1	150	161	109	136	150	114	99	96	115	99	139	142	48	95	101	47	87	75	148	93	151	18	51	90	91	118	122	62	63	65	124	156	89	34	32	40
ENSG00000005206	113	48	126	8	2	6	111	176	128	127	144	173	198	179	159	46	123	79	364	340	328	357	230	349	216	203	122	83	383	256	98	101	135	289	295	295	78	134	121	464	479	488
ENSG00000005238	21	9	7	0	0	0	27	26	19	17	23	21	26	20	30	14	39	33	21	29	37	12	30	18	27	17	34	6	26	19	21	22	23	27	18	19	13	32	17	18	15	21
ENSG00000005243	0	0	0	0	0	0	0	1	0	0	0	0	1	0	0	0	1	0	1	2	0	0	0	0	0	0	0	0	0	0	1	0	0	0	0	0	0	0	0	1	2	1
ENSG00000005249	23	3	1	2	2	3	67	45	53	49	56	54	19	28	29	28	33	46	6	36	50	10	9	13	36	30	44	5	12	23	37	38	49	96	58	40	83	123	75	10	8	10
ENSG00000005302	67	23	23	9	0	2	98	82	66	130	163	132	78	60	86	104	107	120	34	124	129	70	80	75	145	123	146	37	76	108	80	83	113	75	72	85	113	102	79	72	63	63
ENSG00000005339	689	184	240	25	21	16	483	480	410	525	815	698	524	516	564	439	617	881	370	466	560	484	545	510	772	565	838	196	689	671	517	470	625	555	583	566	494	667	521	418	444	425
ENSG00000005379	159	69	165	4	5	17	32	82	66	39	60	96	104	102	76	15	68	49	221	169	141	301	217	298	202	135	64	207	1174	670	188	125	184	205	276	278	17	92	72	254	249	285
ENSG00000005381	0	0	0	0	0	0	0	0	0	0	0	0	0	0	0	0	0	0	1	0	0	0	0	0	0	0	0	1	2	4	0	0	1	0	0	0	0	0	0	0	0	0
ENSG00000005421	0	0	0	0	0	0	0	0	0	0	0	0	0	0	0	0	0	0	0	0	0	0	0	0	0	0	0	0	0	0	0	0	1	0	0	0	0	0	0	0	0	0
ENSG00000005436	78	14	25	5	1	1	147	148	106	127	166	135	100	76	108	103	141	143	67	134	160	71	103	77	131	116	117	49	85	130	119	157	146	111	79	106	145	135	115	78	74	90
ENSG00000005448	35	4	4	2	3	0	158	118	103	71	80	59	49	57	62	47	86	75	26	52	73	31	45	47	41	57	82	11	45	56	73	79	99	39	20	29	48	71	82	29	25	24
ENSG00000005469	14	3	12	4	2	0	40	59	42	43	45	40	38	31	31	20	27	34	34	33	26	36	39	42	46	41	48	7	22	35	23	31	22	33	38	48	32	39	38	25	24	31
ENSG00000005471	0	0	0	0	0	0	2	3	1	1	1	0	2	0	2	1	0	0	0	3	1	0	3	0	2	1	0	2	3	1	1	2	5	1	3	3	2	2	1	3	2	1
ENSG00000005483	434	76	153	24	4	19	307	337	289	406	594	604	449	413	394	413	591	652	329	434	437	452	447	437	605	480	704	196	560	537	510	458	617	756	618	655	465	710	465	371	406	390
ENSG00000005486	64	6	12	2	1	2	213	191	134	86	92	88	65	74	101	98	143	115	20	71	86	37	55	46	65	59	85	13	55	76	98	103	120	52	55	31	92	80	71	33	31	28
ENSG00000005513	0	0	0	0	7	0	1	2	1	3	0	2	1	3	3	0	1	2	2	1	1	2	3	5	2	1	3	0	0	2	2	2	0	1	0	2	0	0	0	0	1	0
ENSG00000005700	120	21	53	12	5	6	662	654	531	300	374	289	205	207	244	223	278	342	131	200	235	209	246	201	343	251	358	80	176	224	266	251	313	214	204	189	168	269	208	154	144	119
ENSG00000005801	99	28	48	6	4	6	171	189	148	203	239	249	219	194	178	109	221	218	186	237	214	235	170	194	208	153	183	91	251	207	166	146	203	181	180	201	116	186	116	268	260	284
ENSG00000005810	488	88	242	66	23	49	1022	883	775	932	1222	1128	769	707	741	544	827	849	639	790	835	864	866	874	1090	833	1152	317	919	843	691	583	831	1200	1048	1092	763	1158	963	821	728	758
ENSG00000005812	47	2	8	8	0	0	177	130	132	150	164	125	94	93	101	85	130	185	16	88	90	56	92	71	111	95	152	47	51	106	112	102	140	77	60	78	101	131	107	33	46	34
ENSG00000005844	933	134	213	16	12	17	460	480	395	485	603	490	284	278	306	200	299	379	414	386	429	505	448	586	603	460	554	167	622	560	436	365	471	529	552	596	501	599	555	461	490	397
ENSG00000005882	53	4	19	2	1	0	80	72	49	43	97	75	62	73	95	58	95	93	24	60	84	24	31	33	75	53	78	20	34	45	62	56	70	50	43	38	58	82	66	33	21	16
ENSG00000005884	56	13	36	2	2	5	45	37	30	50	63	48	47	28	32	27	50	38	49	66	68	35	26	55	66	41	75	11	23	34	18	27	43	53	54	43	56	67	52	56	44	60
ENSG00000005889	56	12	38	8	5	4	296	227	197	220	295	262	152	100	119	149	134	192	71	141	155	127	137	117	267	171	317	49	123	144	151	139	209	171	141	150	171	273	154	82	96	84
ENSG00000005893	77	2	9	7	5	3	234	189	179	174	231	176	120	116	151	137	181	214	43	122	174	62	100	63	192	149	242	75	86	157	220	192	265	111	114	107	184	248	207	51	57	57
ENSG00000005961	5	0	1	0	0	0	4	3	3	3	0	2	3	4	0	2	0	5	12	4	10	5	3	5	2	1	2	2	3	8	2	3	3	7	7	7	4	1	1	10	11	9
ENSG00000005981	0	0	0	0	0	0	0	0	0	0	0	0	0	0	0	0	0	0	1	0	0	0	0	0	0	0	0	0	0	0	0	0	0	0	0	0	0	0	0	0	1	0
ENSG00000006007	60	10	18	2	0	4	286	283	208	141	178	152	123	119	160	184	251	216	32	92	123	50	123	87	152	122	210	53	53	125	159	168	223	99	72	83	147	150	121	24	36	28
ENSG00000006015	38	7	16	1	0	4	55	54	40	56	50	55	51	32	43	38	40	36	48	78	86	53	62	60	46	38	30	20	53	60	39	32	45	47	48	60	36	34	40	75	83	68
ENSG00000006016	0	1	0	0	0	0	0	0	0	0	0	0	0	1	2	1	0	0	1	0	1	0	1	0	0	0	1	0	0	1	0	0	0	0	0	0	0	0	0	2	0	0
ENSG00000006025	87	15	39	2	0	0	36	43	40	34	52	67	81	61	73	25	60	46	97	104	85	103	79	106	76	54	79	25	97	72	49	33	63	75	93	75	54	48	53	99	124	106
ENSG00000006042	14	3	5	0	0	1	87	93	74	37	34	33	15	12	14	11	29	24	6	24	35	9	18	12	23	18	32	10	17	34	26	43	41	15	7	15	22	28	23	13	8	10
ENSG00000006047	13	8	26	6	3	0	14	29	18	24	36	34	28	29	29	14	31	22	88	90	90	70	40	74	53	57	36	9	40	39	18	23	23	59	68	91	46	59	64	87	88	109
ENSG00000006059	0	0	0	0	0	0	0	0	0	0	0	0	0	0	0	0	0	0	0	0	0	0	0	1	0	0	0	0	0	0	0	0	0	0	0	0	0	0	0	0	0	0
ENSG00000006062	57	8	25	1	0	0	48	66	35	53	55	60	65	67	66	35	62	74	79	70	79	70	53	80	70	49	68	9	66	32	39	22	34	45	55	62	29	47	44	86	67	67
ENSG00000006071	0	0	1	0	0	0	0	0	0	0	0	0	0	0	1	0	0	0	0	0	0	0	0	0	1	0	0	1	0	2	2	0	0	0	0	0	0	0	0	0	1	0
ENSG00000006116	0	0	1	0	0	0	0	0	0	0	0	0	0	0	0	0	0	0	0	0	0	0	0	0	0	0	0	0	0	0	3	0	0	0	0	1	0	0	0	0	1	1
ENSG00000006118	12	1	12	0	0	1	32	36	23	23	20	27	17	25	30	27	14	17	21	44	44	16	25	19	24	14	12	12	17	28	30	14	28	9	11	12	7	10	13	29	43	41
ENSG00000006125	383	55	131	39	16	35	1258	1123	941	849	1086	819	533	599	669	560	682	873	176	479	637	287	471	383	853	666	921	179	320	487	573	564	739	440	389	425	699	929	796	217	220	213
ENSG00000006128	0	0	0	0	0	0	0	0	0	0	0	0	0	0	0	0	0	0	0	0	0	0	0	0	0	0	0	0	0	0	0	0	0	0	0	0	0	0	0	0	0	0
ENSG00000006194	103	29	55	11	1	3	386	314	262	243	324	261	202	202	208	161	221	272	86	141	222	133	178	154	309	196	261	30	105	123	137	112	182	112	150	157	182	216	166	110	126	108
ENSG00000006210	0	0	0	0	0	0	0	1	0	0	0	0	0	0	0	0	0	0	0	0	1	0	0	0	0	0	0	0	2	0	0	0	0	1	0	0	0	0	0	0	0	0
ENSG00000006282	44	5	12	3	0	0	74	78	30	21	16	22	16	11	23	7	18	14	32	31	24	28	19	27	27	14	11	5	14	24	16	7	16	37	32	40	26	31	28	34	44	22
ENSG00000006283	0	0	0	0	0	0	0	0	2	0	0	0	1	0	0	0	0	0	0	0	0	0	0	0	0	0	0	0	0	0	0	0	0	0	0	1	0	0	0	0	0	0
ENSG00000006327	1	0	0	0	0	0	6	3	1	0	0	3	2	3	3	5	3	10	1	3	2	0	1	2	3	0	0	1	1	2	2	0	4	0	1	1	4	3	2	0	1	2
ENSG00000006377	0	0	0	0	0	0	0	0	0	0	0	0	0	0	0	0	0	0	0	0	0	0	0	0	0	1	0	0	0	0	0	0	1	0	0	0	0	1	1	0	0	0
ENSG00000006432	58	8	50	8	7	2	112	143	97	132	163	117	94	110	93	64	95	102	59	88	91	76	95	84	156	107	171	32	63	91	118	86	115	87	99	93	104	142	116	75	72	65
ENSG00000006451	70	14	18	4	6	9	160	152	123	164	201	199	93	116	107	162	183	248	39	88	177	49	73	49	133	109	213	40	54	119	151	160	169	75	68	100	193	201	129	31	22	30
ENSG00000006453	0	0	2	0	0	2	0	0	0	0	0	0	0	0	0	0	2	0	2	0	0	0	0	1	0	0	0	0	0	0	0	0	0	0	0	2	0	0	0	0	0	0
ENSG00000006459	38	10	10	2	12	4	99	68	74	39	76	66	62	72	85	70	108	106	31	75	91	52	49	68	100	70	116	38	80	96	71	84	120	83	62	54	73	104	67	56	59	58
ENSG00000006468	0	0	0	0	0	1	1	3	0	2	1	0	0	1	1	0	0	0	1	0	2	0	0	0	1	2	0	0	1	2	1	1	1	0	1	1	0	1	0	0	0	3
ENSG00000006530	70	16	37	0	2	0	105	125	94	120	155	141	101	94	89	80	110	143	64	91	127	98	88	97	144	95	152	35	83	75	85	99	129	105	103	101	121	119	118	68	97	93
ENSG00000006534	1	0	1	1	0	0	1	0	4	0	0	0	1	2	0	0	2	0	3	5	5	0	1	0	1	4	1	1	0	0	0	0	0	0	4	1	0	4	0	4	4	1
ENSG00000006555	0	0	0	0	0	0	0	0	1	0	0	0	0	0	0	1	0	0	0	0	0	0	0	0	0	0	0	0	0	0	0	0	1	1	0	0	0	0	0	0	0	0
ENSG00000006576	67	17	24	9	2	1	213	206	151	143	152	144	149	126	143	118	136	182	97	113	146	154	126	155	207	141	185	79	165	151	126	132	159	156	147	161	158	180	126	108	138	92
ENSG00000006606	0	0	0	0	0	2	0	0	0	0	0	0	0	0	0	0	0	0	0	0	0	0	0	0	0	0	0	0	0	0	0	0	0	0	0	0	0	0	0	1	0	0
ENSG00000006607	81	30	53	6	5	8	314	306	237	203	231	236	272	244	215	171	235	265	137	174	194	165	185	211	217	199	247	57	124	137	138	119	149	157	151	151	137	195	168	140	165	149
ENSG00000006611	0	0	0	0	0	0	0	0	0	0	0	0	0	0	0	0	0	0	0	0	0	0	1	0	0	0	0	1	0	1	0	0	0	0	0	0	0	0	0	0	0	0
ENSG00000006625	16	1	9	1	0	3	59	34	37	44	63	50	28	29	26	46	67	70	6	34	46	17	29	22	46	42	51	21	9	43	39	56	63	21	18	18	41	52	29	4	9	6
ENSG00000006634	111	21	36	4	11	4	178	179	114	222	300	205	147	169	174	212	286	321	87	162	242	89	128	120	251	168	295	73	118	190	246	258	264	177	155	167	226	296	213	83	63	71
ENSG00000006638	0	0	0	0	0	0	0	0	0	0	0	0	0	0	0	0	1	0	0	0	0	0	0	1	0	0	0	0	0	0	1	0	0	0	0	0	0	0	0	0	0	0
ENSG00000006652	61	10	12	6	5	7	151	121	124	93	143	113	109	96	113	90	145	149	49	116	123	76	79	70	123	109	163	49	76	102	128	120	194	106	89	103	98	99	82	67	73	81
ENSG00000006659	0	0	0	0	0	0	1	1	0	0	0	0	0	0	0	0	0	0	0	0	1	0	0	0	0	0	0	0	0	0	0	0	0	0	0	0	0	2	0	0	0	0
ENSG00000006695	28	9	18	0	3	0	95	68	60	64	82	65	52	48	67	77	77	78	33	54	83	53	53	49	76	47	75	23	28	43	55	55	84	55	45	45	62	61	59	46	38	43
ENSG00000006704	66	18	8	0	0	0	48	52	35	24	30	39	46	37	57	37	42	47	32	43	38	45	47	43	42	47	40	13	62	54	57	35	56	53	58	53	17	31	38	59	45	50
ENSG00000006712	222	29	56	1	7	6	263	204	213	271	319	301	134	153	185	217	265	348	66	181	218	87	159	131	284	218	283	57	101	156	190	228	247	142	144	135	304	351	243	76	86	57
ENSG00000006715	156	26	58	17	4	14	420	319	276	238	301	271	191	173	229	149	244	300	132	210	250	151	195	168	281	169	300	75	185	177	185	166	217	193	204	200	224	269	210	188	152	155
ENSG00000006740	22	10	25	2	0	2	87	92	65	37	29	31	45	38	52	29	50	50	56	44	57	47	56	32	52	35	36	15	35	35	37	33	44	37	42	43	48	32	39	62	47	53
ENSG00000006744	404	79	122	8	5	19	645	581	424	463	583	499	362	333	415	342	444	530	230	391	399	296	404	352	517	387	533	103	291	275	311	261	369	352	300	376	401	512	445	275	250	254
ENSG00000006747	0	0	0	0	0	0	0	1	1	1	0	0	1	0	0	0	0	0	0	0	0	1	0	1	0	0	0	0	0	1	0	0	0	0	0	1	0	0	0	0	0	0
ENSG00000006756	0	0	0	0	0	0	0	1	0	0	0	0	0	1	0	0	0	0	0	0	0	0	1	0	0	0	0	0	0	0	1	0	0	0	0	0	0	1	0	0	0	1
ENSG00000006757	0	0	0	0	0	0	0	0	0	0	0	0	0	0	0	0	0	0	0	0	0	0	0	0	0	0	0	0	0	0	0	0	0	0	0	0	0	0	0	0	0	0
ENSG00000006788	0	0	0	0	0	0	0	0	1	0	0	0	0	0	0	0	0	0	0	0	0	0	0	0	1	0	0	0	0	0	1	1	0	0	0	2	0	0	0	0	0	0
ENSG00000006831	135	19	62	26	12	8	720	600	484	315	492	432	231	223	315	328	407	525	40	111	165	128	248	197	366	258	436	111	160	238	358	360	416	289	261	275	357	494	326	51	38	39
ENSG00000006837	0	0	0	0	0	0	4	4	1	2	3	4	1	5	5	3	4	12	4	12	9	7	5	7	5	1	3	0	10	3	4	3	3	2	5	8	1	4	0	12	13	11
ENSG00000007001	0	0	0	0	0	0	0	0	0	0	0	0	1	0	0	0	0	0	0	0	1	1	0	0	0	0	0	0	0	0	0	0	0	0	0	0	0	0	0	0	0	0
ENSG00000007038	0	0	0	0	0	0	0	0	0	0	0	0	0	0	0	0	0	0	0	0	0	0	0	0	0	0	0	0	0	1	0	0	0	0	0	0	0	0	0	0	0	1
ENSG00000007047	157	36	48	22	6	16	196	171	139	173	271	279	193	179	181	149	227	369	97	182	207	135	138	145	238	179	319	51	132	134	156	154	216	200	194	184	221	299	155	113	124	103
ENSG00000007062	0	0	1	0	0	0	0	0	1	0	2	0	1	1	0	0	1	0	0	3	0	2	0	2	1	2	0	0	1	0	1	0	0	0	2	0	0	0	0	0	0	4
ENSG00000007080	349	52	73	5	4	5	289	287	227	334	346	304	209	235	259	314	385	435	67	242	305	83	243	176	307	210	366	51	95	170	240	248	293	136	111	141	373	264	228	63	62	53
ENSG00000007129	10	0	3	4	0	0	9	12	5	12	13	23	6	9	7	6	8	3	8	11	12	6	8	16	12	6	11	3	4	9	13	18	16	0	6	9	9	7	6	4	11	13
ENSG00000007168	246	33	107	21	15	22	819	678	610	582	841	624	434	416	493	360	501	587	190	377	525	301	430	348	694	483	765	172	362	465	497	446	535	537	455	464	526	751	531	215	221	193
ENSG00000007171	0	0	0	0	0	0	0	0	0	0	0	0	0	0	0	0	0	0	0	0	4	0	0	0	0	0	1	0	0	0	0	0	0	0	0	0	0	0	0	0	1	0
ENSG00000007174	0	0	0	0	2	0	0	0	0	0	0	0	1	2	0	2	0	0	0	1	1	1	0	0	0	1	0	1	1	1	1	2	1	0	0	0	1	0	2	2	0	2
ENSG00000007202	560	123	252	27	23	30	1211	1346	866	702	903	853	771	706	771	487	758	844	638	694	719	862	825	860	929	753	862	210	586	594	519	455	598	744	640	685	554	684	568	770	746	678
ENSG00000007216	0	0	0	0	0	0	0	1	0	0	0	0	1	0	0	0	0	0	0	0	0	0	0	0	0	0	0	0	0	0	0	0	0	0	1	0	0	0	0	0	0	0
ENSG00000007237	159	57	92	30	12	17	635	582	444	486	696	553	210	224	243	218	285	356	66	139	176	108	167	149	287	209	338	72	150	230	266	234	285	264	251	303	355	501	406	87	94	77
ENSG00000007255	15	2	2	0	0	0	40	40	36	15	18	20	14	14	16	18	20	25	7	28	39	9	13	17	18	13	29	9	14	17	19	18	33	23	11	16	30	27	24	14	18	14
ENSG00000007264	0	1	0	0	0	0	0	2	1	0	0	0	0	1	0	0	0	0	0	0	0	0	0	0	0	0	0	0	0	0	0	0	0	0	0	0	0	0	0	0	1	0
ENSG00000007306	0	0	0	0	0	0	0	0	0	0	0	0	0	0	0	0	0	0	0	0	2	1	0	0	0	0	0	0	0	0	0	0	0	0	1	0	0	0	0	0	0	0
ENSG00000007312	0	0	0	0	0	0	0	0	1	0	1	0	0	0	1	0	0	0	0	2	1	0	0	1	0	0	0	0	1	0	0	1	0	0	0	1	0	0	1	0	1	0
ENSG00000007314	0	1	0	0	0	0	0	0	0	0	0	0	0	0	0	0	0	0	1	1	1	1	0	1	0	1	0	1	2	3	1	0	0	0	1	0	0	0	0	2	1	0
ENSG00000007341	24	2	21	0	3	1	54	59	45	73	57	50	59	41	49	47	62	52	51	54	75	76	61	64	74	49	56	27	80	70	31	42	74	52	71	62	37	55	45	67	70	62
ENSG00000007350	1	0	0	0	0	0	5	4	5	2	2	0	0	0	2	3	2	1	0	2	4	0	2	0	0	0	2	0	1	0	6	0	1	1	0	0	0	0	2	2	0	3
ENSG00000007372	10	5	9	2	0	0	28	27	18	20	32	29	11	15	17	10	20	17	6	10	14	32	25	27	36	39	35	15	25	25	21	19	26	51	31	62	44	46	35	12	13	17
ENSG00000007376	47	25	14	2	3	2	234	228	139	70	119	74	88	87	91	71	94	93	60	65	90	48	74	71	75	66	83	12	29	51	44	44	46	42	45	52	46	49	73	52	49	59
ENSG00000007384	0	0	2	0	1	0	2	2	1	1	0	3	0	0	1	0	1	0	2	2	1	3	0	3	5	1	1	2	1	2	1	1	3	6	5	1	1	0	0	1	1	1
ENSG00000007392	176	70	73	3	3	0	227	239	197	219	315	308	293	267	248	170	288	294	231	294	340	149	116	139	108	115	129	52	155	136	95	90	122	222	225	247	155	220	190	330	338	341
ENSG00000007402	10	0	0	0	0	0	4	5	4	4	4	9	9	3	4	3	8	12	30	42	39	17	2	9	10	9	9	4	10	9	8	9	9	7	3	5	8	6	9	45	40	58
ENSG00000007516	2	0	0	1	0	0	1	1	2	0	0	2	3	2	3	2	4	3	4	1	5	6	5	7	1	0	5	0	2	4	0	4	1	1	4	0	0	3	1	6	2	8
ENSG00000007520	105	36	30	17	5	0	538	501	314	152	182	138	118	120	158	157	210	172	19	97	141	59	143	103	148	115	195	29	54	83	119	70	134	84	47	77	142	126	119	35	14	17
ENSG00000007541	64	13	38	10	1	4	89	90	43	55	69	86	78	98	83	56	68	73	152	111	89	119	90	121	107	85	61	17	128	92	57	47	62	64	98	78	47	56	58	148	128	168
ENSG00000007545	84	14	34	6	3	3	132	144	114	109	166	119	96	101	108	62	104	122	72	101	102	130	100	140	150	117	165	19	109	108	85	69	76	133	92	103	66	99	80	102	114	112
ENSG00000007866	12	2	8	1	0	0	12	7	8	7	18	13	21	15	12	17	15	21	9	23	24	7	7	11	8	11	10	3	7	12	19	8	5	8	8	8	7	11	6	12	15	10
ENSG00000007908	0	0	0	0	0	0	1	0	0	0	0	1	0	0	0	0	0	0	0	0	0	1	0	0	0	0	0	0	0	0	0	0	0	0	1	0	0	0	0	0	0	0
ENSG00000007923	328	54	112	6	8	13	392	365	306	447	512	454	329	355	377	288	355	473	224	369	359	282	284	328	437	348	484	80	230	257	236	233	296	276	245	291	305	359	344	287	262	294
ENSG00000007933	0	0	0	0	0	0	0	0	0	0	0	0	0	0	0	0	0	0	0	0	0	1	0	0	0	0	0	1	0	0	0	0	0	0	1	0	0	0	0	0	0	0
ENSG00000007944	2	0	2	0	1	1	3	9	5	2	11	5	10	7	4	3	6	8	0	4	4	11	9	8	5	6	7	18	28	42	33	26	47	12	6	6	4	6	8	1	1	0
ENSG00000007952	0	0	0	0	0	0	0	0	0	0	0	0	0	0	0	0	0	0	0	0	0	0	0	0	0	0	0	0	0	0	0	0	0	0	0	0	0	0	0	0	0	0
ENSG00000007968	120	32	68	19	7	10	275	252	210	218	266	257	178	208	251	190	227	306	144	284	320	207	279	221	383	323	440	63	127	223	241	211	289	178	163	182	279	279	274	143	144	134
ENSG00000008018	244	17	24	0	3	3	624	595	402	422	460	348	223	277	312	342	488	391	56	257	412	100	242	164	296	280	369	108	106	232	276	326	380	179	138	151	372	342	309	60	58	39
ENSG00000008056	5	0	0	0	0	0	12	15	5	4	11	13	4	5	14	6	12	7	11	6	16	5	6	3	9	4	10	1	3	4	4	5	14	4	3	4	6	4	10	3	3	2
ENSG00000008083	325	103	194	45	14	24	889	779	655	770	1296	1060	473	424	519	396	516	754	276	489	551	660	692	728	1438	926	1523	272	711	691	746	615	784	756	702	764	704	1106	683	405	331	334
ENSG00000008086	16	1	8	3	4	0	52	38	44	24	54	33	27	32	30	19	31	43	20	31	49	42	40	23	62	45	42	13	27	31	38	24	31	51	29	33	36	49	21	20	19	20
ENSG00000008118	0	0	0	0	0	0	0	0	0	0	0	0	0	0	0	0	0	0	0	0	0	0	0	0	0	1	0	0	0	0	0	0	0	0	0	0	0	0	0	0	0	0
ENSG00000008128	12	1	2	0	0	0	4	7	5	2	3	6	6	9	5	3	3	5	10	4	5	11	9	14	7	6	0	1	15	13	3	0	1	9	16	12	6	0	1	7	15	18
ENSG00000008130	226	56	92	14	9	16	464	449	374	260	365	374	234	237	250	205	267	282	143	252	324	200	220	237	287	223	320	70	162	192	220	178	230	227	215	213	223	288	213	186	205	204
ENSG00000008196	0	0	0	0	0	0	0	1	0	0	0	0	0	0	0	0	0	0	0	0	0	0	0	0	0	0	0	0	0	0	0	0	0	0	0	0	0	0	1	0	0	0
ENSG00000008197	0	0	0	0	0	0	0	1	0	0	1	0	0	0	0	0	0	0	0	0	0	0	0	0	1	0	0	0	0	0	0	0	0	0	0	0	0	0	0	0	0	0
ENSG00000008226	3	0	6	0	2	0	8	2	2	5	0	1	2	2	1	1	0	0	19	18	13	3	4	4	3	6	2	0	7	6	2	0	2	4	7	3	4	2	6	17	21	20
ENSG00000008256	58	20	14	14	2	4	116	114	92	66	116	96	90	78	95	66	104	130	26	69	91	47	60	44	127	58	130	39	65	72	109	68	101	86	58	80	67	109	81	46	37	42
ENSG00000008277	97	29	73	13	4	10	158	158	105	109	209	146	149	146	118	54	101	104	159	145	161	240	190	201	174	141	145	66	213	185	112	91	127	171	170	184	59	140	87	207	200	212
ENSG00000008282	36	13	5	0	3	1	142	141	130	113	132	110	76	90	83	104	118	106	25	56	85	33	63	46	126	105	122	44	61	135	145	139	154	99	70	61	89	129	91	31	25	20
ENSG00000008283	0	0	0	0	0	0	1	0	4	1	0	0	0	0	1	0	1	0	1	0	0	1	0	0	2	0	0	0	0	0	0	0	0	1	0	0	0	0	0	1	0	0
ENSG00000008294	205	60	128	3	9	7	357	337	280	311	385	402	348	281	316	254	349	448	219	282	330	318	328	313	432	351	441	143	414	374	324	297	370	423	380	408	337	405	356	290	296	262
ENSG00000008300	124	47	80	4	1	4	92	128	77	95	114	116	105	96	96	41	64	72	273	265	254	237	198	253	195	162	167	24	98	89	36	29	48	103	97	118	70	88	63	336	333	310
ENSG00000008311	35	13	26	4	0	4	42	48	25	47	49	46	53	57	67	24	36	36	53	45	46	65	42	56	49	27	48	18	72	48	29	18	27	71	82	78	37	60	50	47	51	51
ENSG00000008323	0	0	0	0	0	0	0	0	2	0	1	0	0	0	0	0	0	0	0	0	0	0	0	1	0	0	0	0	0	0	0	1	0	0	0	0	0	0	0	1	0	0
ENSG00000008324	16	1	4	6	3	0	68	44	45	42	37	49	21	30	31	31	35	35	8	32	41	18	31	30	28	41	40	10	16	28	43	29	39	36	27	33	40	50	30	16	12	8
ENSG00000008382	102	18	33	7	3	0	206	201	120	83	92	79	109	104	131	90	111	127	32	74	98	60	63	91	76	83	79	24	87	120	125	129	141	57	53	58	81	80	91	59	59	55
ENSG00000008394	0	0	0	0	0	0	0	0	1	0	0	0	1	0	0	0	0	0	1	0	0	0	0	0	0	0	0	1	0	0	0	0	0	0	1	0	0	0	0	1	0	0
ENSG00000008405	59	13	16	5	6	3	177	144	134	117	166	157	93	109	98	100	151	157	55	94	107	44	85	64	136	103	161	44	58	89	149	146	164	117	86	93	106	204	136	59	38	32
ENSG00000008438	0	0	0	0	0	0	0	0	0	0	0	0	0	0	0	0	1	0	0	0	0	0	0	0	0	0	0	0	0	0	0	0	0	0	0	0	0	0	0	0	0	0
ENSG00000008441	81	13	40	17	11	17	156	143	105	172	245	224	118	127	149	120	166	266	36	89	146	65	75	62	171	122	207	33	61	112	140	120	159	118	102	114	201	250	175	34	44	48
ENSG00000008513	59	11	25	9	8	9	349	314	216	137	171	162	89	59	86	66	66	113	71	142	155	97	119	99	190	134	201	57	145	169	149	177	194	114	95	112	112	121	128	107	111	87
ENSG00000008516	1	0	1	0	0	0	3	1	4	2	4	3	1	2	3	0	1	3	3	4	1	0	1	3	3	3	2	2	4	0	6	1	2	1	2	0	0	3	1	0	4	1
ENSG00000008517	92	12	13	3	3	4	182	192	174	194	214	172	73	86	91	124	150	147	40	136	137	45	121	64	127	125	178	26	32	87	99	130	128	65	45	70	180	131	117	29	20	21
ENSG00000008710	287	103	175	16	6	33	447	522	277	295	373	371	407	341	350	161	289	261	401	379	375	518	364	546	454	337	295	60	410	316	173	168	226	356	358	356	182	227	274	486	507	522
ENSG00000008735	2	0	6	2	0	0	4	3	2	3	3	2	2	1	2	1	4	6	0	1	2	2	3	4	6	5	1	1	3	2	2	4	3	4	1	3	1	2	0	2	4	5
ENSG00000008838	191	42	79	7	3	5	239	266	202	257	407	297	217	186	245	171	214	264	211	232	265	238	190	242	434	313	416	54	213	150	178	180	168	218	163	202	203	290	186	204	200	231
ENSG00000008853	55	10	23	4	3	9	95	94	83	68	105	81	39	65	67	47	74	101	29	48	54	33	59	44	90	47	113	13	37	64	57	67	89	41	50	54	79	80	74	30	23	33
ENSG00000008869	54	8	29	2	2	0	94	90	81	86	109	98	75	70	76	62	78	91	59	41	59	67	95	79	126	74	122	33	80	80	60	61	90	65	98	113	77	123	87	79	68	57
ENSG00000008952	137	18	22	21	8	17	264	245	221	288	376	361	208	185	206	334	378	474	59	206	294	101	186	155	354	226	350	124	138	227	298	281	337	179	163	193	386	376	279	72	89	77
ENSG00000008988	659	66	103	23	7	11	1530	1672	917	942	830	722	753	856	950	1168	1700	1397	127	944	1224	320	822	616	591	506	787	296	315	859	1104	1247	1502	408	268	402	1041	580	599	130	141	87
ENSG00000009307	1352	190	330	88	48	44	4247	3571	2985	2972	3762	2880	1686	1898	2188	1949	2509	3279	503	1634	2227	898	1698	1346	3120	2290	3728	678	931	1646	2103	1949	2475	1316	1165	1306	2471	2966	2391	684	506	471
ENSG00000009335	243	68	139	27	5	14	966	942	728	538	640	538	462	482	454	357	512	536	405	443	525	501	507	483	568	483	570	188	432	428	356	343	459	519	476	508	451	545	424	461	469	469
ENSG00000009413	102	29	87	32	7	13	304	365	250	346	461	397	344	338	326	258	376	406	236	304	331	389	410	405	462	365	468	140	367	314	271	248	314	581	430	475	313	495	360	300	292	309
ENSG00000009694	0	0	0	2	0	0	1	1	2	3	2	3	3	3	2	1	2	0	3	6	3	4	2	2	3	0	3	3	3	1	1	3	3	2	0	1	0	4	1	5	7	6
ENSG00000009709	0	0	0	0	0	0	0	0	0	0	0	0	0	0	0	0	0	0	0	0	0	1	0	0	0	0	0	0	0	0	0	0	0	0	0	1	0	0	0	1	0	1
ENSG00000009724	0	0	0	0	0	0	0	0	0	0	1	2	1	0	0	0	0	0	0	0	0	2	1	1	2	0	0	0	3	2	1	0	0	0	1	1	0	0	1	0	0	0
ENSG00000009765	0	0	0	0	0	0	0	0	1	0	0	1	0	1	0	0	1	0	0	0	0	0	1	0	0	0	0	0	0	0	0	0	0	1	1	1	0	0	0	1	0	0
ENSG00000009780	65	3	18	10	1	0	168	115	122	102	111	96	73	59	72	59	104	99	26	77	86	49	53	62	112	96	118	14	33	52	65	41	66	86	39	61	84	97	78	22	21	25
ENSG00000009790	254	31	57	12	8	12	265	293	253	254	316	236	99	114	121	108	143	181	112	209	257	173	203	189	262	209	290	68	192	243	245	219	273	148	151	159	210	204	207	173	153	142
ENSG00000009830	151	23	35	4	3	5	79	71	65	72	74	58	76	65	58	26	56	55	94	69	54	91	99	83	83	67	57	24	80	62	43	55	43	68	76	73	27	61	56	88	86	98
ENSG00000009844	84	1	18	3	0	6	262	204	213	188	280	192	120	129	149	171	225	247	40	157	176	66	109	86	200	159	252	60	66	144	184	180	201	90	61	78	190	221	186	54	47	46
ENSG00000009950	0	0	0	0	0	0	0	0	0	1	0	1	0	0	1	0	0	0	0	0	0	2	0	0	0	0	1	0	0	0	0	0	0	0	0	2	0	0	0	0	2	0
ENSG00000009954	758	171	269	64	52	51	1817	1582	1295	1868	2573	2020	1214	1301	1445	1180	1574	2118	653	1482	1808	1064	1255	1108	2130	1536	2414	496	983	1209	1214	1164	1524	1221	1121	1283	1715	2149	1698	887	754	700
ENSG00000010017	240	41	77	25	18	4	718	632	503	479	643	510	305	341	396	379	484	595	110	356	400	193	335	249	586	374	647	145	241	375	481	409	577	351	297	322	485	587	497	150	132	130
ENSG00000010030	1	0	0	0	0	0	0	0	0	1	2	0	0	0	0	0	0	0	0	1	0	0	0	0	0	2	0	0	0	0	0	0	0	0	0	3	0	0	0	0	0	0
ENSG00000010072	39	13	11	1	5	0	113	105	91	68	121	77	52	64	75	72	95	129	27	75	89	58	65	61	106	70	138	32	73	67	73	71	98	56	47	66	79	110	96	46	49	43
ENSG00000010165	92	15	12	0	1	4	209	194	157	161	194	186	89	113	101	92	134	165	40	102	122	60	103	90	150	125	178	25	34	50	101	81	111	61	79	66	139	147	122	51	56	48
ENSG00000010219	38	4	19	3	0	1	37	49	25	69	64	54	74	57	56	53	60	63	23	42	42	55	79	65	65	61	56	14	49	57	52	51	47	55	73	77	65	55	35	22	42	32
ENSG00000010244	443	94	196	15	8	19	411	463	362	468	604	586	605	575	503	375	586	512	596	680	682	628	584	539	640	512	477	262	825	603	452	430	594	659	561	608	419	483	432	763	807	775
ENSG00000010256	287	29	54	7	8	8	977	832	592	376	469	366	263	292	347	338	460	392	74	255	346	140	300	222	352	279	450	88	134	257	358	351	419	185	188	211	359	387	345	82	96	65
ENSG00000010270	37	8	9	6	2	0	278	276	231	94	161	108	71	90	105	115	163	152	34	88	114	54	77	66	112	110	111	29	44	86	115	127	146	73	79	69	120	132	108	35	35	35
ENSG00000010278	0	0	0	0	0	0	0	1	1	0	0	3	0	1	0	2	0	0	0	0	1	0	0	0	0	0	0	0	0	1	1	0	0	0	1	0	0	0	0	0	0	0
ENSG00000010282	0	0	0	0	0	0	0	0	0	0	0	0	0	0	0	0	0	0	0	0	0	1	0	0	0	0	0	0	0	0	0	0	0	0	0	0	0	0	0	0	0	0
ENSG00000010292	830	125	203	35	18	13	1018	938	713	904	1091	898	639	663	760	645	832	937	232	494	592	541	641	671	1012	853	1177	242	582	672	752	762	887	731	615	759	979	1157	1112	249	268	224
ENSG00000010295	138	28	42	1	2	1	53	72	48	81	103	100	91	96	65	45	71	75	61	66	49	121	99	85	119	79	97	24	83	59	64	58	74	90	60	86	56	80	82	51	64	62
ENSG00000010310	9	7	7	0	1	3	6	13	7	2	7	10	19	16	14	7	12	13	29	20	30	35	20	29	12	17	4	5	35	24	6	6	9	22	22	17	2	9	4	33	32	30
ENSG00000010318	96	14	14	6	4	8	167	168	114	124	151	178	94	81	84	94	122	175	69	138	194	93	128	92	161	116	169	52	109	134	146	151	200	182	167	135	176	190	159	52	61	49
ENSG00000010319	11	2	5	1	0	0	30	22	26	21	17	15	27	27	24	17	25	25	21	25	26	22	21	25	30	23	23	7	35	23	19	12	27	18	19	17	16	24	15	24	26	26
ENSG00000010322	310	75	186	11	8	13	305	386	226	268	324	324	316	297	315	146	261	289	373	357	353	425	377	402	411	325	353	101	398	309	252	204	267	324	353	359	202	265	249	413	394	423
ENSG00000010327	1	1	0	2	0	0	0	1	10	0	0	1	1	2	0	1	0	0	1	4	1	2	1	3	0	0	0	0	3	2	0	0	0	0	4	2	0	0	0	2	3	4
ENSG00000010361	60	22	23	2	5	3	160	136	102	58	102	88	66	64	78	64	95	141	48	74	92	44	76	71	79	84	105	12	38	49	78	66	85	51	47	58	91	92	87	30	36	40
ENSG00000010379	0	0	0	0	0	0	0	1	0	1	0	0	4	1	0	1	0	0	0	0	1	2	2	3	0	0	0	0	2	1	0	0	1	0	0	1	0	0	0	1	2	1
ENSG00000010404	26	6	6	12	2	3	109	104	81	120	208	148	58	58	84	74	145	141	34	103	159	44	66	42	162	110	172	37	58	130	118	108	146	86	65	77	112	161	94	41	30	40
ENSG00000010438	2	0	0	0	0	0	0	0	1	0	0	0	0	0	0	0	0	0	0	0	0	0	0	0	0	0	0	0	0	0	0	0	0	0	0	0	0	0	0	0	0	0
ENSG00000010539	29	2	10	4	0	0	63	72	45	49	76	52	39	41	40	33	56	44	31	42	62	50	47	49	57	36	61	19	27	58	50	41	60	36	43	22	38	33	48	32	29	25
ENSG00000010610	2	1	2	0	0	0	10	5	14	11	9	12	2	1	7	4	7	10	8	18	23	3	0	3	8	8	5	0	4	5	8	8	10	7	11	17	17	26	9	7	3	2
ENSG00000010626	24	4	6	2	0	0	38	28	37	23	18	21	11	10	15	17	25	29	6	20	10	12	21	16	9	18	31	9	19	18	19	21	23	15	15	17	21	18	16	7	10	7
ENSG00000010671	0	0	0	0	0	0	0	3	7	0	0	0	0	0	0	0	0	0	0	0	0	1	0	0	1	4	0	0	0	0	0	0	0	3	0	0	1	0	0	1	1	0
ENSG00000010704	0	0	0	0	0	0	0	1	2	0	0	0	0	0	1	0	0	0	0	0	0	0	1	0	0	0	0	1	0	1	0	0	0	0	0	0	0	0	0	1	0	1
ENSG00000010803	151	47	77	8	8	3	300	308	213	228	286	265	234	199	211	186	276	249	196	275	284	235	245	243	245	248	277	58	216	216	232	189	258	288	288	290	250	256	284	202	224	240
ENSG00000010810	283	49	118	17	7	16	686	621	515	571	793	702	419	461	464	355	523	595	255	455	539	394	470	482	662	553	776	154	367	373	433	400	489	563	505	536	552	716	560	318	323	292
ENSG00000010818	112	22	50	15	13	10	594	588	467	371	613	514	241	241	270	277	317	474	143	260	303	268	333	232	568	382	772	113	240	265	359	345	429	376	317	349	314	496	381	162	155	135
ENSG00000010932	0	0	0	0	0	0	0	0	0	0	0	0	0	0	0	0	0	0	0	0	0	0	0	0	0	0	0	0	0	0	0	0	0	0	0	0	0	0	1	0	0	0
ENSG00000011007	221	31	78	9	10	11	852	782	615	410	534	457	291	339	389	291	384	558	130	290	366	177	245	197	402	303	525	81	164	228	254	242	346	215	218	193	397	427	360	149	132	104
ENSG00000011009	41	18	9	6	0	5	53	75	46	62	73	48	51	50	53	53	78	76	30	58	80	29	27	23	51	49	65	5	22	37	55	40	49	31	28	30	80	55	53	32	29	23
ENSG00000011021	132	55	81	10	4	11	116	125	96	106	135	141	214	161	166	109	143	173	135	127	126	221	181	214	151	168	122	61	279	202	121	132	134	223	230	214	115	134	112	201	178	187
ENSG00000011028	38	3	13	4	0	1	32	30	25	16	25	32	35	40	35	29	30	29	53	63	68	61	47	70	56	47	36	10	64	55	31	26	35	43	34	41	29	39	27	66	89	63
ENSG00000011052	0	0	0	0	0	0	0	0	0	0	0	0	0	0	0	0	0	0	0	0	0	0	0	0	0	0	0	0	0	0	0	0	0	0	0	0	0	0	0	0	0	0
ENSG00000011083	0	0	0	0	0	0	0	0	0	0	0	0	0	0	0	0	0	0	0	0	0	0	0	0	0	0	0	0	0	0	0	0	0	0	2	0	0	0	0	0	0	0
ENSG00000011105	10	5	6	0	1	0	4	3	5	2	0	3	0	5	5	7	5	2	1	1	1	2	2	3	6	0	5	5	10	5	8	6	6	2	3	5	1	0	2	2	1	2
ENSG00000011114	44	15	31	14	5	12	269	272	249	186	322	246	142	148	156	115	167	205	106	155	199	156	147	121	266	192	299	49	136	103	123	124	153	216	187	158	160	232	121	100	109	105
ENSG00000011132	20	3	13	0	0	1	44	55	32	37	38	35	40	42	50	30	53	47	42	49	54	35	43	49	45	37	43	7	28	26	30	30	44	31	38	35	19	36	30	45	47	43
ENSG00000011143	89	11	21	3	1	0	82	82	61	62	106	69	54	73	68	50	76	81	56	65	95	49	67	81	81	83	95	25	51	51	53	56	68	49	38	53	61	77	61	59	58	51
ENSG00000011198	29	1	6	0	1	3	58	59	57	38	57	46	46	59	35	39	70	36	17	33	38	31	29	19	54	35	58	10	25	38	38	50	44	31	30	36	29	40	40	19	22	27
ENSG00000011201	0	0	0	0	0	0	0	0	0	0	0	0	0	1	0	0	0	0	0	0	0	0	0	0	0	0	0	0	0	0	0	0	0	0	0	0	0	0	0	0	0	0
ENSG00000011243	234	61	95	5	3	8	159	168	121	139	233	243	276	254	273	186	234	321	267	255	308	295	247	283	240	212	214	95	426	274	155	152	170	258	264	317	224	260	232	300	314	301
ENSG00000011258	85	18	52	17	4	6	209	213	164	217	330	284	210	228	239	212	250	327	151	222	242	199	208	211	241	188	317	71	160	208	195	193	237	226	168	191	194	272	162	177	184	216
ENSG00000011260	155	17	49	4	7	5	539	516	395	323	433	338	164	185	184	197	279	331	99	202	261	136	266	165	317	265	333	56	127	141	182	193	173	155	156	124	263	301	256	98	83	91
ENSG00000011275	236	74	120	7	8	11	398	404	280	360	442	400	313	351	367	254	356	375	283	351	415	363	350	386	421	332	421	133	340	305	272	254	339	365	337	401	292	433	347	335	337	291
ENSG00000011295	93	15	50	8	6	2	545	456	378	257	313	239	206	228	246	178	243	250	113	167	219	121	193	170	249	174	257	60	101	148	194	168	252	193	167	155	192	219	167	114	100	110
ENSG00000011304	855	143	292	51	35	49	1293	1196	970	1496	2017	1572	936	997	1137	986	1324	1520	479	986	1171	658	858	829	1636	1352	1921	312	757	944	1088	946	1291	896	801	833	1207	1506	1271	573	585	557
ENSG00000011332	28	13	10	2	0	0	53	49	22	26	32	40	21	17	33	26	13	26	21	30	28	20	18	20	27	14	31	6	12	37	34	24	23	21	22	24	22	26	19	21	19	22
ENSG00000011347	2	0	0	0	0	0	3	10	4	4	4	5	2	2	9	1	3	3	2	2	9	3	4	4	7	4	0	1	0	3	0	0	1	4	3	3	2	9	4	10	1	3
ENSG00000011376	67	18	37	4	3	1	194	172	147	176	198	182	118	142	168	91	137	172	164	176	169	173	137	170	171	145	165	40	171	137	106	92	128	168	169	157	150	169	164	158	164	122
ENSG00000011405	98	23	94	11	4	7	263	244	186	201	352	302	235	224	215	159	284	255	207	225	231	241	232	203	320	216	334	107	268	246	190	147	241	351	291	298	193	322	205	232	215	225
ENSG00000011422	15	2	10	0	0	0	27	20	34	27	17	16	16	13	18	13	21	18	10	22	9	23	17	20	24	16	29	9	22	20	25	31	32	13	10	22	32	19	24	15	14	17
ENSG00000011426	290	42	89	11	8	5	294	322	270	356	511	376	253	248	259	231	294	331	222	309	351	295	284	286	414	321	434	122	280	331	246	263	363	346	296	363	295	394	340	271	249	258
ENSG00000011451	102	33	64	17	9	3	309	314	222	231	353	250	201	190	183	146	207	225	166	202	244	178	172	187	323	211	311	53	205	214	209	150	242	183	168	160	176	239	186	171	182	168
ENSG00000011454	291	55	113	11	6	19	314	309	279	374	482	403	300	295	297	191	308	359	241	351	316	345	336	300	414	301	378	119	320	285	233	233	286	409	366	378	363	484	315	349	311	309
ENSG00000011465	1	0	0	0	0	0	0	1	1	0	0	0	0	0	0	0	0	0	0	0	0	0	0	1	0	0	0	0	0	0	0	1	0	0	0	0	0	0	0	0	0	0
ENSG00000011478	12	1	14	1	2	0	31	31	19	37	41	29	35	36	50	40	39	36	28	35	43	30	24	37	37	25	35	9	21	34	34	29	29	43	30	38	33	53	27	19	20	31
ENSG00000011485	312	41	118	9	8	19	478	452	339	495	550	505	375	359	428	317	437	517	174	296	424	246	241	244	371	257	369	85	237	263	306	256	397	325	330	324	415	465	417	255	239	249
ENSG00000011523	52	8	23	4	2	0	125	137	93	123	179	151	97	89	95	67	107	147	84	108	135	68	94	78	125	105	153	43	94	127	119	122	131	114	97	99	134	174	129	85	82	73
ENSG00000011566	37	11	9	0	1	1	39	39	47	28	45	49	54	54	33	17	38	42	49	58	36	73	49	68	45	34	41	20	74	51	27	15	30	76	72	63	31	43	34	45	49	36
ENSG00000011590	1	0	0	0	0	3	1	1	2	0	3	1	3	5	2	2	2	1	8	14	11	1	1	1	1	0	2	0	3	1	0	0	0	2	1	2	0	2	0	4	10	6
ENSG00000011600	0	0	0	0	0	0	0	0	16	0	2	0	0	0	0	0	0	0	0	0	0	0	0	0	0	0	0	0	0	0	5	0	0	0	0	0	0	0	0	0	1	0
ENSG00000011638	21	0	4	0	1	0	39	36	24	22	12	12	20	17	33	32	46	36	12	27	33	8	20	14	28	17	23	10	11	21	32	25	39	16	9	12	23	23	15	4	4	6
ENSG00000011677	1	1	5	4	3	8	0	0	1	0	2	0	0	0	3	1	0	0	4	4	0	3	4	1	1	0	1	2	0	2	4	2	1	1	1	2	2	1	2	2	0	1
ENSG00000012048	249	68	189	37	21	33	790	683	578	568	777	676	434	443	506	403	480	622	391	577	623	452	579	509	688	557	696	239	610	578	480	491	610	661	622	631	549	712	654	481	508	434
ENSG00000012061	120	25	25	4	12	7	146	164	103	138	192	165	72	108	119	108	175	182	71	131	173	69	95	88	169	143	188	34	91	107	132	112	176	87	90	84	121	141	123	80	59	68
ENSG00000012124	0	0	0	0	0	0	0	0	1	0	0	2	0	1	0	0	0	0	0	0	1	0	0	0	0	0	0	0	0	0	2	0	0	0	0	0	0	0	0	0	0	0
ENSG00000012171	3	0	0	0	0	0	1	0	4	0	1	1	2	2	1	1	1	0	2	3	1	1	0	9	2	0	0	2	8	6	0	4	2	2	3	4	0	1	0	7	7	5
ENSG00000012174	13	2	9	3	0	4	90	74	70	67	89	74	45	33	34	27	37	39	19	37	42	23	47	20	85	58	119	16	22	40	46	57	59	67	62	51	72	81	68	29	28	19
ENSG00000012211	6	2	3	0	5	2	21	42	18	33	37	28	25	38	31	37	38	41	21	41	43	16	27	21	42	28	40	4	25	22	22	25	36	23	23	21	42	30	32	34	20	32
ENSG00000012223	0	0	0	0	0	0	0	1	1	0	0	1	0	0	1	1	1	0	0	1	3	0	0	0	0	0	0	0	2	0	1	0	0	1	0	0	1	0	0	1	0	0
ENSG00000012232	107	23	44	8	3	9	309	237	181	175	212	148	109	128	156	102	127	169	59	101	133	66	104	114	176	143	188	42	75	113	131	151	145	149	127	100	159	235	187	60	66	41
ENSG00000012504	0	0	0	0	0	0	0	0	1	0	0	0	0	0	0	0	0	0	0	0	0	0	0	0	0	0	0	0	1	0	0	0	0	0	0	0	0	0	0	0	0	0
ENSG00000012660	602	95	224	70	38	36	1119	1065	901	1252	1498	1353	830	828	973	1105	1545	1578	465	1133	1488	624	744	643	1385	1017	1566	488	891	1229	1279	1259	1591	1225	1043	1068	1372	1634	1169	624	598	574
ENSG00000012779	0	0	0	0	0	0	0	0	13	1	0	2	0	0	0	0	0	0	2	6	4	0	0	0	0	0	0	0	0	1	0	0	1	7	5	8	1	5	3	5	9	3
ENSG00000012817	246	49	97	6	4	10	257	289	198	253	366	257	255	224	259	128	213	203	265	243	283	1	1	0	4	3	10	107	387	277	258	220	269	359	321	336	208	301	232	271	296	254
ENSG00000012822	112	23	51	1	0	5	68	65	62	80	74	84	96	88	97	67	81	125	82	90	106	82	62	78	87	66	75	39	93	87	70	71	94	56	88	86	76	107	70	101	98	87
ENSG00000012963	134	4	32	13	9	10	423	425	315	303	400	344	196	188	186	203	296	339	37	190	228	103	175	154	365	281	400	85	111	180	255	248	320	232	155	195	359	362	286	57	53	53
ENSG00000012983	162	36	56	5	5	10	285	268	198	207	220	188	177	187	201	152	230	221	113	164	172	189	195	184	197	174	202	62	164	126	93	91	135	217	155	187	123	183	124	135	156	115
ENSG00000013016	3	0	0	0	0	0	2	6	6	0	6	2	0	0	1	0	3	0	2	7	3	1	0	0	1	1	4	2	3	1	5	4	1	8	4	5	5	3	1	1	2	0
ENSG00000013275	185	35	43	7	2	4	533	471	347	479	623	478	255	317	327	396	488	535	104	288	398	145	262	216	477	393	515	92	142	297	368	353	470	194	192	199	424	441	338	93	96	94
ENSG00000013288	99	15	28	6	0	7	106	111	97	123	117	124	110	114	112	114	153	126	78	137	143	111	104	127	141	118	130	34	111	111	120	95	140	81	80	77	112	119	129	106	118	102
ENSG00000013293	0	1	0	0	0	0	0	1	0	0	0	0	2	1	0	0	1	0	1	0	0	1	0	0	0	0	0	0	1	0	0	0	0	0	1	0	0	0	0	1	0	1
ENSG00000013297	0	0	0	0	0	0	0	3	0	0	0	0	0	0	1	0	0	0	0	0	0	0	0	0	0	0	0	0	0	0	0	0	0	0	1	0	0	0	0	0	0	1
ENSG00000013306	166	23	51	5	2	26	769	741	499	232	283	230	174	205	236	192	304	227	92	202	225	136	185	167	226	189	297	49	117	178	166	195	211	141	104	123	226	181	139	109	114	98
ENSG00000013364	19	5	7	0	3	0	47	43	49	33	35	34	31	47	52	43	52	60	23	45	51	24	31	29	58	39	51	4	18	18	13	18	20	18	17	31	19	25	47	32	28	36
ENSG00000013374	116	28	53	15	8	3	165	164	118	205	259	246	163	182	205	224	254	320	79	172	209	86	125	120	224	208	258	44	100	165	178	174	219	142	115	147	208	295	190	101	80	62
ENSG00000013375	39	4	21	2	5	2	85	69	55	68	95	69	57	64	58	48	65	55	34	57	67	70	59	39	69	65	78	35	69	61	60	68	86	77	53	53	51	77	60	50	53	25
ENSG00000013392	8	1	1	0	0	0	25	14	13	15	16	11	11	8	17	16	22	17	4	7	14	7	12	7	11	8	10	6	9	12	17	20	21	18	9	19	22	19	8	4	9	3
ENSG00000013441	112	16	77	1	1	2	117	127	131	169	218	178	154	156	147	123	192	224	111	165	180	167	160	153	152	124	166	65	212	164	122	107	166	162	162	152	124	148	92	162	156	144
ENSG00000013503	40	12	19	0	0	3	119	132	98	108	154	152	51	53	71	44	55	54	51	67	107	82	104	71	114	99	119	22	51	57	48	46	58	74	57	83	64	80	77	65	63	66
ENSG00000013523	53	18	28	9	4	9	178	159	123	121	200	197	110	92	110	71	121	132	100	122	158	93	102	101	160	156	174	35	85	109	110	104	159	159	138	131	127	169	154	107	95	104
ENSG00000013561	83	6	27	11	0	4	385	324	252	194	212	218	140	122	154	136	169	205	47	129	207	70	108	108	224	145	260	66	102	173	206	214	229	105	103	113	168	231	156	67	56	54
ENSG00000013563	10	1	4	0	0	1	34	36	20	24	25	14	18	10	16	7	14	7	36	30	29	19	16	22	24	15	14	5	12	5	14	9	8	19	13	18	15	15	12	31	25	26
ENSG00000013573	889	148	277	23	12	10	269	304	210	286	359	370	379	329	323	134	246	261	451	454	398	575	481	590	480	344	315	125	504	307	184	176	210	444	469	473	274	314	275	529	538	497
ENSG00000013583	10	1	2	0	4	0	13	16	12	13	8	14	10	11	10	14	12	13	7	14	24	8	16	3	15	17	15	5	8	12	6	8	22	8	9	5	15	9	12	7	11	7
ENSG00000013588	0	0	0	0	0	0	0	0	0	0	0	0	0	0	0	0	1	0	0	0	0	0	0	0	0	0	0	0	0	0	0	0	0	0	1	0	0	0	0	0	0	0
ENSG00000013619	2	1	0	0	0	0	5	8	2	8	5	7	6	8	7	5	6	5	8	16	15	5	10	6	13	13	17	1	7	13	9	4	9	7	8	8	6	6	1	12	16	14
ENSG00000013725	36	10	15	10	2	1	160	123	95	87	100	78	17	23	30	27	39	47	35	72	83	75	99	91	126	86	133	26	42	61	49	42	73	39	51	46	86	89	64	48	42	45
ENSG00000013810	503	101	196	22	17	7	647	615	494	741	905	735	561	580	616	482	673	869	470	708	784	500	626	587	893	619	934	181	527	544	593	593	738	551	581	618	773	976	816	532	538	521
ENSG00000014123	127	21	32	3	9	4	184	141	167	196	321	304	102	104	151	120	166	227	89	156	172	111	130	112	297	185	334	71	126	158	201	163	207	176	152	158	233	357	198	87	94	106
ENSG00000014138	212	59	87	13	3	9	304	317	226	285	324	314	241	261	241	167	225	280	300	262	303	278	249	265	330	244	303	92	247	190	177	183	224	262	256	263	211	288	266	304	315	303
ENSG00000014164	82	18	36	0	0	2	89	95	45	115	139	115	116	116	116	68	110	118	75	109	104	87	81	100	119	95	108	35	98	92	83	82	94	87	86	109	106	139	110	93	81	77
ENSG00000014216	202	47	54	21	4	10	364	376	258	284	376	253	268	275	334	252	325	384	107	217	293	136	181	151	355	254	335	70	116	204	248	257	303	176	179	203	297	332	301	131	134	127
ENSG00000014257	0	0	0	0	0	0	0	1	1	0	0	0	0	2	0	0	0	0	0	0	0	0	0	0	0	0	0	0	0	0	0	1	0	0	1	1	0	0	0	0	0	0
ENSG00000014641	188	14	12	6	2	7	419	338	254	258	340	238	158	178	185	232	335	293	56	175	279	76	167	116	283	232	301	73	68	158	219	237	294	124	99	122	266	274	243	64	64	51
ENSG00000014824	118	16	38	25	7	3	376	330	279	288	370	311	202	212	242	255	326	413	101	259	308	156	188	170	332	206	356	117	152	230	284	277	382	242	177	183	305	376	267	135	135	108
ENSG00000014914	0	0	0	0	0	0	0	1	0	1	0	2	1	1	2	0	0	0	4	5	2	0	1	1	0	2	1	0	2	3	2	1	0	2	3	0	0	3	1	4	0	5
ENSG00000014919	64	12	31	5	5	2	220	199	164	179	201	148	103	94	93	111	147	153	54	111	166	77	91	93	150	108	181	37	49	101	104	111	161	86	93	80	144	186	137	45	61	42
ENSG00000015133	1258	205	489	28	34	43	682	873	558	701	939	1016	919	774	834	489	747	795	1183	1070	992	1227	979	1278	994	793	752	264	1280	876	498	434	593	1070	1169	1227	514	749	699	1462	1452	1403
ENSG00000015153	38	8	33	6	1	6	69	92	79	78	69	56	109	116	91	49	138	104	91	81	81	104	93	101	70	62	57	43	123	93	58	69	95	100	100	104	43	57	60	105	113	92
ENSG00000015171	103	23	30	5	5	10	416	311	299	298	452	313	168	161	205	181	234	319	83	168	254	96	149	141	299	198	393	88	148	175	236	213	297	186	150	163	220	310	216	83	90	83
ENSG00000015285	255	31	73	12	7	17	236	233	186	322	431	348	161	159	193	234	337	363	134	262	318	148	177	202	379	293	433	57	156	205	266	225	297	169	167	214	362	352	345	119	137	106
ENSG00000015413	0	0	0	0	0	0	0	0	0	0	0	0	0	0	0	0	0	0	0	0	0	0	0	1	0	0	0	2	1	0	0	0	0	1	1	1	0	0	0	0	0	1
ENSG00000015475	156	15	27	6	3	4	450	354	273	248	292	229	198	184	231	243	412	346	106	217	264	87	132	129	193	153	251	47	98	187	262	246	305	128	113	127	239	227	181	92	109	87
ENSG00000015479	8	11	60	1	1	8	28	55	49	42	32	49	91	83	63	21	41	41	125	121	84	170	108	110	54	61	26	38	156	97	26	22	21	130	106	94	10	45	33	146	168	137
ENSG00000015520	0	0	0	2	0	0	1	0	0	0	0	0	2	0	0	0	0	0	0	2	0	0	0	0	0	0	2	1	1	1	1	1	1	0	1	1	0	0	0	1	0	0
ENSG00000015532	63	32	41	2	4	1	133	150	88	108	112	119	112	104	117	68	126	153	90	113	134	94	111	105	133	103	118	22	73	77	83	78	88	80	89	84	99	74	100	102	100	103
ENSG00000015568	0	0	0	0	0	0	0	1	1	0	0	0	1	0	0	0	0	1	1	0	0	0	0	1	0	1	0	1	0	0	0	0	0	0	0	0	0	0	0	1	0	1
ENSG00000015592	0	0	0	0	0	0	0	0	1	0	0	0	1	2	0	0	1	1	0	1	0	0	0	0	0	1	0	0	0	0	0	0	0	0	1	0	0	0	0	1	1	2
ENSG00000015676	86	28	59	16	6	3	394	352	250	261	337	301	137	123	140	127	167	229	103	178	232	159	212	208	326	215	306	57	160	175	193	147	206	148	154	140	187	244	207	136	135	124
ENSG00000016082	0	0	0	0	0	0	0	0	0	0	0	0	1	0	0	0	0	0	0	0	0	0	0	0	0	0	0	0	0	0	0	0	0	0	0	0	0	0	0	0	0	0
ENSG00000016391	0	0	0	0	0	0	0	1	1	0	0	0	0	0	1	0	0	0	2	1	0	0	1	0	0	0	0	0	0	0	0	0	0	0	0	0	0	0	0	0	1	2
ENSG00000016402	0	0	0	0	0	0	0	0	0	1	0	0	0	0	0	0	0	0	0	0	0	0	0	0	0	0	0	1	0	0	0	0	0	0	0	1	0	0	0	0	1	0
ENSG00000016490	0	0	0	0	1	0	0	1	0	0	0	0	0	0	0	1	0	0	0	0	1	0	0	0	0	0	0	0	0	0	0	0	0	0	2	0	0	0	0	0	0	1
ENSG00000016602	0	0	0	0	0	0	0	1	1	0	0	0	0	0	0	0	0	0	0	0	0	0	0	0	0	0	0	0	0	0	0	0	0	0	0	0	0	0	0	1	0	0
ENSG00000016864	27	5	18	11	2	2	98	92	80	64	78	70	65	44	67	39	81	99	41	67	75	44	68	47	73	66	59	22	36	58	64	68	85	47	59	53	69	71	64	39	49	35
ENSG00000017260	180	43	118	15	9	14	626	554	447	329	430	370	300	289	272	247	371	387	235	293	374	336	379	291	403	364	425	165	340	315	313	326	377	345	307	319	299	393	294	283	303	283
ENSG00000017427	0	0	1	1	0	1	0	2	0	0	0	0	0	0	1	0	0	0	0	0	0	0	0	0	0	0	0	1	0	0	0	0	0	0	2	0	0	1	0	1	0	0
ENSG00000017483	26	6	15	3	0	1	53	60	59	40	62	46	8	6	6	6	6	5	29	43	55	45	43	36	71	59	73	16	26	25	34	28	32	35	31	31	33	46	37	38	28	26
ENSG00000017797	263	28	84	23	16	18	522	410	381	530	598	605	305	302	379	450	585	782	117	361	504	151	247	191	555	393	653	137	177	362	407	388	537	181	162	206	333	381	295	131	90	82
ENSG00000018189	211	48	98	9	4	13	276	239	207	243	345	277	158	159	158	124	145	192	201	267	281	159	182	160	222	200	221	98	237	217	231	157	237	241	228	217	178	258	242	296	258	260
ENSG00000018236	0	0	0	0	0	0	0	1	0	0	0	0	0	0	0	0	0	0	0	0	0	0	0	0	0	0	0	0	1	0	0	0	0	0	0	0	1	0	0	1	0	0
ENSG00000018280	1	0	0	0	0	0	1	4	26	0	1	3	1	2	0	3	4	2	2	1	0	2	2	2	0	0	1	2	0	0	0	1	0	1	0	3	0	1	1	0	1	3
ENSG00000018408	2	0	0	0	0	2	2	2	2	1	2	1	3	2	0	0	0	0	10	5	3	2	1	1	0	1	0	0	0	0	0	1	1	1	1	1	0	1	0	4	4	2
ENSG00000018510	160	33	83	21	5	20	524	411	382	406	548	504	315	326	319	270	406	444	131	295	357	268	351	237	502	362	478	133	259	301	300	333	384	316	256	302	367	452	333	198	179	180
ENSG00000018607	0	0	0	0	0	0	0	0	0	0	0	0	0	0	0	0	0	0	0	0	0	0	0	0	0	0	0	0	0	0	0	0	0	0	0	0	0	0	0	0	0	0
ENSG00000018610	42	1	11	11	6	5	153	133	123	175	195	159	96	77	92	96	106	185	18	85	129	50	68	61	143	105	194	21	40	67	95	94	122	81	73	72	103	168	132	32	38	32
ENSG00000018625	0	0	0	1	0	0	0	0	0	0	0	0	0	1	1	0	0	0	0	0	0	0	0	1	0	0	0	0	0	1	0	0	0	0	0	2	1	0	0	1	1	0
ENSG00000018699	35	4	11	0	0	3	107	96	91	68	97	83	42	52	52	52	62	62	44	60	57	46	48	41	69	63	83	14	30	44	40	44	61	37	41	38	53	66	56	37	38	33
[truncated: 58,441 more rows]

## Sheet: Anti-FLAG nRIPseq SupT1 uninf
Ensembl_ID	MA_IP1	MA_IP2	MA_IP3	MA_IgG1	MA_IgG2	MA_IgG3	NC_IP1	NC_IP2	NC_IP3	NC_IgG1	NC_IgG2	NC_IgG3	Tat_IP1	Tat_IP2	Tat_IP3	Tat_IgG1	Tat_IgG2	Tat_IgG3	GFP_IP1	GFP_IP2	GFP_IP3
[truncated: 58,826 more rows]

[truncated: 1 more sheets: Anti-FLAG nRIPseq SupT1 infect]
