# Supplementary material for: Interactome of the HIV-1 proteome and human host RNA
Source: EMBO Rep. 2024 Aug 9;25(9):4078–90. doi: 10.1038/s44319-024-00222-6 (PMC11387401; doi:10.1038/s44319-024-00222-6)
Supplement: Supplementary file 4 — Dataset EV2 [file 44319_2024_222_MOESM4_ESM.xlsx]

## Sheet: ALL_INTERACTIONS
Protein	nRIPseq Assay	nRIPseq Assay Code	Ensembl_ID	genename	biotype	log2FoldChange	Padj	Mean_Interaction_score
MA	SupT1_FLAG	Assay_C	ENSG00000100345	MYH9	protein_coding	7.02985	7.8955e-98	13793.1
MA	SupT1_Inf_FLAG	Assay_D	ENSG00000100345	MYH9	protein_coding	6.82864	2.7477e-110	13793.1
MA	Jurkat_FLAG	Assay_A	ENSG00000115306	SPTBN1	protein_coding	1.86383	4.97734e-16	8912.39
MA	SupT1_FLAG	Assay_C	ENSG00000115306	SPTBN1	protein_coding	4.87295	4.56223e-29	8912.39
MA	SupT1_Inf_FLAG	Assay_D	ENSG00000115306	SPTBN1	protein_coding	6.43448	1.13115e-37	8912.39
MA	Jurkat_FLAG	Assay_A	ENSG00000133026	MYH10	protein_coding	2.03434	8.01145e-49	5085.72
MA	SupT1_FLAG	Assay_C	ENSG00000133026	MYH10	protein_coding	6.8238	2.3166e-205	5085.72
MA	SupT1_Inf_FLAG	Assay_D	ENSG00000133026	MYH10	protein_coding	6.76872	3.3287e-151	5085.72
MA	SupT1_FLAG	Assay_C	ENSG00000127603	MACF1	protein_coding	4.49453	3.6912e-59	4605.68
MA	SupT1_Inf_FLAG	Assay_D	ENSG00000127603	MACF1	protein_coding	4.42178	9.9689e-131	4605.68
MA	Jurkat_FLAG	Assay_A	Homo_sapiens_tRNA-SeC-TCA-1-1	Homo_sapiens_tRNA-SeC-TCA-1-1	tRNA	5.9369	2.7976e-239	4380.36
MA	SupT1_Inf_FLAG	Assay_D	Homo_sapiens_tRNA-SeC-TCA-1-1	Homo_sapiens_tRNA-SeC-TCA-1-1	tRNA	6.14621	8.7976e-196	4380.36
MA	Jurkat_FLAG	Assay_A	ENSG00000113758	DBN1	protein_coding	4.23301	3.36608e-98	3426.33
MA	SupT1_FLAG	Assay_C	ENSG00000113758	DBN1	protein_coding	6.0254	7.7073e-199	3426.33
MA	SupT1_Inf_FLAG	Assay_D	ENSG00000113758	DBN1	protein_coding	7.29982	0	3426.33
MA	SupT1_FLAG	Assay_C	ENSG00000054654	SYNE2	protein_coding	4.03276	1.63325e-30	2536.09
MA	SupT1_Inf_FLAG	Assay_D	ENSG00000054654	SYNE2	protein_coding	5.40976	7.14811e-40	2536.09
MA	Jurkat_FLAG	Assay_A	ENSG00000140575	IQGAP1	protein_coding	3.58583	2.54579e-67	2235.89
MA	SupT1_FLAG	Assay_C	ENSG00000140575	IQGAP1	protein_coding	5.82399	8.6587e-151	2235.89
MA	SupT1_Inf_FLAG	Assay_D	ENSG00000140575	IQGAP1	protein_coding	7.02874	5.3789e-144	2235.89
MA	SupT1_FLAG	Assay_C	ENSG00000131016	AKAP12	protein_coding	6.90875	2.1987e-223	2060.38
MA	SupT1_Inf_FLAG	Assay_D	ENSG00000131016	AKAP12	protein_coding	7.10268	6.73011e-70	2060.38
IN	Jurkat_FLAG	Assay_A	ENSG00000122406	RPL5	protein_coding	1.49285	1.24329e-13	1887.73
MA	Jurkat_FLAG	Assay_A	ENSG00000136167	LCP1	protein_coding	1.43729	8.12278e-26	1785.89
MA	SupT1_FLAG	Assay_C	ENSG00000136167	LCP1	protein_coding	4.99927	1.6133e-136	1785.89
MA	SupT1_Inf_FLAG	Assay_D	ENSG00000136167	LCP1	protein_coding	5.71345	2.9491e-172	1785.89
IN	Jurkat_FLAG	Assay_A	ENSG00000187109	NAP1L1	protein_coding	1.51894	5.50146e-12	1772.45
NC	Jurkat_FLAG	Assay_A	ENSG00000142541	RPL13A	protein_coding	3.4063	1.3372e-106	1324.14
NC	Jurkat_STREP	Assay_B	ENSG00000142541	RPL13A	protein_coding	3.07774	2.47562e-06	1324.14
NC	SupT1_FLAG	Assay_C	ENSG00000142541	RPL13A	protein_coding	2.79242	2.12606e-76	1324.14
NC	SupT1_Inf_FLAG	Assay_D	ENSG00000142541	RPL13A	protein_coding	2.59598	2.387e-107	1324.14
NC	Jurkat_FLAG	Assay_A	ENSG00000156508	EEF1A1	protein_coding	2.38841	4.4959e-188	1172.93
NC	Jurkat_STREP	Assay_B	ENSG00000156508	EEF1A1	protein_coding	2.44067	0.000361585	1172.93
NC	Jurkat_FLAG	Assay_A	ENSG00000100316	RPL3	protein_coding	2.60839	8.20301e-26	1141.68
NC	Jurkat_STREP	Assay_B	ENSG00000100316	RPL3	protein_coding	2.53932	0.000312036	1141.68
NC	SupT1_FLAG	Assay_C	ENSG00000100316	RPL3	protein_coding	2.43944	3.10851e-52	1141.68
MA	Jurkat_FLAG	Assay_A	ENSG00000136068	FLNB	protein_coding	3.2007	1.23586e-57	1108.75
MA	SupT1_FLAG	Assay_C	ENSG00000136068	FLNB	protein_coding	5.46019	3.35866e-44	1108.75
MA	SupT1_Inf_FLAG	Assay_D	ENSG00000136068	FLNB	protein_coding	6.00626	1.82701e-56	1108.75
NC	Jurkat_FLAG	Assay_A	ENSG00000089157	RPLP0	protein_coding	3.44749	3.14601e-60	1072.2
NC	Jurkat_STREP	Assay_B	ENSG00000089157	RPLP0	protein_coding	3.09404	4.5525e-06	1072.2
NC	SupT1_FLAG	Assay_C	ENSG00000089157	RPLP0	protein_coding	2.48155	1.86059e-40	1072.2
NC	SupT1_Inf_FLAG	Assay_D	ENSG00000089157	RPLP0	protein_coding	2.0873	9.35305e-08	1072.2
MA	Jurkat_FLAG	Assay_A	ENSG00000197321	SVIL	protein_coding	3.88857	3.10674e-51	1019.76
MA	SupT1_FLAG	Assay_C	ENSG00000197321	SVIL	protein_coding	6.18556	3.8214e-266	1019.76
MA	SupT1_Inf_FLAG	Assay_D	ENSG00000197321	SVIL	protein_coding	6.57158	1.8652e-150	1019.76
NC	Jurkat_FLAG	Assay_A	ENSG00000167658	EEF2	protein_coding	1.66772	5.02285e-65	1005.05
NC	SupT1_FLAG	Assay_C	ENSG00000167658	EEF2	protein_coding	2.06513	7.98415e-24	1005.05
NC	SupT1_FLAG	Assay_C	ENSG00000137154	RPS6	protein_coding	2.08444	2.48448e-49	986.563
NC	Jurkat_FLAG	Assay_A	ENSG00000149273	RPS3	protein_coding	3.54713	1.0753e-234	928.564
NC	Jurkat_STREP	Assay_B	ENSG00000149273	RPS3	protein_coding	3.16968	1.73116e-06	928.564
NC	SupT1_FLAG	Assay_C	ENSG00000149273	RPS3	protein_coding	2.43332	3.08997e-74	928.564
MA	SupT1_FLAG	Assay_C	ENSG00000133030	MPRIP	protein_coding	3.36088	2.49642e-70	895.361
MA	SupT1_Inf_FLAG	Assay_D	ENSG00000133030	MPRIP	protein_coding	4.10124	5.15406e-64	895.361
MA	SupT1_FLAG	Assay_C	ENSG00000197694	SPTAN1	protein_coding	1.55606	5.93952e-25	770.419
MA	SupT1_Inf_FLAG	Assay_D	ENSG00000197694	SPTAN1	protein_coding	2.50997	2.32277e-70	770.419
Tat	Jurkat_FLAG	Assay_A	ENSG00000155966	AFF2	protein_coding	4.92396	7.88017e-17	761.228
Tat	SupT1_FLAG	Assay_C	ENSG00000155966	AFF2	protein_coding	1.5434	1.71368e-17	761.228
Tat	SupT1_Inf_FLAG	Assay_D	ENSG00000155966	AFF2	protein_coding	1.71992	3.11106e-18	761.228
Tat	Jurkat_FLAG	Assay_A	ENSG00000172493	AFF1	protein_coding	4.04672	1.13666e-30	734.504
Tat	SupT1_FLAG	Assay_C	ENSG00000172493	AFF1	protein_coding	1.73275	2.79545e-50	734.504
Tat	SupT1_Inf_FLAG	Assay_D	ENSG00000172493	AFF1	protein_coding	1.76696	2.53864e-74	734.504
MA	SupT1_FLAG	Assay_C	ENSG00000141298	SSH2	protein_coding	4.27159	1.35816e-42	692.584
MA	SupT1_Inf_FLAG	Assay_D	ENSG00000141298	SSH2	protein_coding	4.0622	3.06523e-63	692.584
NC	Jurkat_FLAG	Assay_A	ENSG00000198034	RPS4X	protein_coding	3.2878	0	688.221
NC	SupT1_FLAG	Assay_C	ENSG00000198034	RPS4X	protein_coding	2.97152	2.9648e-108	688.221
NC	SupT1_Inf_FLAG	Assay_D	ENSG00000198034	RPS4X	protein_coding	2.7762	8.17544e-47	688.221
Vpu	Jurkat_FLAG	Assay_A	ENSG00000082641	NFE2L1	protein_coding	1.83925	6.8838e-25	647.103
PR	Jurkat_FLAG	Assay_A	ENSG00000115306	SPTBN1	protein_coding	1.22264	7.99222e-29	644.698
NC	Jurkat_FLAG	Assay_A	ENSG00000148303	RPL7A	protein_coding	3.00884	5.6358e-114	510.668
NC	Jurkat_STREP	Assay_B	ENSG00000148303	RPL7A	protein_coding	2.29802	0.0011667	510.668
NC	SupT1_FLAG	Assay_C	ENSG00000148303	RPL7A	protein_coding	3.16297	5.268e-110	510.668
NC	SupT1_Inf_FLAG	Assay_D	ENSG00000148303	RPL7A	protein_coding	2.6053	1.8344e-116	510.668
GP120	Jurkat_FLAG	Assay_A	ENSG00000083857	FAT1	protein_coding	1.24943	2.60824e-08	498.059
NC	Jurkat_FLAG	Assay_A	ENSG00000167526	RPL13	protein_coding	3.03599	0	497.275
NC	SupT1_FLAG	Assay_C	ENSG00000167526	RPL13	protein_coding	2.81317	1.59529e-47	497.275
NC	SupT1_Inf_FLAG	Assay_D	ENSG00000167526	RPL13	protein_coding	2.48099	5.49928e-29	497.275
NC	Jurkat_FLAG	Assay_A	ENSG00000177600	RPLP2	protein_coding	2.63307	3.37854e-50	482.823
NC	SupT1_FLAG	Assay_C	ENSG00000177600	RPLP2	protein_coding	1.95851	3.29852e-30	482.823
NC	Jurkat_FLAG	Assay_A	ENSG00000115758	ODC1	protein_coding	3.39266	3.13572e-34	474.832
NC	Jurkat_STREP	Assay_B	ENSG00000115758	ODC1	protein_coding	3.74275	1.64353e-07	474.832
NC	SupT1_FLAG	Assay_C	ENSG00000115758	ODC1	protein_coding	3.16175	1.21909e-38	474.832
NC	SupT1_Inf_FLAG	Assay_D	ENSG00000115758	ODC1	protein_coding	2.39884	1.11594e-31	474.832
NC	Jurkat_FLAG	Assay_A	ENSG00000186468	RPS23	protein_coding	3.41546	2.06135e-40	470.909
NC	Jurkat_STREP	Assay_B	ENSG00000186468	RPS23	protein_coding	2.58526	2.06585e-05	470.909
NC	SupT1_FLAG	Assay_C	ENSG00000186468	RPS23	protein_coding	3.2424	8.31074e-77	470.909
NC	SupT1_Inf_FLAG	Assay_D	ENSG00000186468	RPS23	protein_coding	3.07224	1.90637e-82	470.909
NC	Jurkat_FLAG	Assay_A	ENSG00000105372	RPS19	protein_coding	3.56023	4.74524e-57	461.731
NC	Jurkat_STREP	Assay_B	ENSG00000105372	RPS19	protein_coding	2.28092	0.000215696	461.731
NC	SupT1_FLAG	Assay_C	ENSG00000105372	RPS19	protein_coding	3.4481	2.49098e-65	461.731
NC	SupT1_Inf_FLAG	Assay_D	ENSG00000105372	RPS19	protein_coding	3.02548	0	461.731
CA	Jurkat_FLAG	Assay_A	ENSG00000082641	NFE2L1	protein_coding	1.39669	6.70684e-12	457.163
GP120	Jurkat_FLAG	Assay_A	ENSG00000082641	NFE2L1	protein_coding	1.60302	4.35454e-42	439.603
NC	Jurkat_FLAG	Assay_A	ENSG00000168028	RPSA	protein_coding	2.81159	1.0082e-32	438.948
NC	Jurkat_STREP	Assay_B	ENSG00000168028	RPSA	protein_coding	2.11592	0.000954277	438.948
NC	SupT1_Inf_FLAG	Assay_D	ENSG00000168028	RPSA	protein_coding	2.46374	2.31733e-69	438.948
NC	Jurkat_FLAG	Assay_A	ENSG00000136942	RPL35	protein_coding	3.07158	3.27419e-64	430.527
NC	Jurkat_STREP	Assay_B	ENSG00000136942	RPL35	protein_coding	2.58504	0.00057155	430.527
NC	SupT1_FLAG	Assay_C	ENSG00000136942	RPL35	protein_coding	2.54408	6.55729e-31	430.527
NC	SupT1_Inf_FLAG	Assay_D	ENSG00000136942	RPL35	protein_coding	2.25755	3.67013e-66	430.527
NC	Jurkat_FLAG	Assay_A	ENSG00000143774	GUK1	protein_coding	3.44368	3.2269e-301	425.011
NC	Jurkat_STREP	Assay_B	ENSG00000143774	GUK1	protein_coding	3.56862	2.46916e-93	425.011
NC	SupT1_FLAG	Assay_C	ENSG00000143774	GUK1	protein_coding	3.70803	1.43268e-61	425.011
NC	SupT1_Inf_FLAG	Assay_D	ENSG00000143774	GUK1	protein_coding	3.6949	1.12412e-38	425.011
NC	Jurkat_FLAG	Assay_A	ENSG00000231500	RPS18	protein_coding	3.39498	3.1654e-245	415.172
NC	SupT1_Inf_FLAG	Assay_D	ENSG00000231500	RPS18	protein_coding	2.94537	5.25492e-21	415.172
NC	Jurkat_FLAG	Assay_A	ENSG00000161016	RPL8	protein_coding	3.19343	5.06234e-97	408.235
NC	SupT1_Inf_FLAG	Assay_D	ENSG00000161016	RPL8	protein_coding	2.84975	2.15315e-18	408.235
IN	Jurkat_FLAG	Assay_A	ENSG00000138326	RPS24	protein_coding	1.49208	1.43227e-12	398.836
MA	SupT1_FLAG	Assay_C	ENSG00000080824	HSP90AA1	protein_coding	2.49266	4.41028e-95	396.228
NC	Jurkat_FLAG	Assay_A	ENSG00000125691	RPL23	protein_coding	3.32544	0	395
NC	SupT1_FLAG	Assay_C	ENSG00000125691	RPL23	protein_coding	2.57367	4.1548e-34	395
NC	Jurkat_FLAG	Assay_A	ENSG00000143947	RPS27A	protein_coding	3.3781	0	379.509
NC	SupT1_FLAG	Assay_C	ENSG00000143947	RPS27A	protein_coding	3.17731	3.40559e-52	379.509
NC	SupT1_Inf_FLAG	Assay_D	ENSG00000143947	RPS27A	protein_coding	2.53951	3.70366e-66	379.509
MA	SupT1_FLAG	Assay_C	ENSG00000151914	DST	protein_coding	3.66738	1.57048e-30	378.918
MA	SupT1_Inf_FLAG	Assay_D	ENSG00000151914	DST	protein_coding	3.82521	5.08627e-47	378.918
NC	Jurkat_FLAG	Assay_A	ENSG00000197756	RPL37A	protein_coding	3.26707	3.3784e-275	376.645
NC	Jurkat_STREP	Assay_B	ENSG00000197756	RPL37A	protein_coding	2.22706	1.15953e-05	376.645
NC	SupT1_FLAG	Assay_C	ENSG00000197756	RPL37A	protein_coding	2.64407	9.6801e-107	376.645
NC	SupT1_Inf_FLAG	Assay_D	ENSG00000197756	RPL37A	protein_coding	2.2494	2.89021e-32	376.645
NC	Jurkat_FLAG	Assay_A	ENSG00000135486	HNRNPA1	protein_coding	1.49993	5.49428e-64	367.832
IN	Jurkat_FLAG	Assay_A	ENSG00000089009	RPL6	protein_coding	1.3007	2.02717e-13	366.338
NC	Jurkat_FLAG	Assay_A	ENSG00000114942	EEF1B2	protein_coding	3.56789	5.5113e-79	358.11
NC	SupT1_FLAG	Assay_C	ENSG00000114942	EEF1B2	protein_coding	3.52181	1.924e-193	358.11
NC	SupT1_Inf_FLAG	Assay_D	ENSG00000114942	EEF1B2	protein_coding	2.91429	1.5277e-160	358.11
MA	Jurkat_FLAG	Assay_A	ENSG00000131504	DIAPH1	protein_coding	1.99434	3.44687e-21	351.669
MA	SupT1_FLAG	Assay_C	ENSG00000131504	DIAPH1	protein_coding	2.56162	1.7119e-42	351.669
MA	SupT1_Inf_FLAG	Assay_D	ENSG00000131504	DIAPH1	protein_coding	3.58846	2.1031e-128	351.669
NC	Jurkat_FLAG	Assay_A	ENSG00000112306	RPS12	protein_coding	4.09484	1.927e-207	333.546
NC	SupT1_FLAG	Assay_C	ENSG00000112306	RPS12	protein_coding	3.12664	2.0993e-174	333.546
NC	SupT1_Inf_FLAG	Assay_D	ENSG00000112306	RPS12	protein_coding	2.59057	1.15938e-41	333.546
NC	Jurkat_FLAG	Assay_A	ENSG00000123143	PKN1	protein_coding	2.58065	2.8676e-108	322.165
NC	Jurkat_STREP	Assay_B	ENSG00000123143	PKN1	protein_coding	1.91897	4.97888e-12	322.165
NC	SupT1_FLAG	Assay_C	ENSG00000123143	PKN1	protein_coding	2.93797	1.4325e-97	322.165
NC	SupT1_Inf_FLAG	Assay_D	ENSG00000123143	PKN1	protein_coding	2.99893	3.37777e-65	322.165
Rev	Jurkat_FLAG	Assay_A	ENSG00000089157	RPLP0	protein_coding	2.3574	1.72742e-15	321.69
MA	SupT1_FLAG	Assay_C	ENSG00000148773	MKI67	protein_coding	1.95729	1.04295e-62	321.471
NC	Jurkat_FLAG	Assay_A	ENSG00000140988	RPS2	protein_coding	2.69523	1.26118e-16	313.228
NC	SupT1_Inf_FLAG	Assay_D	ENSG00000140988	RPS2	protein_coding	2.04388	1.61952e-24	313.228
MA	Jurkat_FLAG	Assay_A	ENSG00000130402	ACTN4	protein_coding	1.27839	7.19379e-10	305.822
MA	SupT1_FLAG	Assay_C	ENSG00000130402	ACTN4	protein_coding	4.49292	1.1668e-199	305.822
MA	SupT1_Inf_FLAG	Assay_D	ENSG00000130402	ACTN4	protein_coding	5.08384	1.8597e-282	305.822
Tat	Jurkat_FLAG	Assay_A	ENSG00000072364	AFF4	protein_coding	3.50041	1.37213e-19	304.442
Tat	SupT1_FLAG	Assay_C	ENSG00000072364	AFF4	protein_coding	1.79408	2.51149e-40	304.442
Tat	SupT1_Inf_FLAG	Assay_D	ENSG00000072364	AFF4	protein_coding	1.76014	1.98363e-54	304.442
NC	Jurkat_FLAG	Assay_A	ENSG00000204628	RACK1	protein_coding	1.7158	2.46802e-66	300.808
NC	Jurkat_FLAG	Assay_A	ENSG00000109475	RPL34	protein_coding	4.14116	1.8906e-283	291.307
NC	Jurkat_STREP	Assay_B	ENSG00000109475	RPL34	protein_coding	2.12403	3.34144e-05	291.307
NC	SupT1_FLAG	Assay_C	ENSG00000109475	RPL34	protein_coding	3.70708	2.61256e-71	291.307
NC	SupT1_Inf_FLAG	Assay_D	ENSG00000109475	RPL34	protein_coding	2.99529	1.76331e-27	291.307
p6	Jurkat_FLAG	Assay_A	ENSG00000082641	NFE2L1	protein_coding	1.45286	2.30925e-06	288.042
NC	Jurkat_FLAG	Assay_A	ENSG00000063177	RPL18	protein_coding	3.36295	3.9741e-245	278.45
NC	Jurkat_STREP	Assay_B	ENSG00000063177	RPL18	protein_coding	2.31068	0.000408805	278.45
NC	SupT1_FLAG	Assay_C	ENSG00000063177	RPL18	protein_coding	2.69056	1.7288e-135	278.45
NC	SupT1_Inf_FLAG	Assay_D	ENSG00000063177	RPL18	protein_coding	2.43943	6.5933e-76	278.45
Gag	Jurkat_FLAG	Assay_A	ENSG00000149273	RPS3	protein_coding	1.80708	2.51748e-33	277.118
Pol	Jurkat_FLAG	Assay_A	ENSG00000174231	PRPF8	protein_coding	1.35428	1.82301e-39	275.533
Vpu	Jurkat_FLAG	Assay_A	ENSG00000115760	BIRC6	protein_coding	1.09094	1.07569e-17	274.174
Gag	Jurkat_FLAG	Assay_A	ENSG00000100316	RPL3	protein_coding	1.01011	2.95983e-09	268.507
NC	Jurkat_FLAG	Assay_A	ENSG00000147403	RPL10	protein_coding	3.58169	6.0579e-210	267.866
NC	Jurkat_STREP	Assay_B	ENSG00000147403	RPL10	protein_coding	2.52484	9.99611e-05	267.866
NC	SupT1_FLAG	Assay_C	ENSG00000147403	RPL10	protein_coding	2.82378	5.09085e-46	267.866
NC	SupT1_Inf_FLAG	Assay_D	ENSG00000147403	RPL10	protein_coding	2.30052	1.74537e-42	267.866
NC	Jurkat_FLAG	Assay_A	ENSG00000063046	EIF4B	protein_coding	1.54826	8.18482e-13	267.315
NC	Jurkat_STREP	Assay_B	ENSG00000063046	EIF4B	protein_coding	1.98621	6.48117e-06	267.315
MA	SupT1_FLAG	Assay_C	ENSG00000111640	GAPDH	protein_coding	2.6308	1.24759e-23	265.644
PR	Jurkat_FLAG	Assay_A	ENSG00000082641	NFE2L1	protein_coding	1.32964	4.62074e-13	259.973
MA	SupT1_FLAG	Assay_C	ENSG00000136153	LMO7	protein_coding	5.81996	1.88e-218	257.185
MA	SupT1_Inf_FLAG	Assay_D	ENSG00000136153	LMO7	protein_coding	5.8479	2.3496e-117	257.185
NC	Jurkat_FLAG	Assay_A	ENSG00000123416	TUBA1B	protein_coding	1.67656	8.00239e-50	256.033
NC	Jurkat_FLAG	Assay_A	ENSG00000142676	RPL11	protein_coding	2.85089	1.35253e-93	254.412
NC	SupT1_FLAG	Assay_C	ENSG00000142676	RPL11	protein_coding	2.34833	3.56998e-71	254.412
NC	Jurkat_FLAG	Assay_A	ENSG00000171863	RPS7	protein_coding	3.34449	2.9951e-137	252.826
NC	SupT1_FLAG	Assay_C	ENSG00000171863	RPS7	protein_coding	3.0777	4.41952e-29	252.826
NC	SupT1_Inf_FLAG	Assay_D	ENSG00000171863	RPS7	protein_coding	2.42703	1.1855e-46	252.826
Rev	Jurkat_FLAG	Assay_A	ENSG00000156508	EEF1A1	protein_coding	1.32377	9.88166e-30	248.556
NC	Jurkat_FLAG	Assay_A	ENSG00000101057	MYBL2	protein_coding	1.84551	1.3687e-168	247.957
NC	Jurkat_STREP	Assay_B	ENSG00000101057	MYBL2	protein_coding	2.1618	5.29239e-07	247.957
NC	SupT1_FLAG	Assay_C	ENSG00000101057	MYBL2	protein_coding	1.92589	8.21943e-48	247.957
NC	Jurkat_FLAG	Assay_A	ENSG00000111716	LDHB	protein_coding	1.75962	1.51973e-37	247.025
NC	SupT1_FLAG	Assay_C	ENSG00000111716	LDHB	protein_coding	2.24893	4.28438e-27	247.025
NC	Jurkat_FLAG	Assay_A	ENSG00000131143	COX4I1	protein_coding	2.85211	7.1443e-151	244.928
NC	SupT1_FLAG	Assay_C	ENSG00000131143	COX4I1	protein_coding	3.24276	2.4807e-110	244.928
NC	SupT1_Inf_FLAG	Assay_D	ENSG00000131143	COX4I1	protein_coding	3.1052	0	244.928
NC	Jurkat_FLAG	Assay_A	ENSG00000083845	RPS5	protein_coding	3.31859	4.5936e-166	243.824
NC	SupT1_FLAG	Assay_C	ENSG00000083845	RPS5	protein_coding	3.19954	5.96219e-30	243.824
NC	SupT1_Inf_FLAG	Assay_D	ENSG00000083845	RPS5	protein_coding	2.96512	1.19909e-67	243.824
Vpu	Jurkat_FLAG	Assay_A	ENSG00000156970	BUB1B	protein_coding	1.23328	2.33128e-13	243.709
NC	Jurkat_FLAG	Assay_A	ENSG00000105373	NOP53	protein_coding	1.88964	2.4279e-100	243.479
NC	Jurkat_STREP	Assay_B	ENSG00000105373	NOP53	protein_coding	1.90769	4.07747e-16	243.479
NC	SupT1_FLAG	Assay_C	ENSG00000105373	NOP53	protein_coding	2.27351	4.08238e-36	243.479
Pol	Jurkat_FLAG	Assay_A	ENSG00000260032	NORAD	lncRNA	1.68287	2.82751e-07	242.655
NC	Jurkat_FLAG	Assay_A	ENSG00000105193	RPS16	protein_coding	3.27869	1.89149e-84	240.797
NC	Jurkat_STREP	Assay_B	ENSG00000105193	RPS16	protein_coding	2.27227	0.00107981	240.797
NC	SupT1_FLAG	Assay_C	ENSG00000105193	RPS16	protein_coding	2.96605	2.02178e-26	240.797
NC	SupT1_Inf_FLAG	Assay_D	ENSG00000105193	RPS16	protein_coding	2.79555	1.5717e-114	240.797
MA	SupT1_FLAG	Assay_C	ENSG00000196230	TUBB	protein_coding	3.36175	3.92384e-58	240.403
NC	Jurkat_FLAG	Assay_A	ENSG00000131469	RPL27	protein_coding	3.49814	1.7187e-186	239.602
NC	SupT1_FLAG	Assay_C	ENSG00000131469	RPL27	protein_coding	2.5649	1.23654e-84	239.602
NC	SupT1_Inf_FLAG	Assay_D	ENSG00000131469	RPL27	protein_coding	2.18581	5.18221e-44	239.602
MA	Jurkat_FLAG	Assay_A	ENSG00000074800	ENO1	protein_coding	1.05563	4.08182e-11	238.83
MA	SupT1_FLAG	Assay_C	ENSG00000074800	ENO1	protein_coding	3.45883	4.93224e-17	238.83
PR	Jurkat_FLAG	Assay_A	ENSG00000060237	WNK1	protein_coding	2.021	1.49687e-16	238.224
NC	Jurkat_FLAG	Assay_A	ENSG00000152234	ATP5F1A	protein_coding	2.16872	8.30305e-93	231.85
NC	SupT1_FLAG	Assay_C	ENSG00000152234	ATP5F1A	protein_coding	2.26499	1.1121e-38	231.85
NC	SupT1_Inf_FLAG	Assay_D	ENSG00000152234	ATP5F1A	protein_coding	2.18573	7.1964e-110	231.85
NC	Jurkat_STREP	Assay_B	ENSG00000274012	RN7SL2	misc_RNA	2.48014	1.96372e-08	231.8
MA	SupT1_FLAG	Assay_C	ENSG00000197535	MYO5A	protein_coding	3.11393	7.35246e-94	231.717
MA	SupT1_Inf_FLAG	Assay_D	ENSG00000197535	MYO5A	protein_coding	4.31286	3.2645e-264	231.717
NC	Jurkat_FLAG	Assay_A	ENSG00000198755	RPL10A	protein_coding	3.1832	4.269e-144	226.652
NC	Jurkat_STREP	Assay_B	ENSG00000198755	RPL10A	protein_coding	2.10844	0.00041116	226.652
NC	SupT1_FLAG	Assay_C	ENSG00000198755	RPL10A	protein_coding	2.96877	9.60875e-47	226.652
NC	SupT1_Inf_FLAG	Assay_D	ENSG00000198755	RPL10A	protein_coding	2.08369	2.2205e-19	226.652
NC	Jurkat_FLAG	Assay_A	ENSG00000128272	ATF4	protein_coding	1.77897	4.2963e-158	223.29
NC	Jurkat_FLAG	Assay_A	ENSG00000184357	H1-5	protein_coding	1.5192	2.76928e-17	220.724
Pol	Jurkat_FLAG	Assay_A	ENSG00000055163	CYFIP2	protein_coding	1.23005	2.38735e-06	218.791
NC	Jurkat_FLAG	Assay_A	ENSG00000145425	RPS3A	protein_coding	3.72002	3.1907e-268	216.514
NC	Jurkat_STREP	Assay_B	ENSG00000145425	RPS3A	protein_coding	2.72349	4.40115e-05	216.514
NC	SupT1_FLAG	Assay_C	ENSG00000145425	RPS3A	protein_coding	3.38473	1.41161e-64	216.514
NC	SupT1_Inf_FLAG	Assay_D	ENSG00000145425	RPS3A	protein_coding	2.92214	9.6219e-108	216.514
NC	Jurkat_FLAG	Assay_A	ENSG00000171858	RPS21	protein_coding	4.00771	1.1152e-214	216.364
NC	Jurkat_STREP	Assay_B	ENSG00000171858	RPS21	protein_coding	2.23834	0.000987849	216.364
NC	SupT1_FLAG	Assay_C	ENSG00000171858	RPS21	protein_coding	3.18296	2.16477e-71	216.364
NC	SupT1_Inf_FLAG	Assay_D	ENSG00000171858	RPS21	protein_coding	3.21303	1.2967e-189	216.364
NC	Jurkat_FLAG	Assay_A	ENSG00000104529	EEF1D	protein_coding	2.04223	1.6767e-103	214.81
NC	Jurkat_STREP	Assay_B	ENSG00000104529	EEF1D	protein_coding	1.49187	1.36301e-18	214.81
NC	SupT1_Inf_FLAG	Assay_D	ENSG00000104529	EEF1D	protein_coding	2.31241	5.27893e-17	214.81
IN	Jurkat_FLAG	Assay_A	ENSG00000071082	RPL31	protein_coding	1.2419	3.67592e-10	211.991
GP120	Jurkat_FLAG	Assay_A	ENSG00000132182	NUP210	protein_coding	1.34498	5.93219e-31	209.048
NC	Jurkat_STREP	Assay_B	ENSG00000120705	ETF1	protein_coding	2.42519	0.000616235	204.607
NC	SupT1_FLAG	Assay_C	ENSG00000120705	ETF1	protein_coding	2.66541	1.2152e-116	204.607
NC	Jurkat_FLAG	Assay_A	ENSG00000145592	RPL37	protein_coding	2.25705	2.17354e-59	203.196
NC	SupT1_FLAG	Assay_C	ENSG00000145592	RPL37	protein_coding	2.44665	1.6848e-106	203.196
NC	SupT1_Inf_FLAG	Assay_D	ENSG00000145592	RPL37	protein_coding	2.00621	9.15526e-93	203.196
NC	Jurkat_FLAG	Assay_A	ENSG00000049656	CLPTM1L	protein_coding	2.19934	4.82052e-53	203.141
NC	Jurkat_STREP	Assay_B	ENSG00000049656	CLPTM1L	protein_coding	1.39527	9.40143e-18	203.141
NC	SupT1_Inf_FLAG	Assay_D	ENSG00000049656	CLPTM1L	protein_coding	2.42128	3.29467e-54	203.141
MA	SupT1_FLAG	Assay_C	ENSG00000109971	HSPA8	protein_coding	2.6962	4.59057e-29	202.544
NC	Jurkat_FLAG	Assay_A	ENSG00000120438	TCP1	protein_coding	1.94646	3.51781e-43	195.743
NC	SupT1_FLAG	Assay_C	ENSG00000120438	TCP1	protein_coding	1.89375	2.7561e-142	195.743
GP120	Jurkat_FLAG	Assay_A	ENSG00000156970	BUB1B	protein_coding	1.0866	2.02652e-15	194.429
Gag	Jurkat_FLAG	Assay_A	ENSG00000142541	RPL13A	protein_coding	1.35846	1.95357e-20	191.853
NC	Jurkat_FLAG	Assay_A	ENSG00000008988	RPS20	protein_coding	2.8226	6.4569e-179	190.836
NC	SupT1_Inf_FLAG	Assay_D	ENSG00000008988	RPS20	protein_coding	2.35992	4.98194e-14	190.836
NC	SupT1_FLAG	Assay_C	ENSG00000111669	TPI1	protein_coding	2.40478	3.09679e-30	186.976
NC	SupT1_Inf_FLAG	Assay_D	ENSG00000111669	TPI1	protein_coding	2.47598	1.93813e-16	186.976
GP120	Jurkat_FLAG	Assay_A	ENSG00000160654	CD3G	protein_coding	1.0628	5.11259e-20	186.163
NC	Jurkat_FLAG	Assay_A	ENSG00000133112	TPT1	protein_coding	1.81872	2.581e-145	185.852
MA	Jurkat_FLAG	Assay_A	ENSG00000144028	SNRNP200	protein_coding	1.04475	5.71114e-15	185.589
MA	SupT1_FLAG	Assay_C	ENSG00000144028	SNRNP200	protein_coding	2.0932	1.149e-27	185.589
PR	Jurkat_FLAG	Assay_A	ENSG00000160654	CD3G	protein_coding	1.08689	3.4667e-13	185.238
MA	SupT1_FLAG	Assay_C	ENSG00000178209	PLEC	protein_coding	2.39445	1.11509e-29	180.158
MA	SupT1_Inf_FLAG	Assay_D	ENSG00000178209	PLEC	protein_coding	2.87792	2.2809e-116	180.158
GP160	Jurkat_FLAG	Assay_A	ENSG00000132182	NUP210	protein_coding	1.36127	6.56906e-40	179.167
Vpu	Jurkat_FLAG	Assay_A	ENSG00000272333	KMT2B	protein_coding	1.11993	1.12056e-06	179.038
Pol	Jurkat_FLAG	Assay_A	ENSG00000116127	ALMS1	protein_coding	1.89006	1.27192e-18	178.066
MA	Jurkat_FLAG	Assay_A	ENSG00000178974	FBXO34	protein_coding	2.11746	1.97555e-14	175.494
MA	SupT1_FLAG	Assay_C	ENSG00000178974	FBXO34	protein_coding	5.11398	2.1585e-232	175.494
MA	SupT1_Inf_FLAG	Assay_D	ENSG00000178974	FBXO34	protein_coding	5.28676	7.2872e-93	175.494
NC	Jurkat_FLAG	Assay_A	ENSG00000179262	RAD23A	protein_coding	1.86205	2.26087e-96	174.932
NC	Jurkat_STREP	Assay_B	ENSG00000179262	RAD23A	protein_coding	2.10333	1.61074e-06	174.932
NC	SupT1_FLAG	Assay_C	ENSG00000179262	RAD23A	protein_coding	1.9886	3.62221e-38	174.932
GP41	Jurkat_FLAG	Assay_A	ENSG00000082641	NFE2L1	protein_coding	1.07665	5.32893e-06	173.422
NC	Jurkat_FLAG	Assay_A	ENSG00000179010	MRFAP1	protein_coding	2.41573	7.00013e-35	168.429
Vpu	Jurkat_FLAG	Assay_A	ENSG00000160654	CD3G	protein_coding	1.02199	6.24047e-12	168.084
GP160	Jurkat_FLAG	Assay_A	ENSG00000082641	NFE2L1	protein_coding	1.10764	1.46481e-16	165.753
NC	Jurkat_STREP	Assay_B	ENSG00000104964	TLE5	protein_coding	2.42186	2.43239e-10	165.624
NC	Jurkat_FLAG	Assay_A	ENSG00000168159	RNF187	protein_coding	2.50291	8.0829e-194	165.32
NC	SupT1_FLAG	Assay_C	ENSG00000168159	RNF187	protein_coding	2.59452	1.10733e-41	165.32
NC	SupT1_Inf_FLAG	Assay_D	ENSG00000168159	RNF187	protein_coding	2.19153	7.71935e-16	165.32
MA	SupT1_FLAG	Assay_C	ENSG00000115053	NCL	protein_coding	1.64687	2.43708e-50	163.601
NC	Jurkat_FLAG	Assay_A	ENSG00000110955	ATP5F1B	protein_coding	1.62214	1.08524e-17	161.875
NC	SupT1_Inf_FLAG	Assay_D	ENSG00000110955	ATP5F1B	protein_coding	2.07342	8.21106e-36	161.875
MA	SupT1_FLAG	Assay_C	ENSG00000096384	HSP90AB1	protein_coding	2.74253	1.06581e-34	158.724
GP160	Jurkat_FLAG	Assay_A	ENSG00000160654	CD3G	protein_coding	1.11838	1.5521e-10	157.148
NC	Jurkat_FLAG	Assay_A	ENSG00000170889	RPS9	protein_coding	3.17079	1.0275e-189	154.123
NC	Jurkat_STREP	Assay_B	ENSG00000170889	RPS9	protein_coding	2.37306	2.75479e-05	154.123
NC	SupT1_FLAG	Assay_C	ENSG00000170889	RPS9	protein_coding	3.24981	1.14113e-34	154.123
NC	SupT1_Inf_FLAG	Assay_D	ENSG00000170889	RPS9	protein_coding	2.64915	8.5091e-108	154.123
NC	Jurkat_FLAG	Assay_A	ENSG00000060558	GNA15	protein_coding	1.86597	5.00868e-30	153.727
NC	Jurkat_STREP	Assay_B	ENSG00000060558	GNA15	protein_coding	1.77996	9.35103e-07	153.727
NC	SupT1_Inf_FLAG	Assay_D	ENSG00000060558	GNA15	protein_coding	2.29731	1.58234e-14	153.727
NC	Jurkat_FLAG	Assay_A	ENSG00000175416	CLTB	protein_coding	2.309	3.05204e-46	153.247
NC	Jurkat_STREP	Assay_B	ENSG00000175416	CLTB	protein_coding	2.24283	0.000522661	153.247
NC	SupT1_FLAG	Assay_C	ENSG00000175416	CLTB	protein_coding	2.88145	1.33685e-27	153.247
NC	SupT1_Inf_FLAG	Assay_D	ENSG00000175416	CLTB	protein_coding	2.83149	1.64841e-28	153.247
NC	Jurkat_FLAG	Assay_A	ENSG00000163682	RPL9	protein_coding	3.05835	4.7192e-261	152.083
NC	Jurkat_STREP	Assay_B	ENSG00000163682	RPL9	protein_coding	2.2465	0.000439123	152.083
NC	SupT1_FLAG	Assay_C	ENSG00000163682	RPL9	protein_coding	2.66606	8.09743e-39	152.083
NC	SupT1_Inf_FLAG	Assay_D	ENSG00000163682	RPL9	protein_coding	2.08739	5.732e-125	152.083
NC	Jurkat_FLAG	Assay_A	ENSG00000169714	CNBP	protein_coding	1.57842	7.44441e-29	151.336
NC	SupT1_FLAG	Assay_C	ENSG00000169714	CNBP	protein_coding	2.35909	8.2326e-107	151.336
NC	SupT1_Inf_FLAG	Assay_D	ENSG00000169714	CNBP	protein_coding	2.38663	8.888e-139	151.336
NC	Jurkat_FLAG	Assay_A	ENSG00000087086	FTL	protein_coding	3.28822	1.3903e-218	149.526
NC	Jurkat_STREP	Assay_B	ENSG00000087086	FTL	protein_coding	3.79168	1.9158e-11	149.526
NC	SupT1_FLAG	Assay_C	ENSG00000087086	FTL	protein_coding	2.35411	4.26711e-29	149.526
Gag	Jurkat_STREP	Assay_B	Homo_sapiens_tRNA-SeC-TCA-1-1	Homo_sapiens_tRNA-SeC-TCA-1-1	tRNA	5.73418	7.61164e-22	147.699
MA	SupT1_FLAG	Assay_C	ENSG00000174231	PRPF8	protein_coding	2.05195	1.27798e-70	147.569
NC	Jurkat_STREP	Assay_B	ENSG00000055163	CYFIP2	protein_coding	1.27755	1.71849e-12	145.623
Tat	Jurkat_FLAG	Assay_A	ENSG00000129315	CCNT1	protein_coding	3.4588	1.46946e-19	143.091
Tat	SupT1_FLAG	Assay_C	ENSG00000129315	CCNT1	protein_coding	1.62552	5.63379e-28	143.091
Tat	SupT1_Inf_FLAG	Assay_D	ENSG00000129315	CCNT1	protein_coding	1.70251	8.98083e-28	143.091
NC	Jurkat_FLAG	Assay_A	ENSG00000182054	IDH2	protein_coding	1.97466	5.50233e-24	142.639
NC	SupT1_FLAG	Assay_C	ENSG00000182054	IDH2	protein_coding	2.08795	3.10456e-69	142.639
NC	SupT1_Inf_FLAG	Assay_D	ENSG00000182054	IDH2	protein_coding	2.00933	3.31441e-89	142.639
NC	Jurkat_FLAG	Assay_A	ENSG00000149100	EIF3M	protein_coding	1.83229	4.70704e-81	142.429
NC	SupT1_FLAG	Assay_C	ENSG00000149100	EIF3M	protein_coding	2.52801	2.84961e-46	142.429
NC	SupT1_Inf_FLAG	Assay_D	ENSG00000149100	EIF3M	protein_coding	2.34486	6.54962e-26	142.429
NC	Jurkat_FLAG	Assay_A	ENSG00000182774	RPS17	protein_coding	2.82934	1.93441e-90	142.065
NC	Jurkat_FLAG	Assay_A	ENSG00000137818	RPLP1	protein_coding	2.43655	2.9792e-141	141.322
MA	SupT1_FLAG	Assay_C	ENSG00000072110	ACTN1	protein_coding	3.38639	9.45912e-57	140.101
MA	SupT1_Inf_FLAG	Assay_D	ENSG00000072110	ACTN1	protein_coding	4.23318	4.6131e-105	140.101
NC	Jurkat_FLAG	Assay_A	ENSG00000123144	TRIR	protein_coding	1.98862	1.62253e-34	139.808
NC	SupT1_FLAG	Assay_C	ENSG00000123144	TRIR	protein_coding	2.60871	8.9699e-118	139.808
NC	SupT1_Inf_FLAG	Assay_D	ENSG00000123144	TRIR	protein_coding	2.2023	1.19104e-44	139.808
MA	SupT1_FLAG	Assay_C	ENSG00000147065	MSN	protein_coding	3.22215	3.50042e-19	139.371
NC	SupT1_FLAG	Assay_C	ENSG00000175166	PSMD2	protein_coding	2.08791	8.5309e-109	137.754
NC	SupT1_Inf_FLAG	Assay_D	ENSG00000175166	PSMD2	protein_coding	2.09594	3.80578e-33	137.754
NC	Jurkat_FLAG	Assay_A	ENSG00000140943	MBTPS1	protein_coding	1.53506	1.14914e-67	136.774
NC	Jurkat_STREP	Assay_B	ENSG00000140943	MBTPS1	protein_coding	1.26349	8.7135e-08	136.774
NC	SupT1_FLAG	Assay_C	ENSG00000140943	MBTPS1	protein_coding	2.27673	9.53823e-92	136.774
NC	SupT1_Inf_FLAG	Assay_D	ENSG00000140943	MBTPS1	protein_coding	2.06495	1.27713e-74	136.774
NC	Jurkat_FLAG	Assay_A	ENSG00000175634	RPS6KB2	protein_coding	2.66503	5.77923e-48	136.532
NC	Jurkat_STREP	Assay_B	ENSG00000175634	RPS6KB2	protein_coding	2.0142	2.47471e-27	136.532
NC	SupT1_FLAG	Assay_C	ENSG00000175634	RPS6KB2	protein_coding	2.99715	7.7701e-139	136.532
NC	SupT1_Inf_FLAG	Assay_D	ENSG00000175634	RPS6KB2	protein_coding	2.6383	2.47008e-55	136.532
Gag	Jurkat_FLAG	Assay_A	ENSG00000125691	RPL23	protein_coding	1.62273	1.24908e-38	135.386
GP120	Jurkat_FLAG	Assay_A	ENSG00000155660	PDIA4	protein_coding	1.15783	2.49823e-22	134.46
NC	Jurkat_FLAG	Assay_A	ENSG00000164587	RPS14	protein_coding	2.92083	5.35157e-45	132.921
NC	SupT1_FLAG	Assay_C	ENSG00000164587	RPS14	protein_coding	2.41231	5.28209e-87	132.921
NC	Jurkat_FLAG	Assay_A	ENSG00000184990	SIVA1	protein_coding	2.89884	1.21124e-49	131.659
NC	Jurkat_STREP	Assay_B	ENSG00000184990	SIVA1	protein_coding	2.91745	1.32148e-15	131.659
NC	SupT1_FLAG	Assay_C	ENSG00000184990	SIVA1	protein_coding	2.90048	1.4157e-164	131.659
NC	SupT1_Inf_FLAG	Assay_D	ENSG00000184990	SIVA1	protein_coding	2.14486	6.46031e-23	131.659
NC	Jurkat_FLAG	Assay_A	ENSG00000167468	GPX4	protein_coding	3.53689	6.7355e-290	130.481
NC	SupT1_FLAG	Assay_C	ENSG00000167468	GPX4	protein_coding	2.96803	1.18394e-42	130.481
NC	SupT1_Inf_FLAG	Assay_D	ENSG00000167468	GPX4	protein_coding	2.77989	1.1925e-248	130.481
NC	Jurkat_FLAG	Assay_A	ENSG00000198055	GRK6	protein_coding	1.99095	1.57496e-29	130.11
NC	Jurkat_STREP	Assay_B	ENSG00000198055	GRK6	protein_coding	1.37212	2.72995e-15	130.11
NC	SupT1_FLAG	Assay_C	ENSG00000198055	GRK6	protein_coding	2.04369	1.58603e-64	130.11
NC	Jurkat_FLAG	Assay_A	ENSG00000149806	FAU	protein_coding	2.94527	4.22768e-43	129.052
NC	SupT1_FLAG	Assay_C	ENSG00000149806	FAU	protein_coding	2.72252	1.77125e-89	129.052
NC	SupT1_Inf_FLAG	Assay_D	ENSG00000149806	FAU	protein_coding	2.4927	6.2111e-177	129.052
NC	Jurkat_FLAG	Assay_A	ENSG00000184900	SUMO3	protein_coding	3.17804	1.43225e-52	128.815
NC	Jurkat_STREP	Assay_B	ENSG00000184900	SUMO3	protein_coding	2.68122	0.000627892	128.815
NC	SupT1_FLAG	Assay_C	ENSG00000184900	SUMO3	protein_coding	2.51813	2.15185e-29	128.815
NC	SupT1_Inf_FLAG	Assay_D	ENSG00000184900	SUMO3	protein_coding	2.11325	1.0252e-143	128.815
NC	Jurkat_FLAG	Assay_A	ENSG00000130255	RPL36	protein_coding	2.67116	5.88159e-31	126.86
NC	SupT1_FLAG	Assay_C	ENSG00000130255	RPL36	protein_coding	2.00939	2.56917e-23	126.86
MA	Jurkat_FLAG	Assay_A	ENSG00000143375	CGN	protein_coding	1.77848	2.47368e-22	125.493
MA	SupT1_Inf_FLAG	Assay_D	ENSG00000143375	CGN	protein_coding	3.63082	3.9013e-51	125.493
NC	Jurkat_FLAG	Assay_A	ENSG00000130520	LSM4	protein_coding	2.29023	1.50719e-54	125.484
NC	Jurkat_STREP	Assay_B	ENSG00000130520	LSM4	protein_coding	1.95925	0.000599777	125.484
NC	SupT1_FLAG	Assay_C	ENSG00000130520	LSM4	protein_coding	2.43346	5.33865e-48	125.484
MA	SupT1_FLAG	Assay_C	ENSG00000166349	RAG1	protein_coding	2.32568	1.35411e-15	125.157
NC	Jurkat_FLAG	Assay_A	ENSG00000143612	C1orf43	protein_coding	3.43732	7.91506e-30	124.347
NC	Jurkat_STREP	Assay_B	ENSG00000143612	C1orf43	protein_coding	2.24048	0.00024763	124.347
NC	SupT1_FLAG	Assay_C	ENSG00000143612	C1orf43	protein_coding	2.4161	8.98495e-65	124.347
Pol	Jurkat_FLAG	Assay_A	ENSG00000055917	PUM2	protein_coding	1.83069	5.16943e-26	123.433
NC	Jurkat_FLAG	Assay_A	ENSG00000132341	RAN	protein_coding	1.65091	3.1918e-23	123.241
Gag	Jurkat_FLAG	Assay_A	ENSG00000089009	RPL6	protein_coding	1.04239	4.79817e-18	121.903
NC	SupT1_Inf_FLAG	Assay_D	ENSG00000161203	AP2M1	protein_coding	2.00156	1.77754e-49	116.376
Gag	Jurkat_FLAG	Assay_A	ENSG00000167526	RPL13	protein_coding	1.50762	4.18815e-35	116.126
NC	Jurkat_FLAG	Assay_A	ENSG00000163466	ARPC2	protein_coding	1.90808	3.7413e-136	116.05
NC	Jurkat_FLAG	Assay_A	ENSG00000137312	FLOT1	protein_coding	2.17872	1.1764e-104	115.658
NC	Jurkat_STREP	Assay_B	ENSG00000137312	FLOT1	protein_coding	1.65451	1.93187e-10	115.658
NC	SupT1_FLAG	Assay_C	ENSG00000137312	FLOT1	protein_coding	2.7718	1.2707e-47	115.658
NC	SupT1_Inf_FLAG	Assay_D	ENSG00000137312	FLOT1	protein_coding	2.79677	5.40969e-17	115.658
NC	Jurkat_FLAG	Assay_A	ENSG00000185624	P4HB	protein_coding	1.84974	1.9851e-183	115.54
NC	Jurkat_STREP	Assay_B	ENSG00000185624	P4HB	protein_coding	1.41364	0.000131274	115.54
NC	SupT1_FLAG	Assay_C	ENSG00000185624	P4HB	protein_coding	1.95625	1.05385e-28	115.54
IN	Jurkat_FLAG	Assay_A	ENSG00000116251	RPL22	protein_coding	1.24619	2.23556e-20	115.285
NC	Jurkat_FLAG	Assay_A	ENSG00000135624	CCT7	protein_coding	1.78083	5.06752e-46	113.613
NC	SupT1_FLAG	Assay_C	ENSG00000135624	CCT7	protein_coding	2.77998	2.62128e-57	113.613
NC	SupT1_Inf_FLAG	Assay_D	ENSG00000135624	CCT7	protein_coding	2.95577	6.50764e-81	113.613
NC	Jurkat_FLAG	Assay_A	ENSG00000166441	RPL27A	protein_coding	2.74281	2.53758e-25	113.572
Pol	Jurkat_FLAG	Assay_A	ENSG00000100353	EIF3D	protein_coding	2.17106	8.90621e-58	113.565
Gag	Jurkat_FLAG	Assay_A	ENSG00000197756	RPL37A	protein_coding	1.90192	7.0884e-65	112.308
NC	Jurkat_FLAG	Assay_A	ENSG00000114391	RPL24	protein_coding	3.24396	5.8224e-226	112.265
NC	Jurkat_FLAG	Assay_A	ENSG00000143543	JTB	protein_coding	2.48403	1.16525e-63	112.165
NC	SupT1_FLAG	Assay_C	ENSG00000143543	JTB	protein_coding	2.90718	2.21928e-34	112.165
NC	SupT1_Inf_FLAG	Assay_D	ENSG00000143543	JTB	protein_coding	2.69836	5.65997e-25	112.165
NC	Jurkat_FLAG	Assay_A	ENSG00000142168	SOD1	protein_coding	2.00517	1.53869e-41	111.244
NC	SupT1_FLAG	Assay_C	ENSG00000142168	SOD1	protein_coding	2.24661	6.58164e-23	111.244
NC	Jurkat_FLAG	Assay_A	ENSG00000172757	CFL1	protein_coding	1.68224	9.1622e-101	111.203
Vpu	Jurkat_FLAG	Assay_A	ENSG00000157637	SLC38A10	protein_coding	1.33724	7.70845e-24	111.082
MA	SupT1_FLAG	Assay_C	ENSG00000141367	CLTC	protein_coding	3.4936	1.95561e-26	111.05
Pol	Jurkat_FLAG	Assay_A	ENSG00000082641	NFE2L1	protein_coding	1.01741	8.31627e-08	110.326
Gag	Jurkat_FLAG	Assay_A	ENSG00000231500	RPS18	protein_coding	1.98322	2.63087e-34	110.171
Rev	Jurkat_FLAG	Assay_A	ENSG00000149273	RPS3	protein_coding	1.49444	1.16514e-13	109.297
NC	Jurkat_FLAG	Assay_A	ENSG00000178035	IMPDH2	protein_coding	2.11662	5.23461e-30	108.948
NC	SupT1_FLAG	Assay_C	ENSG00000178035	IMPDH2	protein_coding	2.02951	1.12077e-30	108.948
Gag	Jurkat_FLAG	Assay_A	ENSG00000148303	RPL7A	protein_coding	1.28073	1.39237e-30	107.881
IN	Jurkat_FLAG	Assay_A	ENSG00000145703	IQGAP2	protein_coding	1.50491	2.98474e-13	106.513
Gag	Jurkat_FLAG	Assay_A	ENSG00000136942	RPL35	protein_coding	1.5234	2.67034e-18	106.26
NC	Jurkat_FLAG	Assay_A	ENSG00000213719	CLIC1	protein_coding	2.07804	1.15148e-20	106.168
NC	SupT1_FLAG	Assay_C	ENSG00000213719	CLIC1	protein_coding	2.84089	6.7252e-23	106.168
NC	SupT1_Inf_FLAG	Assay_D	ENSG00000213719	CLIC1	protein_coding	2.34602	1.26269e-05	106.168
NC	Jurkat_FLAG	Assay_A	ENSG00000115457	IGFBP2	protein_coding	2.25772	5.66204e-14	105.665
NC	SupT1_Inf_FLAG	Assay_D	ENSG00000115457	IGFBP2	protein_coding	2.45868	1.52584e-06	105.665
Gag	Jurkat_FLAG	Assay_A	ENSG00000177600	RPLP2	protein_coding	1.16045	4.02213e-27	105.587
NC	Jurkat_FLAG	Assay_A	ENSG00000197006	METTL9	protein_coding	2.87199	5.22079e-28	104.665
NC	Jurkat_STREP	Assay_B	ENSG00000197006	METTL9	protein_coding	1.94102	1.23355e-07	104.665
NC	SupT1_FLAG	Assay_C	ENSG00000197006	METTL9	protein_coding	2.88235	3.36362e-84	104.665
NC	SupT1_Inf_FLAG	Assay_D	ENSG00000197006	METTL9	protein_coding	2.65033	3.2195e-108	104.665
NC	Jurkat_FLAG	Assay_A	ENSG00000163902	RPN1	protein_coding	1.64089	5.39931e-21	103.86
NC	SupT1_FLAG	Assay_C	ENSG00000163902	RPN1	protein_coding	2.32278	4.72696e-51	103.86
NC	SupT1_Inf_FLAG	Assay_D	ENSG00000163902	RPN1	protein_coding	2.04687	2.48672e-48	103.86
Tat	SupT1_Inf_FLAG	Assay_D	ENSG00000179588	ZFPM1	protein_coding	1.70525	5.61751e-18	102.449
Gag	Jurkat_FLAG	Assay_A	ENSG00000114942	EEF1B2	protein_coding	1.90939	6.01354e-17	102.18
Pol	Jurkat_FLAG	Assay_A	ENSG00000183431	SF3A3	protein_coding	2.06491	5.48327e-79	101.76
NC	Jurkat_FLAG	Assay_A	ENSG00000143870	PDIA6	protein_coding	1.80903	5.25892e-47	101.514
Gag	Jurkat_FLAG	Assay_A	ENSG00000198034	RPS4X	protein_coding	1.34315	6.91139e-10	101.478
MA	SupT1_FLAG	Assay_C	ENSG00000153187	HNRNPU	protein_coding	1.72955	2.04871e-32	100.605
NC	Jurkat_FLAG	Assay_A	ENSG00000187051	RPS19BP1	protein_coding	2.99008	1.81998e-20	100.55
NC	Jurkat_STREP	Assay_B	ENSG00000187051	RPS19BP1	protein_coding	1.97963	5.29562e-05	100.55
NC	SupT1_FLAG	Assay_C	ENSG00000187051	RPS19BP1	protein_coding	3.34778	3.02507e-46	100.55
NC	SupT1_Inf_FLAG	Assay_D	ENSG00000187051	RPS19BP1	protein_coding	2.73903	1.44564e-30	100.55
NC	Jurkat_FLAG	Assay_A	ENSG00000116670	MAD2L2	protein_coding	2.82506	2.879e-254	100.48
NC	Jurkat_STREP	Assay_B	ENSG00000116670	MAD2L2	protein_coding	1.77547	0.000556822	100.48
NC	SupT1_FLAG	Assay_C	ENSG00000116670	MAD2L2	protein_coding	2.89432	6.8446e-122	100.48
NC	SupT1_Inf_FLAG	Assay_D	ENSG00000116670	MAD2L2	protein_coding	2.55631	1.11255e-98	100.48
NC	SupT1_Inf_FLAG	Assay_D	ENSG00000100364	KIAA0930	protein_coding	2.15955	5.73494e-16	100.068
MA	SupT1_FLAG	Assay_C	ENSG00000131747	TOP2A	protein_coding	2.32008	8.1906e-25	99.965
NC	Jurkat_FLAG	Assay_A	ENSG00000142208	AKT1	protein_coding	1.73806	4.81439e-19	99.6523
NC	SupT1_FLAG	Assay_C	ENSG00000188636	RTL6	protein_coding	1.96038	6.03688e-51	99.5237
IN	Jurkat_FLAG	Assay_A	ENSG00000147604	RPL7	protein_coding	1.28849	1.10832e-12	98.9824
NC	Jurkat_FLAG	Assay_A	ENSG00000105701	FKBP8	protein_coding	1.66635	2.71555e-29	98.9331
NC	SupT1_FLAG	Assay_C	ENSG00000105701	FKBP8	protein_coding	2.32056	3.55457e-28	98.9331
NC	SupT1_Inf_FLAG	Assay_D	ENSG00000105701	FKBP8	protein_coding	2.24645	4.52281e-17	98.9331
NC	Jurkat_FLAG	Assay_A	ENSG00000171720	HDAC3	protein_coding	2.20682	1.48766e-96	98.5689
NC	Jurkat_STREP	Assay_B	ENSG00000171720	HDAC3	protein_coding	1.7092	2.88924e-12	98.5689
NC	SupT1_FLAG	Assay_C	ENSG00000171720	HDAC3	protein_coding	2.78664	1.29352e-72	98.5689
NC	SupT1_Inf_FLAG	Assay_D	ENSG00000171720	HDAC3	protein_coding	2.74256	5.9764e-155	98.5689
NC	Jurkat_FLAG	Assay_A	ENSG00000276180	H4C9	protein_coding	3.59738	3.7046e-131	98.0691
NC	Jurkat_STREP	Assay_B	ENSG00000276180	H4C9	protein_coding	4.41474	9.95022e-22	98.0691
NC	SupT1_Inf_FLAG	Assay_D	ENSG00000276180	H4C9	protein_coding	2.52011	7.24189e-22	98.0691
NC	Jurkat_FLAG	Assay_A	ENSG00000127184	COX7C	protein_coding	2.6915	2.91423e-32	97.852
NC	SupT1_FLAG	Assay_C	ENSG00000127184	COX7C	protein_coding	2.64832	6.52947e-25	97.852
NC	SupT1_Inf_FLAG	Assay_D	ENSG00000127184	COX7C	protein_coding	2.57619	7.86498e-23	97.852
GP160	Jurkat_FLAG	Assay_A	ENSG00000163875	MEAF6	protein_coding	1.01782	1.22547e-08	97.1826
NC	Jurkat_FLAG	Assay_A	ENSG00000141759	TXNL4A	protein_coding	2.44504	5.72831e-20	96.6486
NC	Jurkat_STREP	Assay_B	ENSG00000141759	TXNL4A	protein_coding	2.05248	8.90352e-11	96.6486
NC	SupT1_FLAG	Assay_C	ENSG00000141759	TXNL4A	protein_coding	3.19601	1.44811e-41	96.6486
NC	SupT1_Inf_FLAG	Assay_D	ENSG00000141759	TXNL4A	protein_coding	2.72419	4.58368e-69	96.6486
Rev	Jurkat_FLAG	Assay_A	ENSG00000167526	RPL13	protein_coding	1.65685	3.76487e-41	96.5893
Gag	Jurkat_FLAG	Assay_A	ENSG00000105372	RPS19	protein_coding	1.78916	2.15123e-26	95.9904
NC	SupT1_FLAG	Assay_C	ENSG00000141385	AFG3L2	protein_coding	2.25052	7.27115e-72	95.1256
NC	SupT1_Inf_FLAG	Assay_D	ENSG00000141385	AFG3L2	protein_coding	2.17319	1.96444e-63	95.1256
Tat	SupT1_FLAG	Assay_C	ENSG00000115216	NRBP1	protein_coding	1.30019	4.86866e-09	94.5075
Tat	SupT1_Inf_FLAG	Assay_D	ENSG00000115216	NRBP1	protein_coding	1.68241	3.60505e-10	94.5075
NC	SupT1_FLAG	Assay_C	ENSG00000178952	TUFM	protein_coding	2.24263	1.78184e-24	94.4417
NC	SupT1_Inf_FLAG	Assay_D	ENSG00000178952	TUFM	protein_coding	2.19274	4.49587e-50	94.4417
NC	Jurkat_STREP	Assay_B	ENSG00000100614	PPM1A	protein_coding	1.38403	3.34144e-05	94.2079
NC	SupT1_Inf_FLAG	Assay_D	ENSG00000100614	PPM1A	protein_coding	2.01553	5.65181e-87	94.2079
NC	Jurkat_FLAG	Assay_A	ENSG00000169230	PRELID1	protein_coding	2.72314	6.5569e-30	94.2065
NC	Jurkat_STREP	Assay_B	ENSG00000169230	PRELID1	protein_coding	2.55619	0.00118177	94.2065
NC	SupT1_FLAG	Assay_C	ENSG00000169230	PRELID1	protein_coding	2.31907	3.33347e-31	94.2065
NC	Jurkat_STREP	Assay_B	ENSG00000106636	YKT6	protein_coding	2.15145	0.000120439	93.6767
NC	SupT1_Inf_FLAG	Assay_D	ENSG00000106636	YKT6	protein_coding	2.13117	6.40042e-39	93.6767
GP120	Jurkat_FLAG	Assay_A	ENSG00000213639	PPP1CB	protein_coding	1.17013	1.14776e-14	93.6331
NC	Jurkat_FLAG	Assay_A	ENSG00000169718	DUS1L	protein_coding	2.02446	2.87757e-67	92.5352
NC	SupT1_FLAG	Assay_C	ENSG00000169718	DUS1L	protein_coding	2.32909	1.33512e-58	92.5352
Pol	Jurkat_FLAG	Assay_A	ENSG00000113441	LNPEP	protein_coding	1.14578	8.38538e-17	92.5223
NC	SupT1_FLAG	Assay_C	ENSG00000166681	BEX3	protein_coding	2.38993	1.75762e-46	92.3204
NC	Jurkat_FLAG	Assay_A	ENSG00000067560	RHOA	protein_coding	1.49458	1.13649e-11	92.2806
NC	Jurkat_FLAG	Assay_A	ENSG00000133872	SARAF	protein_coding	2.64407	4.6955e-106	92.2701
NC	Jurkat_STREP	Assay_B	ENSG00000133872	SARAF	protein_coding	2.18685	0.000248717	92.2701
NC	SupT1_FLAG	Assay_C	ENSG00000133872	SARAF	protein_coding	2.74038	1.39267e-31	92.2701
NC	SupT1_Inf_FLAG	Assay_D	ENSG00000133872	SARAF	protein_coding	2.30197	9.47061e-15	92.2701
NC	Jurkat_FLAG	Assay_A	ENSG00000064115	TM7SF3	protein_coding	1.59471	9.46224e-13	91.941
NC	Jurkat_STREP	Assay_B	ENSG00000064115	TM7SF3	protein_coding	1.74	2.20053e-08	91.941
NC	SupT1_FLAG	Assay_C	ENSG00000064115	TM7SF3	protein_coding	2.30754	2.73854e-49	91.941
NC	SupT1_Inf_FLAG	Assay_D	ENSG00000064115	TM7SF3	protein_coding	2.08605	3.16852e-81	91.941
IN	Jurkat_FLAG	Assay_A	ENSG00000156467	UQCRB	protein_coding	1.56225	9.09164e-14	91.6884
Vpu	Jurkat_FLAG	Assay_A	ENSG00000213639	PPP1CB	protein_coding	1.12164	3.60627e-09	90.7431
MA	SupT1_FLAG	Assay_C	ENSG00000010292	NCAPD2	protein_coding	2.59834	3.80095e-44	90.2527
NC	Jurkat_FLAG	Assay_A	ENSG00000105640	RPL18A	protein_coding	2.93014	4.38381e-45	89.6074
NC	Jurkat_FLAG	Assay_A	ENSG00000160075	SSU72	protein_coding	1.56583	2.41794e-22	89.5403
NC	Jurkat_STREP	Assay_B	ENSG00000160075	SSU72	protein_coding	1.39213	4.1104e-17	89.5403
NC	SupT1_FLAG	Assay_C	ENSG00000160075	SSU72	protein_coding	1.90509	3.3024e-92	89.5403
NC	Jurkat_FLAG	Assay_A	ENSG00000128245	YWHAH	protein_coding	2.14499	1.66188e-21	88.2413
NC	SupT1_FLAG	Assay_C	ENSG00000128245	YWHAH	protein_coding	2.16098	1.40334e-39	88.2413
Rev	Jurkat_STREP	Assay_B	ENSG00000274012	RN7SL2	misc_RNA	1.29923	1.19844e-08	87.8559
MA	Jurkat_STREP	Assay_B	ENSG00000184357	H1-5	protein_coding	1.92466	0.000269077	87.2692
MA	SupT1_FLAG	Assay_C	ENSG00000184357	H1-5	protein_coding	1.73342	6.38175e-93	87.2692
NC	Jurkat_FLAG	Assay_A	ENSG00000179271	GADD45GIP1	protein_coding	2.19217	9.6145e-99	86.9987
NC	SupT1_FLAG	Assay_C	ENSG00000179271	GADD45GIP1	protein_coding	2.27362	5.28667e-33	86.9987
NC	SupT1_Inf_FLAG	Assay_D	ENSG00000179271	GADD45GIP1	protein_coding	2.00928	1.49608e-25	86.9987
NC	Jurkat_STREP	Assay_B	ENSG00000153406	NMRAL1	protein_coding	1.90072	6.58964e-14	86.9494
NC	SupT1_Inf_FLAG	Assay_D	ENSG00000153406	NMRAL1	protein_coding	2.0749	3.93617e-17	86.9494
NC	Jurkat_FLAG	Assay_A	ENSG00000179632	MAF1	protein_coding	2.6814	5.66114e-49	86.8284
NC	Jurkat_STREP	Assay_B	ENSG00000179632	MAF1	protein_coding	2.82727	1.2427e-07	86.8284
NC	SupT1_FLAG	Assay_C	ENSG00000179632	MAF1	protein_coding	2.7013	1.4125e-64	86.8284
NC	SupT1_Inf_FLAG	Assay_D	ENSG00000179632	MAF1	protein_coding	2.35782	6.38992e-80	86.8284
Rev	Jurkat_FLAG	Assay_A	ENSG00000142541	RPL13A	protein_coding	1.11454	1.06035e-21	86.6187
Pol	Jurkat_FLAG	Assay_A	ENSG00000143384	MCL1	protein_coding	3.04747	1.01077e-64	86.5098
NC	SupT1_FLAG	Assay_C	ENSG00000160752	FDPS	protein_coding	2.04788	5.49123e-29	85.9122
NC	SupT1_Inf_FLAG	Assay_D	ENSG00000160752	FDPS	protein_coding	2.07255	2.29636e-15	85.9122
Gag	Jurkat_FLAG	Assay_A	ENSG00000143947	RPS27A	protein_coding	1.56917	5.16945e-32	85.6996
NC	Jurkat_FLAG	Assay_A	ENSG00000100897	DCAF11	protein_coding	1.72646	3.95254e-50	85.6211
NC	Jurkat_STREP	Assay_B	ENSG00000100897	DCAF11	protein_coding	1.28559	0.000123126	85.6211
NC	SupT1_FLAG	Assay_C	ENSG00000100897	DCAF11	protein_coding	2.37295	5.98258e-67	85.6211
NC	SupT1_Inf_FLAG	Assay_D	ENSG00000100897	DCAF11	protein_coding	2.06506	3.42e-133	85.6211
NC	Jurkat_FLAG	Assay_A	ENSG00000010256	UQCRC1	protein_coding	1.88152	8.11022e-13	84.841
NC	SupT1_FLAG	Assay_C	ENSG00000010256	UQCRC1	protein_coding	2.31841	4.5601e-118	84.841
NC	SupT1_Inf_FLAG	Assay_D	ENSG00000010256	UQCRC1	protein_coding	2.86097	9.9471e-112	84.841
NC	Jurkat_FLAG	Assay_A	ENSG00000140990	NDUFB10	protein_coding	2.06384	7.94339e-44	84.7232
NC	SupT1_FLAG	Assay_C	ENSG00000140990	NDUFB10	protein_coding	2.57917	1.7812e-28	84.7232
NC	SupT1_Inf_FLAG	Assay_D	ENSG00000140990	NDUFB10	protein_coding	2.17161	8.12349e-39	84.7232
NC	Jurkat_STREP	Assay_B	ENSG00000159210	SNF8	protein_coding	2.47774	3.21871e-08	84.5542
NC	SupT1_Inf_FLAG	Assay_D	ENSG00000159210	SNF8	protein_coding	2.64147	2.25277e-36	84.5542
NC	Jurkat_FLAG	Assay_A	ENSG00000023902	PLEKHO1	protein_coding	1.94916	1.93863e-32	84.2311
NC	SupT1_FLAG	Assay_C	ENSG00000023902	PLEKHO1	protein_coding	2.553	8.35432e-25	84.2311
NC	SupT1_Inf_FLAG	Assay_D	ENSG00000023902	PLEKHO1	protein_coding	2.1606	4.52281e-17	84.2311
NC	Jurkat_FLAG	Assay_A	ENSG00000123349	PFDN5	protein_coding	2.68829	1.7004e-108	83.9335
NC	Jurkat_STREP	Assay_B	ENSG00000123349	PFDN5	protein_coding	2.33651	5.4725e-06	83.9335
NC	SupT1_FLAG	Assay_C	ENSG00000123349	PFDN5	protein_coding	2.67405	6.87814e-59	83.9335
NC	SupT1_Inf_FLAG	Assay_D	ENSG00000123349	PFDN5	protein_coding	2.35112	8.89741e-36	83.9335
NC	Jurkat_FLAG	Assay_A	ENSG00000162191	UBXN1	protein_coding	1.91668	1.0183e-68	83.5727
NC	SupT1_FLAG	Assay_C	ENSG00000162191	UBXN1	protein_coding	1.98061	7.30879e-44	83.5727
NC	SupT1_Inf_FLAG	Assay_D	ENSG00000162191	UBXN1	protein_coding	2.36131	4.0798e-167	83.5727
NC	Jurkat_FLAG	Assay_A	ENSG00000124172	ATP5F1E	protein_coding	3.37531	1.96583e-67	83.5665
NC	Jurkat_STREP	Assay_B	ENSG00000124172	ATP5F1E	protein_coding	2.21424	1.94659e-08	83.5665
NC	SupT1_FLAG	Assay_C	ENSG00000124172	ATP5F1E	protein_coding	3.24141	5.7853e-127	83.5665
NC	SupT1_Inf_FLAG	Assay_D	ENSG00000124172	ATP5F1E	protein_coding	2.85145	1.78761e-86	83.5665
Gag	Jurkat_FLAG	Assay_A	ENSG00000131469	RPL27	protein_coding	2.22922	1.52029e-23	83.4174
MA	SupT1_FLAG	Assay_C	ENSG00000196419	XRCC6	protein_coding	2.74936	5.92063e-77	82.5844
Pol	Jurkat_FLAG	Assay_A	ENSG00000104687	GSR	protein_coding	1.42241	1.69035e-10	81.9371
NC	Jurkat_FLAG	Assay_A	ENSG00000134308	YWHAQ	protein_coding	1.54743	5.58373e-16	81.9233
NC	Jurkat_STREP	Assay_B	ENSG00000196787	H2AC11	protein_coding	2.15199	0.00117025	81.7046
NC	Jurkat_STREP	Assay_B	ENSG00000151414	NEK7	protein_coding	1.50528	9.60125e-08	81.6728
Gag	Jurkat_FLAG	Assay_A	ENSG00000145425	RPS3A	protein_coding	1.91548	3.25282e-12	81.372
MA	SupT1_FLAG	Assay_C	ENSG00000092820	EZR	protein_coding	3.14413	2.07478e-33	81.2308
IN	Jurkat_FLAG	Assay_A	ENSG00000138658	ZGRF1	protein_coding	1.18149	2.48966e-14	80.663
NC	Jurkat_FLAG	Assay_A	ENSG00000116288	PARK7	protein_coding	2.64828	1.88213e-60	79.9555
NC	SupT1_FLAG	Assay_C	ENSG00000116288	PARK7	protein_coding	3.05481	4.67076e-37	79.9555
NC	SupT1_Inf_FLAG	Assay_D	ENSG00000116288	PARK7	protein_coding	2.35795	6.2238e-135	79.9555
MA	SupT1_FLAG	Assay_C	ENSG00000175216	CKAP5	protein_coding	2.72926	1.69043e-23	79.8489
Pol	Jurkat_FLAG	Assay_A	ENSG00000166508	MCM7	protein_coding	1.25224	3.21835e-30	78.3873
NC	Jurkat_FLAG	Assay_A	ENSG00000108107	RPL28	protein_coding	2.11731	2.04751e-86	78.3658
NC	Jurkat_FLAG	Assay_A	ENSG00000100216	TOMM22	protein_coding	2.62364	9.11898e-33	77.9595
NC	Jurkat_STREP	Assay_B	ENSG00000100216	TOMM22	protein_coding	2.64604	0.000731721	77.9595
NC	SupT1_FLAG	Assay_C	ENSG00000100216	TOMM22	protein_coding	2.45836	9.74958e-54	77.9595
NC	Jurkat_FLAG	Assay_A	ENSG00000107262	BAG1	protein_coding	2.31051	2.6262e-137	77.7995
NC	SupT1_FLAG	Assay_C	ENSG00000126432	PRDX5	protein_coding	2.29711	7.30634e-29	77.6649
NC	SupT1_Inf_FLAG	Assay_D	ENSG00000126432	PRDX5	protein_coding	2.20087	4.50357e-22	77.6649
MA	SupT1_FLAG	Assay_C	ENSG00000253729	PRKDC	protein_coding	1.93135	4.83245e-31	77.5719
NC	Jurkat_FLAG	Assay_A	ENSG00000152082	MZT2B	protein_coding	3.56041	1.77651e-34	77.4511
NC	Jurkat_STREP	Assay_B	ENSG00000152082	MZT2B	protein_coding	2.50112	6.71639e-06	77.4511
NC	SupT1_FLAG	Assay_C	ENSG00000152082	MZT2B	protein_coding	3.39374	6.67375e-56	77.4511
NC	SupT1_Inf_FLAG	Assay_D	ENSG00000152082	MZT2B	protein_coding	3.02147	4.13896e-41	77.4511
PR	Jurkat_FLAG	Assay_A	ENSG00000165238	WNK2	protein_coding	3.74627	3.06243e-42	77.2756
Tat	SupT1_Inf_FLAG	Assay_D	ENSG00000186951	PPARA	protein_coding	2.06358	1.11215e-07	76.573
Tat	SupT1_Inf_FLAG	Assay_D	ENSG00000204569	PPP1R10	protein_coding	1.1203	1.29073e-37	76.548
Pol	Jurkat_FLAG	Assay_A	ENSG00000266412	NCOA4	protein_coding	1.45533	7.25455e-13	76.1039
MA	Jurkat_FLAG	Assay_A	ENSG00000149925	ALDOA	protein_coding	1.04377	3.29399e-10	76.0781
MA	SupT1_FLAG	Assay_C	ENSG00000149925	ALDOA	protein_coding	3.00032	6.6296e-18	76.0781
NC	Jurkat_FLAG	Assay_A	ENSG00000168393	DTYMK	protein_coding	2.87379	6.3269e-124	76.0735
NC	Jurkat_STREP	Assay_B	ENSG00000168393	DTYMK	protein_coding	2.72984	7.48893e-16	76.0735
NC	SupT1_FLAG	Assay_C	ENSG00000168393	DTYMK	protein_coding	3.38027	1.5598e-143	76.0735
NC	SupT1_Inf_FLAG	Assay_D	ENSG00000168393	DTYMK	protein_coding	2.86363	4.8632e-149	76.0735
NC	Jurkat_FLAG	Assay_A	ENSG00000092841	MYL6	protein_coding	1.70406	2.60993e-56	76.069
Rev	Jurkat_FLAG	Assay_A	ENSG00000273983	H3C8	protein_coding	2.70078	4.2319e-100	76.0401
Rev	Jurkat_STREP	Assay_B	ENSG00000273983	H3C8	protein_coding	2.16318	2.14324e-13	76.0401
NC	Jurkat_FLAG	Assay_A	ENSG00000164032	H2AZ1	protein_coding	1.98338	3.00222e-80	76.012
NC	Jurkat_FLAG	Assay_A	ENSG00000125991	ERGIC3	protein_coding	3.1084	5.738e-170	75.6177
NC	Jurkat_STREP	Assay_B	ENSG00000125991	ERGIC3	protein_coding	2.63844	9.48333e-30	75.6177
NC	SupT1_FLAG	Assay_C	ENSG00000125991	ERGIC3	protein_coding	2.90586	1.4429e-136	75.6177
NC	SupT1_Inf_FLAG	Assay_D	ENSG00000125991	ERGIC3	protein_coding	2.79438	7.0295e-109	75.6177
MA	SupT1_FLAG	Assay_C	ENSG00000131473	ACLY	protein_coding	3.13206	2.58286e-34	75.5979
Gag	Jurkat_FLAG	Assay_A	ENSG00000182774	RPS17	protein_coding	1.5954	2.47793e-30	75.3865
NC	Jurkat_FLAG	Assay_A	ENSG00000116649	SRM	protein_coding	2.38051	3.04047e-14	74.5734
NC	Jurkat_STREP	Assay_B	ENSG00000116649	SRM	protein_coding	2.76598	8.06719e-05	74.5734
NC	Jurkat_FLAG	Assay_A	ENSG00000110700	RPS13	protein_coding	3.30054	1.59011e-77	74.2658
NC	Jurkat_FLAG	Assay_A	ENSG00000130227	XPO7	protein_coding	2.09264	2.80741e-44	74.0098
NC	Jurkat_STREP	Assay_B	ENSG00000130227	XPO7	protein_coding	1.30038	4.67477e-07	74.0098
NC	Jurkat_FLAG	Assay_A	ENSG00000142230	SAE1	protein_coding	1.60756	4.3108e-13	73.8857
Pol	Jurkat_FLAG	Assay_A	ENSG00000106772	PRUNE2	protein_coding	1.38612	2.99922e-10	73.296
Pol	Jurkat_STREP	Assay_B	ENSG00000106772	PRUNE2	protein_coding	1.37508	0.0185907	73.296
NC	SupT1_FLAG	Assay_C	ENSG00000159352	PSMD4	protein_coding	2.04456	5.86196e-39	73.2855
NC	SupT1_Inf_FLAG	Assay_D	ENSG00000092621	PHGDH	protein_coding	2.10345	1.26008e-98	73.1263
NC	Jurkat_FLAG	Assay_A	ENSG00000124702	KLHDC3	protein_coding	2.40022	7.54735e-18	72.6986
NC	Jurkat_STREP	Assay_B	ENSG00000124702	KLHDC3	protein_coding	2.23096	7.58964e-05	72.6986
NC	SupT1_Inf_FLAG	Assay_D	ENSG00000124702	KLHDC3	protein_coding	2.10513	3.27715e-21	72.6986
Pol	Jurkat_FLAG	Assay_A	ENSG00000150753	CCT5	protein_coding	1.28763	4.11888e-25	72.3936
NC	Jurkat_FLAG	Assay_A	ENSG00000169567	HINT1	protein_coding	2.50387	1.55049e-42	72.0743
NC	SupT1_FLAG	Assay_C	ENSG00000169567	HINT1	protein_coding	2.27308	4.60585e-33	72.0743
NC	Jurkat_FLAG	Assay_A	ENSG00000214026	MRPL23	protein_coding	2.83293	3.11526e-60	71.8766
NC	Jurkat_STREP	Assay_B	ENSG00000214026	MRPL23	protein_coding	2.45889	1.36207e-11	71.8766
NC	SupT1_FLAG	Assay_C	ENSG00000214026	MRPL23	protein_coding	3.28875	8.93098e-42	71.8766
NC	SupT1_Inf_FLAG	Assay_D	ENSG00000214026	MRPL23	protein_coding	2.9649	1.29555e-58	71.8766
MA	SupT1_FLAG	Assay_C	ENSG00000079246	XRCC5	protein_coding	2.35985	1.32409e-43	71.8426
MA	SupT1_FLAG	Assay_C	ENSG00000137076	TLN1	protein_coding	2.9774	4.65417e-22	71.6941
MA	SupT1_FLAG	Assay_C	ENSG00000197746	PSAP	protein_coding	2.15041	4.82795e-24	71.6082
MA	SupT1_FLAG	Assay_C	ENSG00000166508	MCM7	protein_coding	2.66317	4.41602e-51	71.3307
Rev	Jurkat_FLAG	Assay_A	ENSG00000204628	RACK1	protein_coding	1.31816	1.06109e-20	70.9205
NC	Jurkat_FLAG	Assay_A	ENSG00000093010	COMT	protein_coding	2.43148	1.06492e-35	70.2879
NC	SupT1_FLAG	Assay_C	ENSG00000093010	COMT	protein_coding	2.93533	8.48571e-48	70.2879
NC	SupT1_Inf_FLAG	Assay_D	ENSG00000093010	COMT	protein_coding	2.25903	2.20188e-30	70.2879
NC	Jurkat_FLAG	Assay_A	ENSG00000103266	STUB1	protein_coding	1.91361	1.47286e-19	70.2114
NC	Jurkat_STREP	Assay_B	ENSG00000103266	STUB1	protein_coding	2.20348	1.12768e-18	70.2114
NC	SupT1_FLAG	Assay_C	ENSG00000103266	STUB1	protein_coding	2.76681	4.13214e-87	70.2114
NC	SupT1_Inf_FLAG	Assay_D	ENSG00000103266	STUB1	protein_coding	2.72745	1.30435e-74	70.2114
NC	Jurkat_FLAG	Assay_A	ENSG00000182307	C8orf33	protein_coding	3.12262	9.09769e-30	69.9185
NC	Jurkat_STREP	Assay_B	ENSG00000182307	C8orf33	protein_coding	1.87266	0.000810239	69.9185
NC	SupT1_FLAG	Assay_C	ENSG00000182307	C8orf33	protein_coding	2.65192	5.45643e-49	69.9185
NC	SupT1_Inf_FLAG	Assay_D	ENSG00000182307	C8orf33	protein_coding	2.4504	6.69838e-37	69.9185
NC	Jurkat_FLAG	Assay_A	ENSG00000189159	JPT1	protein_coding	2.40531	4.11213e-42	69.7966
NC	SupT1_FLAG	Assay_C	ENSG00000189159	JPT1	protein_coding	2.25749	1.77258e-60	69.7966
Rev	Jurkat_FLAG	Assay_A	ENSG00000120438	TCP1	protein_coding	1.49866	4.92968e-81	69.4132
Rev	Jurkat_FLAG	Assay_A	ENSG00000063177	RPL18	protein_coding	2.0913	4.72727e-27	69.0701
Gag	Jurkat_FLAG	Assay_A	ENSG00000105193	RPS16	protein_coding	2.11506	3.39668e-51	68.9493
MA	Jurkat_FLAG	Assay_A	ENSG00000166197	NOLC1	protein_coding	1.33091	5.73915e-42	68.9421
MA	Jurkat_STREP	Assay_B	ENSG00000166197	NOLC1	protein_coding	2.38402	4.51954e-09	68.9421
MA	SupT1_FLAG	Assay_C	ENSG00000166197	NOLC1	protein_coding	1.71436	5.08452e-39	68.9421
MA	SupT1_FLAG	Assay_C	ENSG00000165119	HNRNPK	protein_coding	2.29727	1.5698e-130	68.9399
NC	Jurkat_FLAG	Assay_A	ENSG00000173660	UQCRH	protein_coding	2.55844	2.89562e-58	68.9371
MA	Jurkat_FLAG	Assay_A	ENSG00000274267	ENSG00000274267	protein_coding	1.84036	4.69628e-42	68.7954
MA	Jurkat_STREP	Assay_B	ENSG00000274267	ENSG00000274267	protein_coding	2.45951	1.54363e-05	68.7954
IN	Jurkat_FLAG	Assay_A	ENSG00000173193	PARP14	protein_coding	1.18925	3.32021e-27	68.77
MA	SupT1_FLAG	Assay_C	ENSG00000167325	RRM1	protein_coding	3.41216	1.3347e-74	68.6201
NC	Jurkat_FLAG	Assay_A	ENSG00000198791	CNOT7	protein_coding	2.13722	1.97645e-56	68.6023
Gag	Jurkat_FLAG	Assay_A	ENSG00000171863	RPS7	protein_coding	1.80275	3.9e-42	68.2147
NC	Jurkat_FLAG	Assay_A	ENSG00000104915	STX10	protein_coding	2.76368	4.58379e-33	68.1789
NC	Jurkat_STREP	Assay_B	ENSG00000104915	STX10	protein_coding	2.24231	3.5446e-34	68.1789
NC	SupT1_FLAG	Assay_C	ENSG00000104915	STX10	protein_coding	2.72738	1.8912e-127	68.1789
NC	SupT1_Inf_FLAG	Assay_D	ENSG00000104915	STX10	protein_coding	2.81421	5.88088e-70	68.1789
IN	Jurkat_FLAG	Assay_A	ENSG00000032219	ARID4A	protein_coding	1.15239	1.9347e-11	68.0778
NC	Jurkat_FLAG	Assay_A	ENSG00000278828	H3C10	protein_coding	1.82128	2.41358e-31	67.7479
NC	Jurkat_STREP	Assay_B	ENSG00000278828	H3C10	protein_coding	2.74754	2.92014e-07	67.7479
NC	Jurkat_FLAG	Assay_A	ENSG00000156482	RPL30	protein_coding	2.41117	1.88028e-61	67.6454
Gag	Jurkat_FLAG	Assay_A	ENSG00000142676	RPL11	protein_coding	1.37011	1.30036e-22	67.213
MA	SupT1_FLAG	Assay_C	ENSG00000111642	CHD4	protein_coding	1.81403	4.40814e-27	67.2003
NC	Jurkat_FLAG	Assay_A	ENSG00000023734	STRAP	protein_coding	1.90056	4.65772e-28	66.9804
NC	Jurkat_STREP	Assay_B	ENSG00000100422	CERK	protein_coding	1.33377	1.85347e-06	66.5406
NC	Jurkat_FLAG	Assay_A	ENSG00000005022	SLC25A5	protein_coding	1.80066	2.30696e-73	66.1655
Nef	Jurkat_FLAG	Assay_A	ENSG00000075275	CELSR1	protein_coding	1.16647	0.00709292	66.1227
NC	Jurkat_FLAG	Assay_A	ENSG00000167553	TUBA1C	protein_coding	1.75475	4.30312e-23	65.8096
NC	Jurkat_STREP	Assay_B	ENSG00000167553	TUBA1C	protein_coding	2.84085	0.000302631	65.8096
NC	Jurkat_FLAG	Assay_A	ENSG00000002586	CD99	protein_coding	1.58256	1.85472e-30	65.7586
NC	SupT1_FLAG	Assay_C	ENSG00000002586	CD99	protein_coding	2.19374	2.33511e-27	65.7586
NC	SupT1_Inf_FLAG	Assay_D	ENSG00000002586	CD99	protein_coding	2.05861	1.88173e-32	65.7586
NC	Jurkat_STREP	Assay_B	ENSG00000101193	GID8	protein_coding	1.85184	0.00109348	64.8779
NC	Jurkat_FLAG	Assay_A	ENSG00000178982	EIF3K	protein_coding	2.20892	5.46526e-84	64.6636
NC	Jurkat_STREP	Assay_B	ENSG00000178982	EIF3K	protein_coding	1.52311	0.000639845	64.6636
NC	SupT1_FLAG	Assay_C	ENSG00000178982	EIF3K	protein_coding	2.95365	9.7903e-32	64.6636
NC	SupT1_Inf_FLAG	Assay_D	ENSG00000178982	EIF3K	protein_coding	2.43765	2.53654e-53	64.6636
NC	Jurkat_FLAG	Assay_A	ENSG00000137409	MTCH1	protein_coding	1.78694	2.94417e-63	64.1399
MA	SupT1_Inf_FLAG	Assay_D	ENSG00000183963	SMTN	protein_coding	3.047	3.60895e-28	63.7739
Gag	Jurkat_FLAG	Assay_A	ENSG00000063177	RPL18	protein_coding	1.91428	1.89123e-35	63.417
NC	Jurkat_FLAG	Assay_A	ENSG00000007520	TSR3	protein_coding	2.83118	5.39949e-15	63.3247
NC	SupT1_FLAG	Assay_C	ENSG00000007520	TSR3	protein_coding	2.75096	2.20497e-36	63.3247
NC	SupT1_Inf_FLAG	Assay_D	ENSG00000007520	TSR3	protein_coding	2.88743	1.6143e-141	63.3247
NC	Jurkat_FLAG	Assay_A	ENSG00000197061	H4C3	protein_coding	2.39461	2.00041e-70	63.2087
NC	Jurkat_STREP	Assay_B	ENSG00000197061	H4C3	protein_coding	3.03649	2.32696e-06	63.2087
NC	SupT1_FLAG	Assay_C	ENSG00000122122	SASH3	protein_coding	1.96555	1.41241e-44	62.9724
Gag	Jurkat_FLAG	Assay_A	ENSG00000109475	RPL34	protein_coding	2.21351	1.02205e-15	62.7339
NC	Jurkat_FLAG	Assay_A	ENSG00000145494	NDUFS6	protein_coding	2.99608	6.67071e-24	62.7223
NC	SupT1_FLAG	Assay_C	ENSG00000145494	NDUFS6	protein_coding	2.96605	3.793e-90	62.7223
NC	SupT1_Inf_FLAG	Assay_D	ENSG00000145494	NDUFS6	protein_coding	2.22175	6.7753e-112	62.7223
IN	Jurkat_FLAG	Assay_A	ENSG00000117335	CD46	protein_coding	1.33055	3.02847e-10	62.6728
NC	Jurkat_FLAG	Assay_A	ENSG00000175390	EIF3F	protein_coding	2.34231	1.0676e-90	62.5691
NC	Jurkat_STREP	Assay_B	ENSG00000175390	EIF3F	protein_coding	2.2511	4.43373e-08	62.5691
MA	SupT1_FLAG	Assay_C	ENSG00000135829	DHX9	protein_coding	2.50377	1.51955e-57	62.371
NC	Jurkat_FLAG	Assay_A	ENSG00000165283	STOML2	protein_coding	1.66774	2.60653e-30	62.2531
NC	Jurkat_STREP	Assay_B	ENSG00000165283	STOML2	protein_coding	2.29832	0.000367884	62.2531
NC	SupT1_Inf_FLAG	Assay_D	ENSG00000165283	STOML2	protein_coding	2.07871	4.32281e-54	62.2531
NC	SupT1_Inf_FLAG	Assay_D	ENSG00000167693	NXN	protein_coding	2.3183	3.29523e-14	62.2506
NC	Jurkat_FLAG	Assay_A	ENSG00000079462	PAFAH1B3	protein_coding	2.91921	1.04152e-32	62.246
NC	Jurkat_STREP	Assay_B	ENSG00000079462	PAFAH1B3	protein_coding	2.26612	6.32817e-05	62.246
NC	SupT1_FLAG	Assay_C	ENSG00000079462	PAFAH1B3	protein_coding	2.92621	2.7985e-113	62.246
NC	SupT1_Inf_FLAG	Assay_D	ENSG00000079462	PAFAH1B3	protein_coding	2.70451	1.1766e-100	62.246
NC	SupT1_FLAG	Assay_C	ENSG00000277075	H2AC8	protein_coding	1.97773	5.38047e-33	62.0805
IN	Jurkat_FLAG	Assay_A	ENSG00000169826	CSGALNACT2	protein_coding	1.19677	4.47624e-13	62.0414
NC	Jurkat_FLAG	Assay_A	ENSG00000273983	H3C8	protein_coding	2.13629	1.6823e-93	62.0115
NC	Jurkat_STREP	Assay_B	ENSG00000273983	H3C8	protein_coding	3.49522	5.48688e-12	62.0115
NC	Jurkat_FLAG	Assay_A	ENSG00000180817	PPA1	protein_coding	2.25746	1.6698e-32	61.9556
NC	Jurkat_STREP	Assay_B	ENSG00000180817	PPA1	protein_coding	1.69322	0.000408805	61.9556
NC	SupT1_FLAG	Assay_C	ENSG00000180817	PPA1	protein_coding	2.55948	2.60659e-28	61.9556
NC	SupT1_Inf_FLAG	Assay_D	ENSG00000180817	PPA1	protein_coding	2.10443	2.63978e-82	61.9556
NC	Jurkat_FLAG	Assay_A	ENSG00000115234	SNX17	protein_coding	1.80072	1.74559e-12	61.9549
NC	SupT1_FLAG	Assay_C	ENSG00000115234	SNX17	protein_coding	2.47512	4.49935e-45	61.9549
NC	SupT1_Inf_FLAG	Assay_D	ENSG00000115234	SNX17	protein_coding	2.28036	5.78444e-41	61.9549
NC	Jurkat_FLAG	Assay_A	ENSG00000163382	NAXE	protein_coding	2.73737	1.79379e-21	61.8976
NC	Jurkat_STREP	Assay_B	ENSG00000163382	NAXE	protein_coding	2.39672	7.49172e-07	61.8976
NC	SupT1_FLAG	Assay_C	ENSG00000163382	NAXE	protein_coding	3.01882	2.57698e-23	61.8976
NC	SupT1_Inf_FLAG	Assay_D	ENSG00000163382	NAXE	protein_coding	2.94143	1.36057e-26	61.8976
NC	Jurkat_FLAG	Assay_A	ENSG00000146670	CDCA5	protein_coding	2.10725	3.88965e-26	61.789
NC	Jurkat_FLAG	Assay_A	ENSG00000175040	CHST2	protein_coding	1.76505	9.74516e-12	61.7823
NC	Jurkat_FLAG	Assay_A	ENSG00000167747	C19orf48	transcribed_unitary_pseudogene	2.12297	1.58873e-15	61.5838
NC	SupT1_FLAG	Assay_C	ENSG00000167747	C19orf48	transcribed_unitary_pseudogene	1.91739	2.14713e-41	61.5838
Gag	Jurkat_FLAG	Assay_A	ENSG00000008988	RPS20	protein_coding	1.61022	5.2215e-43	61.5673
NC	Jurkat_FLAG	Assay_A	ENSG00000106628	POLD2	protein_coding	2.12348	1.24843e-18	61.5203
NC	Jurkat_STREP	Assay_B	ENSG00000106628	POLD2	protein_coding	1.3362	1.94199e-05	61.5203
NC	Jurkat_FLAG	Assay_A	ENSG00000145247	OCIAD2	protein_coding	1.56478	1.78705e-38	61.1421
NC	SupT1_Inf_FLAG	Assay_D	ENSG00000145247	OCIAD2	protein_coding	2.19038	2.1966e-65	61.1421
Gag	Jurkat_FLAG	Assay_A	ENSG00000137818	RPLP1	protein_coding	1.44545	1.71895e-19	60.88
NC	SupT1_FLAG	Assay_C	ENSG00000120437	ACAT2	protein_coding	2.29992	3.99808e-56	60.609
NC	SupT1_Inf_FLAG	Assay_D	ENSG00000120437	ACAT2	protein_coding	2.28938	7.19569e-25	60.609
Tat	Jurkat_FLAG	Assay_A	ENSG00000144218	AFF3	protein_coding	4.21159	2.26112e-26	59.709
Gag	Jurkat_FLAG	Assay_A	ENSG00000161016	RPL8	protein_coding	1.30258	1.19363e-20	59.6874
NC	Jurkat_FLAG	Assay_A	ENSG00000154978	VOPP1	protein_coding	2.31467	2.41598e-15	59.6839
NC	Jurkat_STREP	Assay_B	ENSG00000154978	VOPP1	protein_coding	1.59214	1.20118e-09	59.6839
NC	SupT1_FLAG	Assay_C	ENSG00000154978	VOPP1	protein_coding	2.38704	1.0704e-34	59.6839
NC	SupT1_Inf_FLAG	Assay_D	ENSG00000154978	VOPP1	protein_coding	2.30015	7.5012e-104	59.6839
NC	Jurkat_FLAG	Assay_A	ENSG00000168884	TNIP2	protein_coding	2.05948	4.1781e-54	59.5996
NC	Jurkat_STREP	Assay_B	ENSG00000168884	TNIP2	protein_coding	1.80209	3.14287e-09	59.5996
IN	Jurkat_FLAG	Assay_A	ENSG00000111879	FAM184A	protein_coding	1.12088	1.26549e-20	59.4065
NC	Jurkat_FLAG	Assay_A	ENSG00000108561	C1QBP	protein_coding	1.70572	7.79839e-24	58.9676
NC	Jurkat_FLAG	Assay_A	ENSG00000182899	RPL35A	protein_coding	2.94985	6.70322e-45	58.8428
NC	SupT1_FLAG	Assay_C	ENSG00000182899	RPL35A	protein_coding	2.24233	2.17758e-33	58.8428
IN	Jurkat_FLAG	Assay_A	ENSG00000082512	TRAF5	protein_coding	1.53831	1.92146e-16	58.6899
IN	Jurkat_FLAG	Assay_A	ENSG00000165813	CCDC186	protein_coding	1.2536	2.75464e-13	58.6798
NC	Jurkat_FLAG	Assay_A	ENSG00000167283	ATP5MG	protein_coding	2.4411	6.70139e-56	58.395
NC	SupT1_FLAG	Assay_C	ENSG00000167283	ATP5MG	protein_coding	1.9226	4.61796e-50	58.395
NC	Jurkat_FLAG	Assay_A	ENSG00000141698	NT5C3B	protein_coding	2.36752	3.78334e-86	58.3591
NC	Jurkat_STREP	Assay_B	ENSG00000141698	NT5C3B	protein_coding	2.13476	2.86609e-11	58.3591
NC	SupT1_FLAG	Assay_C	ENSG00000141698	NT5C3B	protein_coding	2.22044	4.31382e-91	58.3591
NC	SupT1_Inf_FLAG	Assay_D	ENSG00000141698	NT5C3B	protein_coding	2.08464	1.2797e-99	58.3591
NC	Jurkat_FLAG	Assay_A	ENSG00000104904	OAZ1	protein_coding	1.82747	6.12477e-62	58.3063
MA	SupT1_FLAG	Assay_C	ENSG00000276043	UHRF1	protein_coding	1.43174	1.97225e-35	58.0227
GP120	Jurkat_FLAG	Assay_A	ENSG00000160131	VMA21	protein_coding	1.04582	1.15384e-07	57.7855
NC	Jurkat_FLAG	Assay_A	ENSG00000175970	UNC119B	protein_coding	1.91039	3.09579e-25	57.7813
NC	Jurkat_STREP	Assay_B	ENSG00000175970	UNC119B	protein_coding	1.92642	0.000111879	57.7813
NC	Jurkat_FLAG	Assay_A	ENSG00000102178	UBL4A	protein_coding	3.13277	1.14704e-23	57.3824
NC	Jurkat_STREP	Assay_B	ENSG00000102178	UBL4A	protein_coding	2.40863	0.000938935	57.3824
NC	SupT1_FLAG	Assay_C	ENSG00000102178	UBL4A	protein_coding	3.12746	2.7204e-69	57.3824
NC	SupT1_Inf_FLAG	Assay_D	ENSG00000102178	UBL4A	protein_coding	2.77833	2.9334e-114	57.3824
NC	Jurkat_FLAG	Assay_A	ENSG00000132589	FLOT2	protein_coding	1.7471	1.40894e-19	57.2284
NC	SupT1_FLAG	Assay_C	ENSG00000132589	FLOT2	protein_coding	1.98799	2.8346e-64	57.2284
NC	Jurkat_FLAG	Assay_A	ENSG00000100129	EIF3L	protein_coding	1.63924	4.86629e-64	57.2282
NC	Jurkat_FLAG	Assay_A	ENSG00000213551	DNAJC9	protein_coding	1.53801	2.01274e-59	57.2066
NC	Jurkat_STREP	Assay_B	ENSG00000070367	EXOC5	protein_coding	1.61734	0.000920189	57.185
Tat	SupT1_FLAG	Assay_C	ENSG00000100422	CERK	protein_coding	1.06382	6.76751e-26	57.1682
Tat	SupT1_Inf_FLAG	Assay_D	ENSG00000100422	CERK	protein_coding	1.55917	1.47643e-17	57.1682
IN	Jurkat_FLAG	Assay_A	ENSG00000166037	CEP57	protein_coding	1.1492	2.08644e-11	57.1445
NC	SupT1_FLAG	Assay_C	ENSG00000087191	PSMC5	protein_coding	2.27696	4.38703e-41	57.0901
NC	Jurkat_FLAG	Assay_A	ENSG00000169189	NSMCE1	protein_coding	2.12483	5.60525e-40	57.0012
NC	SupT1_FLAG	Assay_C	ENSG00000169189	NSMCE1	protein_coding	3.36986	3.19622e-46	57.0012
NC	SupT1_Inf_FLAG	Assay_D	ENSG00000169189	NSMCE1	protein_coding	2.87398	7.43657e-67	57.0012
Pol	Jurkat_FLAG	Assay_A	ENSG00000134333	LDHA	protein_coding	1.1431	8.73913e-07	56.8888
NC	Jurkat_FLAG	Assay_A	ENSG00000119333	DYNC2I2	protein_coding	2.35119	1.64202e-29	56.8838
NC	Jurkat_STREP	Assay_B	ENSG00000119333	DYNC2I2	protein_coding	1.51139	2.45492e-05	56.8838
NC	SupT1_Inf_FLAG	Assay_D	ENSG00000119333	DYNC2I2	protein_coding	2.0239	1.90659e-71	56.8838
NC	SupT1_Inf_FLAG	Assay_D	ENSG00000197956	S100A6	protein_coding	2.49842	1.20586e-05	56.7617
MA	SupT1_FLAG	Assay_C	ENSG00000113368	LMNB1	protein_coding	2.0501	3.46689e-19	55.9336
Vpu	Jurkat_FLAG	Assay_A	ENSG00000067955	CBFB	protein_coding	1.1276	4.80768e-14	55.6196
NC	Jurkat_FLAG	Assay_A	ENSG00000172809	RPL38	protein_coding	1.80859	1.65383e-24	55.5539
MA	SupT1_FLAG	Assay_C	ENSG00000180353	HCLS1	protein_coding	2.60867	3.23626e-98	55.4345
MA	SupT1_Inf_FLAG	Assay_D	ENSG00000180353	HCLS1	protein_coding	2.47775	1.2297e-123	55.4345
NC	Jurkat_FLAG	Assay_A	ENSG00000136810	TXN	protein_coding	2.87745	1.16312e-73	55.3982
NC	SupT1_Inf_FLAG	Assay_D	ENSG00000136810	TXN	protein_coding	2.2997	9.7255e-121	55.3982
MA	SupT1_FLAG	Assay_C	ENSG00000076003	MCM6	protein_coding	2.57185	2.59274e-75	55.0558
NC	Jurkat_FLAG	Assay_A	ENSG00000123395	ATG101	protein_coding	2.36147	1.60716e-15	55.0487
NC	SupT1_FLAG	Assay_C	ENSG00000123395	ATG101	protein_coding	3.11332	1.52302e-48	55.0487
NC	SupT1_Inf_FLAG	Assay_D	ENSG00000123395	ATG101	protein_coding	2.76137	8.48833e-70	55.0487
NC	Jurkat_FLAG	Assay_A	ENSG00000090266	NDUFB2	protein_coding	2.69824	3.67418e-91	54.9103
NC	Jurkat_STREP	Assay_B	ENSG00000090266	NDUFB2	protein_coding	1.84512	0.00134483	54.9103
NC	SupT1_FLAG	Assay_C	ENSG00000090266	NDUFB2	protein_coding	2.93449	1.27414e-58	54.9103
NC	SupT1_Inf_FLAG	Assay_D	ENSG00000090266	NDUFB2	protein_coding	2.06482	2.88234e-74	54.9103
Pol	Jurkat_FLAG	Assay_A	ENSG00000139618	BRCA2	protein_coding	1.48691	5.90242e-25	54.895
Pol	Jurkat_FLAG	Assay_A	ENSG00000171863	RPS7	protein_coding	1.29405	4.67308e-19	54.4201
Rev	Jurkat_FLAG	Assay_A	ENSG00000198034	RPS4X	protein_coding	1.36301	1.30856e-15	54.3672
Rev	Jurkat_FLAG	Assay_A	ENSG00000123416	TUBA1B	protein_coding	1.23426	5.65121e-17	54.3221
NC	Jurkat_FLAG	Assay_A	ENSG00000240342	RPS2P5	processed_pseudogene	2.98735	2.37278e-19	54.2318
NC	SupT1_Inf_FLAG	Assay_D	ENSG00000240342	RPS2P5	processed_pseudogene	2.48686	5.05152e-49	54.2318
NC	Jurkat_FLAG	Assay_A	ENSG00000155368	DBI	protein_coding	2.21218	4.74865e-60	54.2163
NC	Jurkat_FLAG	Assay_A	ENSG00000035141	FAM136A	protein_coding	2.12294	1.66467e-32	54.1463
NC	SupT1_FLAG	Assay_C	ENSG00000035141	FAM136A	protein_coding	2.14249	3.1725e-83	54.1463
IN	Jurkat_FLAG	Assay_A	ENSG00000215580	BCORP1	transcribed_unprocessed_pseudogene	1.3607	2.64595e-28	54.0484
NC	Jurkat_FLAG	Assay_A	ENSG00000078668	VDAC3	protein_coding	1.72563	9.94588e-37	53.8388
NC	SupT1_Inf_FLAG	Assay_D	ENSG00000078668	VDAC3	protein_coding	2.04815	1.18493e-33	53.8388
NC	Jurkat_FLAG	Assay_A	ENSG00000174748	RPL15	protein_coding	1.78896	9.55248e-81	53.7981
MA	SupT1_FLAG	Assay_C	ENSG00000110237	ARHGEF17	protein_coding	3.02151	4.28801e-26	53.6871
MA	SupT1_Inf_FLAG	Assay_D	ENSG00000110237	ARHGEF17	protein_coding	3.67313	2.64157e-29	53.6871
NC	SupT1_FLAG	Assay_C	ENSG00000177156	TALDO1	protein_coding	1.9378	2.73996e-61	53.649
NC	Jurkat_FLAG	Assay_A	ENSG00000136280	CCM2	protein_coding	2.5502	2.4496e-107	53.4504
NC	Jurkat_STREP	Assay_B	ENSG00000136280	CCM2	protein_coding	1.78391	6.88451e-12	53.4504
NC	SupT1_FLAG	Assay_C	ENSG00000136280	CCM2	protein_coding	2.46163	8.4004e-104	53.4504
NC	SupT1_Inf_FLAG	Assay_D	ENSG00000136280	CCM2	protein_coding	2.37599	1.1818e-125	53.4504
IN	Jurkat_FLAG	Assay_A	ENSG00000143228	NUF2	protein_coding	1.33287	4.04874e-13	53.1703
NC	Jurkat_FLAG	Assay_A	ENSG00000175756	AURKAIP1	protein_coding	2.4294	3.15565e-35	53.0942
NC	SupT1_Inf_FLAG	Assay_D	ENSG00000175756	AURKAIP1	protein_coding	2.07811	2.99494e-14	53.0942
NC	Jurkat_FLAG	Assay_A	ENSG00000168883	USP39	protein_coding	2.05987	2.87901e-84	53.081
NC	Jurkat_FLAG	Assay_A	ENSG00000104679	R3HCC1	protein_coding	1.95823	6.00591e-77	53.0599
NC	Jurkat_STREP	Assay_B	ENSG00000104679	R3HCC1	protein_coding	1.72821	0.00011971	53.0599
NC	SupT1_Inf_FLAG	Assay_D	ENSG00000104679	R3HCC1	protein_coding	2.67265	5.25528e-12	53.0599
NC	Jurkat_FLAG	Assay_A	ENSG00000172531	PPP1CA	protein_coding	1.81048	4.60635e-17	52.9466
NC	Jurkat_FLAG	Assay_A	ENSG00000278463	H2AC4	protein_coding	2.19924	5.26401e-44	52.8995
NC	Jurkat_STREP	Assay_B	ENSG00000278463	H2AC4	protein_coding	2.74136	0.000425542	52.8995
NC	SupT1_FLAG	Assay_C	ENSG00000278463	H2AC4	protein_coding	2.5257	4.36887e-76	52.8995
MA	SupT1_Inf_FLAG	Assay_D	ENSG00000184922	FMNL1	protein_coding	2.07426	1.18226e-14	52.7808
NC	Jurkat_STREP	Assay_B	ENSG00000103591	AAGAB	protein_coding	1.87583	1.96372e-08	52.7739
NC	SupT1_Inf_FLAG	Assay_D	ENSG00000103591	AAGAB	protein_coding	2.02102	4.4905e-101	52.7739
NC	Jurkat_FLAG	Assay_A	ENSG00000177963	RIC8A	protein_coding	1.59898	9.03572e-42	52.743
NC	Jurkat_FLAG	Assay_A	ENSG00000163444	TMEM183A	protein_coding	2.37722	6.5439e-68	52.6886
NC	Jurkat_STREP	Assay_B	ENSG00000163444	TMEM183A	protein_coding	2.25337	1.28912e-14	52.6886
NC	SupT1_FLAG	Assay_C	ENSG00000163444	TMEM183A	protein_coding	2.63693	5.6391e-63	52.6886
NC	SupT1_Inf_FLAG	Assay_D	ENSG00000163444	TMEM183A	protein_coding	2.02181	5.57263e-64	52.6886
NC	Jurkat_FLAG	Assay_A	ENSG00000034510	TMSB10	protein_coding	2.02742	2.08145e-22	52.59
Gag	Jurkat_FLAG	Assay_A	ENSG00000145592	RPL37	protein_coding	1.41357	1.72388e-15	52.5151
NC	Jurkat_FLAG	Assay_A	ENSG00000134809	TIMM10	protein_coding	3.84087	1.29238e-55	52.4951
NC	Jurkat_STREP	Assay_B	ENSG00000134809	TIMM10	protein_coding	2.1697	0.000569477	52.4951
NC	SupT1_FLAG	Assay_C	ENSG00000134809	TIMM10	protein_coding	3.76994	1.16328e-72	52.4951
NC	SupT1_Inf_FLAG	Assay_D	ENSG00000134809	TIMM10	protein_coding	3.34846	3.46964e-84	52.4951
NC	Jurkat_FLAG	Assay_A	ENSG00000157778	PSMG3	protein_coding	2.20036	1.88051e-86	52.1912
NC	Jurkat_STREP	Assay_B	ENSG00000157778	PSMG3	protein_coding	2.49489	3.42365e-10	52.1912
NC	SupT1_FLAG	Assay_C	ENSG00000157778	PSMG3	protein_coding	2.85783	1.33375e-80	52.1912
NC	SupT1_Inf_FLAG	Assay_D	ENSG00000157778	PSMG3	protein_coding	2.17937	1.05389e-54	52.1912
NC	Jurkat_FLAG	Assay_A	ENSG00000119487	MAPKAP1	protein_coding	1.76695	7.54656e-18	51.5802
NC	SupT1_FLAG	Assay_C	ENSG00000111639	MRPL51	protein_coding	2.27844	8.46498e-44	51.5642
NC	Jurkat_STREP	Assay_B	ENSG00000099800	TIMM13	protein_coding	1.6274	0.00107657	51.5539
NC	SupT1_FLAG	Assay_C	ENSG00000099800	TIMM13	protein_coding	2.31891	7.19098e-26	51.5539
NC	SupT1_Inf_FLAG	Assay_D	ENSG00000099800	TIMM13	protein_coding	2.1699	1.65052e-82	51.5539
NC	Jurkat_FLAG	Assay_A	ENSG00000174547	MRPL11	protein_coding	3.07234	4.07938e-88	51.5456
NC	SupT1_FLAG	Assay_C	ENSG00000174547	MRPL11	protein_coding	2.72546	6.20299e-26	51.5456
NC	SupT1_Inf_FLAG	Assay_D	ENSG00000174547	MRPL11	protein_coding	2.06202	8.85647e-13	51.5456
MA	SupT1_FLAG	Assay_C	ENSG00000112118	MCM3	protein_coding	2.05962	3.55169e-68	51.3842
NC	Jurkat_STREP	Assay_B	ENSG00000106554	CHCHD3	protein_coding	2.10898	3.05585e-08	51.3706
Rev	Jurkat_FLAG	Assay_A	ENSG00000161016	RPL8	protein_coding	1.64601	2.40183e-15	51.3655
NC	Jurkat_FLAG	Assay_A	ENSG00000108106	UBE2S	protein_coding	1.73183	1.21036e-32	51.2164
NC	Jurkat_FLAG	Assay_A	ENSG00000172053	QARS1	protein_coding	1.5919	1.6823e-93	51.128
Vpu	Jurkat_FLAG	Assay_A	ENSG00000121210	TMEM131L	protein_coding	1.06643	2.64481e-15	51.11
NC	Jurkat_FLAG	Assay_A	ENSG00000184887	BTBD6	protein_coding	2.75975	6.22285e-23	51.0273
NC	Jurkat_STREP	Assay_B	ENSG00000184887	BTBD6	protein_coding	2.82479	9.90285e-10	51.0273
NC	SupT1_FLAG	Assay_C	ENSG00000184887	BTBD6	protein_coding	2.53071	1.02842e-43	51.0273
NC	SupT1_Inf_FLAG	Assay_D	ENSG00000184887	BTBD6	protein_coding	2.53488	5.39684e-40	51.0273
NC	Jurkat_STREP	Assay_B	ENSG00000131323	TRAF3	protein_coding	1.28246	4.6476e-05	50.5651
p6	Jurkat_FLAG	Assay_A	ENSG00000090447	TFAP4	protein_coding	1.07668	5.98106e-05	50.3206
NC	Jurkat_FLAG	Assay_A	ENSG00000205250	E2F4	protein_coding	1.65918	1.1273e-12	50.3172
NC	Jurkat_STREP	Assay_B	ENSG00000158669	GPAT4	protein_coding	1.26901	3.5259e-12	50.2904
NC	Jurkat_FLAG	Assay_A	ENSG00000115944	COX7A2L	protein_coding	2.42738	1.44476e-64	50.1814
NC	Jurkat_STREP	Assay_B	ENSG00000115944	COX7A2L	protein_coding	2.4307	5.15366e-09	50.1814
NC	SupT1_FLAG	Assay_C	ENSG00000115944	COX7A2L	protein_coding	3.19398	1.7668e-56	50.1814
NC	SupT1_Inf_FLAG	Assay_D	ENSG00000115944	COX7A2L	protein_coding	3.2693	1.9226e-136	50.1814
MA	Jurkat_FLAG	Assay_A	ENSG00000280434	ENSG00000280434	lncRNA	6.29821	4.217e-127	50.1449
MA	Jurkat_STREP	Assay_B	ENSG00000280434	ENSG00000280434	lncRNA	4.08242	0.0415694	50.1449
MA	SupT1_FLAG	Assay_C	ENSG00000280434	ENSG00000280434	lncRNA	4.78379	2.10371e-17	50.1449
MA	SupT1_Inf_FLAG	Assay_D	ENSG00000280434	ENSG00000280434	lncRNA	5.65227	1.38783e-64	50.1449
MA	SupT1_FLAG	Assay_C	ENSG00000167986	DDB1	protein_coding	2.68404	2.77144e-29	50.1245
NC	Jurkat_FLAG	Assay_A	ENSG00000135916	ITM2C	protein_coding	1.78937	1.66642e-14	49.9261
MA	SupT1_FLAG	Assay_C	ENSG00000026025	VIM	protein_coding	2.11837	3.604e-100	49.8856
NC	Jurkat_STREP	Assay_B	ENSG00000176407	KCMF1	protein_coding	1.7848	9.33421e-09	49.8771
NC	SupT1_FLAG	Assay_C	ENSG00000176407	KCMF1	protein_coding	2.56449	1.60359e-28	49.8771
NC	SupT1_Inf_FLAG	Assay_D	ENSG00000138363	ATIC	protein_coding	2.18614	5.27257e-23	49.8472
NC	Jurkat_FLAG	Assay_A	ENSG00000106153	CHCHD2	protein_coding	2.44512	8.24633e-23	49.7918
MA	SupT1_FLAG	Assay_C	ENSG00000100592	DAAM1	protein_coding	3.22014	3.01322e-69	49.626
NC	Jurkat_FLAG	Assay_A	ENSG00000125835	SNRPB	protein_coding	2.05391	5.07183e-12	49.5172
NC	SupT1_FLAG	Assay_C	ENSG00000125835	SNRPB	protein_coding	2.33582	5.13941e-29	49.5172
MA	SupT1_FLAG	Assay_C	ENSG00000144381	HSPD1	protein_coding	2.32563	1.3667e-59	49.439
Pol	Jurkat_FLAG	Assay_A	ENSG00000158941	CCAR2	protein_coding	1.59118	4.81205e-30	49.4045
NC	Jurkat_FLAG	Assay_A	ENSG00000136003	ISCU	protein_coding	1.95825	3.18894e-15	49.2868
NC	Jurkat_STREP	Assay_B	ENSG00000136003	ISCU	protein_coding	1.75096	1.94771e-05	49.2868
NC	Jurkat_FLAG	Assay_A	ENSG00000138073	PREB	protein_coding	2.10729	2.66657e-43	49.2214
NC	SupT1_FLAG	Assay_C	ENSG00000138073	PREB	protein_coding	2.21084	1.29513e-53	49.2214
NC	SupT1_Inf_FLAG	Assay_D	ENSG00000138073	PREB	protein_coding	2.28412	8.46445e-68	49.2214
NC	Jurkat_FLAG	Assay_A	ENSG00000104613	INTS10	protein_coding	1.71314	7.76914e-48	49.2133
NC	SupT1_Inf_FLAG	Assay_D	ENSG00000104613	INTS10	protein_coding	2.12281	9.01543e-21	49.2133
NC	Jurkat_FLAG	Assay_A	ENSG00000170291	ELP5	protein_coding	2.67339	1.7906e-37	49.1526
NC	SupT1_FLAG	Assay_C	ENSG00000170291	ELP5	protein_coding	1.97295	9.52587e-26	49.1526
GP120	Jurkat_FLAG	Assay_A	ENSG00000067955	CBFB	protein_coding	1.07944	1.5964e-14	49.1219
Rev	Jurkat_FLAG	Assay_A	ENSG00000149925	ALDOA	protein_coding	1.59877	3.02048e-19	49.1151
Tat	SupT1_Inf_FLAG	Assay_D	ENSG00000130021	PUDP	protein_coding	2.01715	9.55207e-07	48.5045
Vpu	Jurkat_FLAG	Assay_A	ENSG00000143751	SDE2	protein_coding	1.08565	2.56891e-14	48.367
NC	Jurkat_FLAG	Assay_A	ENSG00000004142	POLDIP2	protein_coding	2.24158	3.37079e-12	48.3102
NC	SupT1_FLAG	Assay_C	ENSG00000004142	POLDIP2	protein_coding	1.93177	5.9965e-32	48.3102
Gag	Jurkat_FLAG	Assay_A	ENSG00000112306	RPS12	protein_coding	1.97914	2.29918e-20	48.3034
NC	Jurkat_FLAG	Assay_A	ENSG00000147684	NDUFB9	protein_coding	3.02642	2.51645e-59	48.2603
NC	SupT1_FLAG	Assay_C	ENSG00000147684	NDUFB9	protein_coding	3.22582	1.48133e-31	48.2603
NC	SupT1_Inf_FLAG	Assay_D	ENSG00000147684	NDUFB9	protein_coding	2.68402	1.47551e-39	48.2603
Rev	Jurkat_FLAG	Assay_A	ENSG00000115758	ODC1	protein_coding	1.52406	3.15883e-10	48.0148
NC	Jurkat_FLAG	Assay_A	ENSG00000169740	ZNF32	protein_coding	2.71992	2.92879e-93	47.977
NC	Jurkat_STREP	Assay_B	ENSG00000169740	ZNF32	protein_coding	2.35291	2.04448e-07	47.977
NC	SupT1_FLAG	Assay_C	ENSG00000169740	ZNF32	protein_coding	3.53224	1.58387e-46	47.977
NC	SupT1_Inf_FLAG	Assay_D	ENSG00000169740	ZNF32	protein_coding	2.48288	3.17611e-32	47.977
Rev	Jurkat_FLAG	Assay_A	ENSG00000125817	CENPB	protein_coding	1.70595	2.60402e-21	47.9616
MA	SupT1_FLAG	Assay_C	ENSG00000136628	EPRS1	protein_coding	3.14924	3.4893e-114	47.7578
NC	Jurkat_FLAG	Assay_A	ENSG00000117906	RCN2	protein_coding	1.73049	3.20352e-27	47.7152
NC	SupT1_FLAG	Assay_C	ENSG00000117906	RCN2	protein_coding	2.05479	1.79655e-46	47.7152
NC	Jurkat_FLAG	Assay_A	ENSG00000089248	ERP29	protein_coding	2.06228	7.05927e-60	47.548
NC	Jurkat_FLAG	Assay_A	ENSG00000100221	JOSD1	protein_coding	1.55561	2.85437e-20	47.4047
NC	Jurkat_FLAG	Assay_A	ENSG00000122705	CLTA	protein_coding	1.95395	7.94682e-62	47.1176
NC	SupT1_FLAG	Assay_C	ENSG00000122705	CLTA	protein_coding	2.27084	2.54963e-42	47.1176
NC	Jurkat_FLAG	Assay_A	ENSG00000168268	NT5DC2	protein_coding	1.5381	1.43419e-27	47.0285
NC	Jurkat_STREP	Assay_B	ENSG00000168268	NT5DC2	protein_coding	1.66962	1.35668e-10	47.0285
NC	Jurkat_FLAG	Assay_A	ENSG00000136950	ARPC5L	protein_coding	2.14076	4.95601e-19	46.9796
NC	Jurkat_STREP	Assay_B	ENSG00000136950	ARPC5L	protein_coding	2.53611	1.23355e-07	46.9796
NC	SupT1_FLAG	Assay_C	ENSG00000136950	ARPC5L	protein_coding	2.55426	6.14431e-42	46.9796
NC	SupT1_Inf_FLAG	Assay_D	ENSG00000136950	ARPC5L	protein_coding	2.03635	7.33114e-20	46.9796
NC	Jurkat_FLAG	Assay_A	ENSG00000119326	CTNNAL1	protein_coding	1.82877	1.38332e-20	46.9235
NC	Jurkat_STREP	Assay_B	ENSG00000119326	CTNNAL1	protein_coding	1.98698	3.55475e-05	46.9235
NC	SupT1_FLAG	Assay_C	ENSG00000119326	CTNNAL1	protein_coding	2.45334	1.3092e-103	46.9235
NC	SupT1_Inf_FLAG	Assay_D	ENSG00000119326	CTNNAL1	protein_coding	2.06505	4.46037e-10	46.9235
NC	Jurkat_FLAG	Assay_A	ENSG00000189306	RRP7A	protein_coding	1.78375	2.10864e-12	46.8978
Rev	Jurkat_FLAG	Assay_A	ENSG00000074800	ENO1	protein_coding	1.26972	3.89346e-11	46.6992
NC	Jurkat_FLAG	Assay_A	ENSG00000122026	RPL21	protein_coding	2.767	3.00199e-72	46.5787
NC	SupT1_FLAG	Assay_C	ENSG00000122026	RPL21	protein_coding	2.49467	4.78535e-61	46.5787
NC	Jurkat_FLAG	Assay_A	ENSG00000117691	NENF	protein_coding	3.24106	2.1829e-103	46.5246
NC	Jurkat_STREP	Assay_B	ENSG00000117691	NENF	protein_coding	2.82909	6.20001e-08	46.5246
NC	SupT1_FLAG	Assay_C	ENSG00000117691	NENF	protein_coding	2.88847	5.20792e-66	46.5246
NC	SupT1_Inf_FLAG	Assay_D	ENSG00000117691	NENF	protein_coding	2.75268	9.60522e-57	46.5246
Gag	Jurkat_FLAG	Assay_A	ENSG00000147403	RPL10	protein_coding	1.70996	4.18815e-35	46.501
IN	Jurkat_FLAG	Assay_A	ENSG00000166532	RIMKLB	protein_coding	1.72208	4.97482e-10	45.8312
NC	Jurkat_FLAG	Assay_A	ENSG00000196683	TOMM7	protein_coding	3.07566	5.61341e-58	45.8294
NC	Jurkat_STREP	Assay_B	ENSG00000196683	TOMM7	protein_coding	2.47087	8.47959e-05	45.8294
NC	SupT1_FLAG	Assay_C	ENSG00000196683	TOMM7	protein_coding	2.97056	1.86398e-26	45.8294
NC	SupT1_Inf_FLAG	Assay_D	ENSG00000196683	TOMM7	protein_coding	2.64979	4.8231e-133	45.8294
NC	Jurkat_STREP	Assay_B	ENSG00000160216	AGPAT3	protein_coding	1.64405	1.38282e-08	45.6965
MA	SupT1_FLAG	Assay_C	ENSG00000165280	VCP	protein_coding	3.30188	2.14025e-70	45.6832
NC	Jurkat_FLAG	Assay_A	ENSG00000173457	PPP1R14B	protein_coding	2.11518	3.03085e-30	45.6782
NC	Jurkat_FLAG	Assay_A	ENSG00000005700	IBTK	protein_coding	2.07723	2.31804e-46	45.4635
NC	Jurkat_STREP	Assay_B	ENSG00000182512	GLRX5	protein_coding	2.46441	6.50901e-05	45.3743
NC	SupT1_Inf_FLAG	Assay_D	ENSG00000182512	GLRX5	protein_coding	2.53833	9.8209e-98	45.3743
NC	Jurkat_FLAG	Assay_A	ENSG00000101255	TRIB3	protein_coding	2.03524	2.94195e-25	45.3355
NC	SupT1_FLAG	Assay_C	ENSG00000101255	TRIB3	protein_coding	2.23593	2.09346e-28	45.3355
NC	SupT1_Inf_FLAG	Assay_D	ENSG00000101255	TRIB3	protein_coding	2.08506	1.45338e-15	45.3355
NC	SupT1_FLAG	Assay_C	ENSG00000131446	MGAT1	protein_coding	2.02539	3.60317e-74	45.2661
NC	SupT1_FLAG	Assay_C	ENSG00000131876	SNRPA1	protein_coding	2.37189	2.98941e-23	45.2212
MA	SupT1_FLAG	Assay_C	ENSG00000092201	SUPT16H	protein_coding	1.92907	2.89294e-36	45.0332
NC	Jurkat_FLAG	Assay_A	ENSG00000278705	H4C2	protein_coding	1.58231	1.73198e-15	44.8569
NC	Jurkat_STREP	Assay_B	ENSG00000278705	H4C2	protein_coding	3.14556	1.32209e-09	44.8569
NC	Jurkat_FLAG	Assay_A	ENSG00000084207	GSTP1	protein_coding	1.52073	4.36918e-13	44.6828
NC	Jurkat_FLAG	Assay_A	ENSG00000131508	UBE2D2	protein_coding	2.08244	2.5795e-42	44.6184
NC	SupT1_FLAG	Assay_C	ENSG00000131508	UBE2D2	protein_coding	1.97	3.39858e-23	44.6184
Gag	Jurkat_FLAG	Assay_A	ENSG00000164587	RPS14	protein_coding	1.53817	8.55125e-13	44.5367
NC	Jurkat_FLAG	Assay_A	ENSG00000151092	NGLY1	protein_coding	1.55129	8.37627e-41	44.4501
NC	Jurkat_STREP	Assay_B	ENSG00000151092	NGLY1	protein_coding	1.33646	1.28912e-14	44.4501
NC	SupT1_FLAG	Assay_C	ENSG00000151092	NGLY1	protein_coding	2.0182	1.01708e-59	44.4501
IN	Jurkat_FLAG	Assay_A	ENSG00000147180	ZNF711	protein_coding	1.54389	5.31788e-10	44.2828
MA	SupT1_FLAG	Assay_C	ENSG00000072274	TFRC	protein_coding	2.32114	3.35536e-17	44.2372
Gag	Jurkat_FLAG	Assay_A	ENSG00000108107	RPL28	protein_coding	1.25256	1.02085e-13	44.1868
NC	SupT1_Inf_FLAG	Assay_D	ENSG00000156515	HK1	protein_coding	2.02336	2.94013e-16	44.1327
Rev	Jurkat_FLAG	Assay_A	ENSG00000130726	TRIM28	protein_coding	1.42979	1.57375e-35	43.9948
IN	Jurkat_FLAG	Assay_A	ENSG00000006634	DBF4	protein_coding	1.21129	6.73037e-11	43.909
Vpu	Jurkat_FLAG	Assay_A	ENSG00000157450	RNF111	protein_coding	1.09089	4.24552e-05	43.8428
Rev	Jurkat_FLAG	Assay_A	ENSG00000145912	NHP2	protein_coding	3.04129	1.06e-107	43.821
NC	Jurkat_STREP	Assay_B	ENSG00000119689	DLST	protein_coding	1.44658	9.96934e-13	43.7903
NC	SupT1_Inf_FLAG	Assay_D	ENSG00000119689	DLST	protein_coding	2.03089	2.46238e-42	43.7903
NC	Jurkat_FLAG	Assay_A	ENSG00000134419	RPS15A	protein_coding	2.71113	2.8377e-110	43.7811
NC	SupT1_FLAG	Assay_C	ENSG00000134419	RPS15A	protein_coding	2.39235	1.01949e-37	43.7811
NC	SupT1_Inf_FLAG	Assay_D	ENSG00000134419	RPS15A	protein_coding	2.22853	5.5638e-100	43.7811
NC	Jurkat_FLAG	Assay_A	ENSG00000185825	BCAP31	protein_coding	1.85849	1.66785e-21	43.4032
NC	SupT1_FLAG	Assay_C	ENSG00000185825	BCAP31	protein_coding	2.60149	1.49299e-29	43.4032
NC	SupT1_Inf_FLAG	Assay_D	ENSG00000185825	BCAP31	protein_coding	2.23173	1.36476e-71	43.4032
NC	Jurkat_FLAG	Assay_A	ENSG00000142634	EFHD2	protein_coding	1.50885	6.34966e-12	43.2736
NC	Jurkat_STREP	Assay_B	ENSG00000131153	GINS2	protein_coding	1.74673	0.000266738	43.2263
NC	SupT1_FLAG	Assay_C	ENSG00000131153	GINS2	protein_coding	2.38402	1.01322e-62	43.2263
NC	Jurkat_FLAG	Assay_A	ENSG00000168040	FADD	protein_coding	2.63097	9.95411e-61	43.1122
NC	SupT1_Inf_FLAG	Assay_D	ENSG00000168040	FADD	protein_coding	2.1247	1.43923e-11	43.1122
NC	Jurkat_FLAG	Assay_A	ENSG00000139579	NABP2	protein_coding	2.63622	4.03483e-25	43.0869
NC	SupT1_FLAG	Assay_C	ENSG00000139579	NABP2	protein_coding	2.43364	2.11388e-63	43.0869
NC	Jurkat_FLAG	Assay_A	ENSG00000129187	DCTD	protein_coding	2.08995	9.921e-18	43.071
NC	Jurkat_STREP	Assay_B	ENSG00000129187	DCTD	protein_coding	2.30065	1.29097e-05	43.071
NC	SupT1_FLAG	Assay_C	ENSG00000129187	DCTD	protein_coding	2.01451	2.8357e-27	43.071
NC	Jurkat_FLAG	Assay_A	ENSG00000115268	RPS15	protein_coding	1.95718	4.43104e-83	43.0599
Tat	Jurkat_STREP	Assay_B	ENSG00000005379	TSPOAP1	protein_coding	2.31192	0.000528178	42.8528
NC	Jurkat_FLAG	Assay_A	ENSG00000100060	MFNG	protein_coding	2.34239	1.5248e-37	42.7302
NC	Jurkat_STREP	Assay_B	ENSG00000100060	MFNG	protein_coding	2.71462	4.56668e-20	42.7302
NC	SupT1_FLAG	Assay_C	ENSG00000100060	MFNG	protein_coding	2.2015	1.48645e-27	42.7302
NC	SupT1_Inf_FLAG	Assay_D	ENSG00000100060	MFNG	protein_coding	2.07478	1.31001e-61	42.7302
NC	SupT1_Inf_FLAG	Assay_D	ENSG00000150403	TMCO3	protein_coding	2.20541	1.28697e-11	42.7108
NC	Jurkat_FLAG	Assay_A	ENSG00000135446	CDK4	protein_coding	1.94609	9.00988e-24	42.458
NC	Jurkat_STREP	Assay_B	ENSG00000168286	THAP11	protein_coding	2.21256	0.00104977	42.4408
NC	SupT1_FLAG	Assay_C	ENSG00000168286	THAP11	protein_coding	2.60608	4.9271e-111	42.4408
NC	SupT1_Inf_FLAG	Assay_D	ENSG00000168286	THAP11	protein_coding	2.15441	2.18364e-89	42.4408
NC	Jurkat_FLAG	Assay_A	ENSG00000182004	SNRPE	protein_coding	2.28535	2.03209e-73	42.2485
NC	Jurkat_FLAG	Assay_A	ENSG00000188186	LAMTOR4	protein_coding	3.25289	1.23237e-86	42.2429
NC	Jurkat_STREP	Assay_B	ENSG00000188186	LAMTOR4	protein_coding	2.57049	6.813e-28	42.2429
NC	SupT1_FLAG	Assay_C	ENSG00000188186	LAMTOR4	protein_coding	3.21312	4.0706e-132	42.2429
NC	SupT1_Inf_FLAG	Assay_D	ENSG00000188186	LAMTOR4	protein_coding	2.9193	1.40436e-77	42.2429
NC	Jurkat_FLAG	Assay_A	ENSG00000160932	LY6E	protein_coding	3.01421	1.5451e-36	41.919
NC	Jurkat_STREP	Assay_B	ENSG00000160932	LY6E	protein_coding	2.97502	1.24001e-07	41.919
NC	SupT1_Inf_FLAG	Assay_D	ENSG00000160932	LY6E	protein_coding	2.46256	1.78587e-16	41.919
NC	Jurkat_FLAG	Assay_A	ENSG00000142507	PSMB6	protein_coding	1.82448	9.20247e-23	41.9005
NC	SupT1_FLAG	Assay_C	ENSG00000142507	PSMB6	protein_coding	2.62033	6.11252e-63	41.9005
NC	SupT1_Inf_FLAG	Assay_D	ENSG00000142507	PSMB6	protein_coding	2.12404	6.10401e-82	41.9005
NC	Jurkat_FLAG	Assay_A	ENSG00000120742	SERP1	protein_coding	2.0393	6.61099e-47	41.8792
NC	SupT1_FLAG	Assay_C	ENSG00000120742	SERP1	protein_coding	1.94389	4.56579e-38	41.8792
NC	Jurkat_FLAG	Assay_A	ENSG00000160310	PRMT2	protein_coding	1.72718	5.43785e-59	41.8772
NC	SupT1_FLAG	Assay_C	ENSG00000160310	PRMT2	protein_coding	1.97053	1.9372e-85	41.8772
NC	SupT1_Inf_FLAG	Assay_D	ENSG00000160310	PRMT2	protein_coding	2.09745	2.39043e-49	41.8772
Pol	Jurkat_FLAG	Assay_A	ENSG00000126012	KDM5C	protein_coding	1.10012	7.37986e-22	41.6973
p6	Jurkat_FLAG	Assay_A	ENSG00000075275	CELSR1	protein_coding	1.45595	8.68325e-06	41.6347
NC	Jurkat_FLAG	Assay_A	ENSG00000122687	MRM2	protein_coding	2.20007	1.9585e-21	41.5326
NC	Jurkat_STREP	Assay_B	ENSG00000122687	MRM2	protein_coding	2.20532	0.000459852	41.5326
NC	SupT1_FLAG	Assay_C	ENSG00000122687	MRM2	protein_coding	2.7178	7.32965e-72	41.5326
NC	SupT1_Inf_FLAG	Assay_D	ENSG00000122687	MRM2	protein_coding	2.39291	6.93873e-52	41.5326
NC	Jurkat_FLAG	Assay_A	ENSG00000166272	WBP1L	protein_coding	1.70146	5.17188e-15	41.4642
NC	Jurkat_STREP	Assay_B	ENSG00000166272	WBP1L	protein_coding	1.90606	5.68779e-11	41.4642
MA	SupT1_FLAG	Assay_C	ENSG00000182481	KPNA2	protein_coding	2.6967	5.4799e-24	41.3458
NC	Jurkat_FLAG	Assay_A	ENSG00000130770	ATP5IF1	protein_coding	1.53953	8.42676e-25	41.1558
Gag	Jurkat_FLAG	Assay_A	ENSG00000114391	RPL24	protein_coding	1.49073	4.8146e-37	40.9366
GP120	Jurkat_FLAG	Assay_A	ENSG00000066084	DIP2B	protein_coding	1.00242	3.13342e-26	40.8763
NC	Jurkat_STREP	Assay_B	ENSG00000114738	MAPKAPK3	protein_coding	1.95847	3.23348e-06	40.7771
NC	Jurkat_STREP	Assay_B	ENSG00000160991	ORAI2	protein_coding	1.4528	2.15659e-09	40.6321
NC	Jurkat_FLAG	Assay_A	ENSG00000165516	KLHDC2	protein_coding	1.69781	4.36555e-32	40.6117
NC	Jurkat_STREP	Assay_B	ENSG00000165516	KLHDC2	protein_coding	1.45055	3.55368e-09	40.6117
NC	SupT1_FLAG	Assay_C	ENSG00000165516	KLHDC2	protein_coding	2.31324	1.44044e-65	40.6117
NC	SupT1_Inf_FLAG	Assay_D	ENSG00000165516	KLHDC2	protein_coding	2.09816	6.65667e-74	40.6117
MA	SupT1_Inf_FLAG	Assay_D	ENSG00000138162	TACC2	protein_coding	4.25415	7.10861e-08	40.4333
NC	Jurkat_FLAG	Assay_A	ENSG00000087302	RTRAF	protein_coding	1.54577	1.3234e-43	40.3884
NC	Jurkat_FLAG	Assay_A	ENSG00000006194	ZNF263	protein_coding	1.53569	4.15367e-12	40.3786
NC	SupT1_FLAG	Assay_C	ENSG00000006194	ZNF263	protein_coding	2.07733	2.16477e-71	40.3786
NC	SupT1_FLAG	Assay_C	ENSG00000176022	B3GALT6	protein_coding	2.33259	8.04079e-31	40.3149
NC	Jurkat_FLAG	Assay_A	ENSG00000130560	UBAC1	protein_coding	2.19085	3.40909e-54	40.2808
NC	Jurkat_STREP	Assay_B	ENSG00000130560	UBAC1	protein_coding	1.83378	1.43963e-06	40.2808
MA	SupT1_FLAG	Assay_C	ENSG00000163468	CCT3	protein_coding	2.51941	7.1677e-70	40.2623
MA	SupT1_FLAG	Assay_C	ENSG00000169813	HNRNPF	protein_coding	2.57761	2.09083e-78	40.015
NC	Jurkat_FLAG	Assay_A	ENSG00000165689	ENTR1	protein_coding	1.54834	1.22139e-44	40.0014
MA	SupT1_FLAG	Assay_C	ENSG00000143799	PARP1	protein_coding	2.27761	4.46512e-63	39.8214
NC	Jurkat_FLAG	Assay_A	ENSG00000168005	SPINDOC	protein_coding	1.75425	2.72728e-32	39.8183
NC	Jurkat_STREP	Assay_B	ENSG00000168005	SPINDOC	protein_coding	1.61968	0.000901677	39.8183
NC	Jurkat_STREP	Assay_B	ENSG00000089289	IGBP1	protein_coding	1.66138	2.51776e-05	39.7665
NC	SupT1_FLAG	Assay_C	ENSG00000089289	IGBP1	protein_coding	1.90729	1.11219e-33	39.7665
Pol	Jurkat_FLAG	Assay_A	ENSG00000163428	LRRC58	protein_coding	1.45601	2.31902e-08	39.5946
NC	Jurkat_FLAG	Assay_A	ENSG00000064726	BTBD1	protein_coding	1.6074	8.67356e-14	39.5297
NC	SupT1_Inf_FLAG	Assay_D	ENSG00000064726	BTBD1	protein_coding	2.15616	1.32073e-12	39.5297
NC	Jurkat_FLAG	Assay_A	ENSG00000117153	KLHL12	protein_coding	1.85946	1.57561e-49	39.3175
NC	SupT1_FLAG	Assay_C	ENSG00000117153	KLHL12	protein_coding	1.9246	1.31745e-44	39.3175
NC	Jurkat_FLAG	Assay_A	ENSG00000136425	CIB2	protein_coding	2.25233	2.68205e-15	39.3002
NC	SupT1_Inf_FLAG	Assay_D	ENSG00000136425	CIB2	protein_coding	2.16185	1.53807e-18	39.3002
NC	Jurkat_FLAG	Assay_A	ENSG00000140854	KATNB1	protein_coding	1.84791	2.97047e-26	39.167
NC	Jurkat_STREP	Assay_B	ENSG00000140854	KATNB1	protein_coding	1.28891	5.6432e-11	39.167
NC	SupT1_FLAG	Assay_C	ENSG00000140854	KATNB1	protein_coding	1.93067	1.2278e-44	39.167
Pol	Jurkat_FLAG	Assay_A	ENSG00000122218	COPA	protein_coding	1.20103	2.09684e-11	39.1358
NC	Jurkat_FLAG	Assay_A	ENSG00000106635	BCL7B	protein_coding	1.94592	2.213e-34	39.1293
Pol	Jurkat_FLAG	Assay_A	ENSG00000047315	POLR2B	protein_coding	1.09313	3.65619e-30	38.75
Gag	Jurkat_FLAG	Assay_A	ENSG00000147604	RPL7	protein_coding	1.13379	1.42616e-12	38.6455
NC	Jurkat_FLAG	Assay_A	ENSG00000069998	HDHD5	protein_coding	2.1012	1.71057e-26	38.5869
NC	Jurkat_STREP	Assay_B	ENSG00000069998	HDHD5	protein_coding	1.78008	4.24791e-25	38.5869
NC	Jurkat_STREP	Assay_B	ENSG00000089685	BIRC5	protein_coding	2.17279	0.000396455	38.4271
MA	SupT1_FLAG	Assay_C	ENSG00000150753	CCT5	protein_coding	2.00721	3.12401e-88	38.4147
NC	SupT1_FLAG	Assay_C	ENSG00000121067	SPOP	protein_coding	2.07972	7.71972e-75	38.3195
MA	SupT1_FLAG	Assay_C	ENSG00000100714	MTHFD1	protein_coding	2.87682	8.63292e-47	38.2772
NC	Jurkat_FLAG	Assay_A	ENSG00000149823	VPS51	protein_coding	1.92328	4.91686e-56	38.2449
NC	Jurkat_STREP	Assay_B	ENSG00000149823	VPS51	protein_coding	1.44995	1.01164e-08	38.2449
NC	SupT1_FLAG	Assay_C	ENSG00000149823	VPS51	protein_coding	2.06666	1.84531e-34	38.2449
NC	SupT1_Inf_FLAG	Assay_D	ENSG00000149823	VPS51	protein_coding	2.02201	1.66665e-95	38.2449
MA	SupT1_FLAG	Assay_C	ENSG00000130985	UBA1	protein_coding	2.51082	1.2618e-63	38.1407
NC	Jurkat_FLAG	Assay_A	ENSG00000159200	RCAN1	protein_coding	2.06969	3.16311e-16	38.0401
NC	Jurkat_STREP	Assay_B	ENSG00000159200	RCAN1	protein_coding	1.48032	0.000187522	38.0401
NC	SupT1_FLAG	Assay_C	ENSG00000159200	RCAN1	protein_coding	2.32593	1.29749e-56	38.0401
NC	SupT1_Inf_FLAG	Assay_D	ENSG00000159200	RCAN1	protein_coding	2.31241	5.46848e-65	38.0401
Gag	Jurkat_FLAG	Assay_A	ENSG00000172809	RPL38	protein_coding	1.41578	1.91559e-15	37.9846
NC	Jurkat_STREP	Assay_B	ENSG00000277157	H4C4	protein_coding	2.65362	0.000281507	37.9541
NC	Jurkat_FLAG	Assay_A	ENSG00000100225	FBXO7	protein_coding	1.93367	5.8363e-31	37.8885
Gag	Jurkat_FLAG	Assay_A	ENSG00000130255	RPL36	protein_coding	1.56242	5.5279e-23	37.8798
NC	Jurkat_FLAG	Assay_A	ENSG00000168653	NDUFS5	protein_coding	2.03322	1.3427e-26	37.8472
MA	Jurkat_STREP	Assay_B	ENSG00000277075	H2AC8	protein_coding	2.63468	0.00270508	37.716
MA	Jurkat_FLAG	Assay_A	ENSG00000135624	CCT7	protein_coding	1.16271	7.37924e-16	37.6348
MA	SupT1_FLAG	Assay_C	ENSG00000135624	CCT7	protein_coding	3.14438	1.76378e-50	37.6348
NC	Jurkat_FLAG	Assay_A	ENSG00000197958	RPL12	protein_coding	1.92968	4.14585e-67	37.5371
Gag	Jurkat_FLAG	Assay_A	ENSG00000171858	RPS21	protein_coding	2.32973	3.9e-42	37.346
Rev	Jurkat_FLAG	Assay_A	ENSG00000100162	CENPM	protein_coding	2.8771	8.5882e-140	37.1848
Rev	Jurkat_STREP	Assay_B	ENSG00000100162	CENPM	protein_coding	1.17241	9.10952e-08	37.1848
NC	Jurkat_FLAG	Assay_A	ENSG00000078319	PMS2P1	transcribed_unprocessed_pseudogene	2.27707	2.01176e-68	37.142
NC	SupT1_FLAG	Assay_C	ENSG00000078319	PMS2P1	transcribed_unprocessed_pseudogene	2.37188	6.60819e-42	37.142
NC	Jurkat_FLAG	Assay_A	ENSG00000143314	MRPL24	protein_coding	1.83517	2.01224e-32	37.1324
NC	SupT1_FLAG	Assay_C	ENSG00000143314	MRPL24	protein_coding	2.58599	8.27076e-65	37.1324
NC	Jurkat_FLAG	Assay_A	ENSG00000169021	UQCRFS1	protein_coding	2.48308	1.18063e-52	37.0518
NC	SupT1_FLAG	Assay_C	ENSG00000169021	UQCRFS1	protein_coding	2.18717	3.88866e-43	37.0518
NC	SupT1_FLAG	Assay_C	ENSG00000101189	MRGBP	protein_coding	1.95406	2.48161e-28	37.0322
NC	Jurkat_FLAG	Assay_A	ENSG00000179918	SEPHS2	protein_coding	2.14632	8.5387e-51	37.0202
NC	SupT1_FLAG	Assay_C	ENSG00000179918	SEPHS2	protein_coding	2.32886	5.89251e-39	37.0202
NC	SupT1_FLAG	Assay_C	ENSG00000167085	PHB	protein_coding	1.9891	7.17188e-46	36.8506
NC	Jurkat_STREP	Assay_B	ENSG00000275126	H4C13	protein_coding	2.62438	5.27398e-05	36.8481
NC	SupT1_FLAG	Assay_C	ENSG00000079999	KEAP1	protein_coding	2.00341	3.59241e-38	36.7875
NC	Jurkat_FLAG	Assay_A	ENSG00000173272	MZT2A	protein_coding	2.66745	1.33293e-53	36.7489
NC	Jurkat_STREP	Assay_B	ENSG00000173272	MZT2A	protein_coding	1.7769	1.23128e-17	36.7489
NC	SupT1_FLAG	Assay_C	ENSG00000173272	MZT2A	protein_coding	2.78694	9.17568e-46	36.7489
NC	SupT1_Inf_FLAG	Assay_D	ENSG00000173272	MZT2A	protein_coding	2.42941	1.04328e-49	36.7489
NC	Jurkat_FLAG	Assay_A	ENSG00000115073	ACTR1B	protein_coding	2.05828	4.45124e-25	36.5637
NC	Jurkat_STREP	Assay_B	ENSG00000115073	ACTR1B	protein_coding	1.70928	6.13959e-09	36.5637
NC	SupT1_FLAG	Assay_C	ENSG00000115073	ACTR1B	protein_coding	1.92778	9.87258e-33	36.5637
NC	Jurkat_FLAG	Assay_A	ENSG00000164405	UQCRQ	protein_coding	2.41292	8.11739e-54	36.5241
NC	SupT1_FLAG	Assay_C	ENSG00000164405	UQCRQ	protein_coding	1.97947	4.46338e-28	36.5241
NC	Jurkat_FLAG	Assay_A	ENSG00000074071	MRPS34	protein_coding	1.92757	3.54674e-42	36.4396
NC	Jurkat_STREP	Assay_B	ENSG00000112406	HECA	protein_coding	1.59033	0.000140478	36.2541
NC	Jurkat_FLAG	Assay_A	ENSG00000161980	POLR3K	protein_coding	1.68849	8.64072e-19	36.1648
Rev	Jurkat_FLAG	Assay_A	ENSG00000174437	ATP2A2	protein_coding	1.29617	3.29045e-16	36.1589
NC	SupT1_FLAG	Assay_C	ENSG00000166794	PPIB	protein_coding	1.9803	2.05459e-59	36.1246
NC	Jurkat_FLAG	Assay_A	ENSG00000274997	H2AC12	protein_coding	1.5103	1.70996e-16	36.1102
NC	Jurkat_STREP	Assay_B	ENSG00000274997	H2AC12	protein_coding	3.18327	3.82934e-08	36.1102
NC	Jurkat_FLAG	Assay_A	ENSG00000145912	NHP2	protein_coding	2.16994	6.30316e-39	36.0275
NC	SupT1_FLAG	Assay_C	ENSG00000145912	NHP2	protein_coding	2.18349	1.72226e-37	36.0275
Tat	SupT1_FLAG	Assay_C	ENSG00000102445	RUBCNL	protein_coding	1.19495	9.33539e-10	36.0233
Tat	SupT1_Inf_FLAG	Assay_D	ENSG00000102445	RUBCNL	protein_coding	1.81391	7.07863e-27	36.0233
NC	SupT1_FLAG	Assay_C	ENSG00000104889	RNASEH2A	protein_coding	2.08033	1.53281e-57	36.0218
NC	SupT1_Inf_FLAG	Assay_D	ENSG00000104889	RNASEH2A	protein_coding	2.27155	4.04072e-55	36.0218
NC	Jurkat_STREP	Assay_B	ENSG00000174775	HRAS	protein_coding	2.26517	1.93055e-08	35.9335
NC	SupT1_FLAG	Assay_C	ENSG00000174775	HRAS	protein_coding	2.33815	4.68464e-34	35.9335
NC	SupT1_Inf_FLAG	Assay_D	ENSG00000174775	HRAS	protein_coding	2.57479	3.02571e-34	35.9335
NC	SupT1_FLAG	Assay_C	ENSG00000110711	AIP	protein_coding	2.29667	2.87746e-32	35.9279
NC	SupT1_Inf_FLAG	Assay_D	ENSG00000110711	AIP	protein_coding	2.11108	1.8654e-106	35.9279
Pol	Jurkat_FLAG	Assay_A	ENSG00000178921	PFAS	protein_coding	1.27499	3.97577e-07	35.92
IN	Jurkat_FLAG	Assay_A	ENSG00000151725	CENPU	protein_coding	1.17787	2.70051e-10	35.8909
Tat	SupT1_Inf_FLAG	Assay_D	ENSG00000213918	DNASE1	protein_coding	1.165	4.68282e-07	35.8658
NC	Jurkat_FLAG	Assay_A	ENSG00000204264	PSMB8	protein_coding	1.63031	7.47908e-31	35.8647
NC	SupT1_FLAG	Assay_C	ENSG00000204264	PSMB8	protein_coding	2.47605	7.10691e-54	35.8647
NC	SupT1_Inf_FLAG	Assay_D	ENSG00000204264	PSMB8	protein_coding	2.18055	1.30369e-75	35.8647
MA	Jurkat_STREP	Assay_B	ENSG00000184270	H2AC21	protein_coding	2.37346	1.10524e-05	35.8336
NC	Jurkat_FLAG	Assay_A	ENSG00000099795	NDUFB7	protein_coding	2.31081	1.3516e-70	35.8047
NC	SupT1_FLAG	Assay_C	ENSG00000099795	NDUFB7	protein_coding	2.60862	1.29033e-97	35.8047
NC	SupT1_Inf_FLAG	Assay_D	ENSG00000099795	NDUFB7	protein_coding	2.22149	3.30732e-62	35.8047
MA	SupT1_FLAG	Assay_C	ENSG00000156970	BUB1B	protein_coding	1.39342	5.87524e-27	35.7773
Gag	Jurkat_FLAG	Assay_A	ENSG00000198755	RPL10A	protein_coding	1.2922	4.14356e-23	35.7498
NC	Jurkat_FLAG	Assay_A	ENSG00000160087	UBE2J2	protein_coding	1.74699	5.77444e-18	35.6493
NC	Jurkat_FLAG	Assay_A	ENSG00000132323	ILKAP	protein_coding	1.80016	2.50668e-19	35.6057
MA	SupT1_FLAG	Assay_C	ENSG00000090861	AARS1	protein_coding	2.3162	2.1221e-51	35.588
MA	SupT1_FLAG	Assay_C	ENSG00000184432	COPB2	protein_coding	2.96378	3.81728e-34	35.4302
NC	SupT1_FLAG	Assay_C	ENSG00000104872	PIH1D1	protein_coding	2.32187	3.2998e-32	35.4125
NC	SupT1_Inf_FLAG	Assay_D	ENSG00000104872	PIH1D1	protein_coding	2.04974	1.5875e-47	35.4125
NC	Jurkat_FLAG	Assay_A	ENSG00000130717	UCK1	protein_coding	2.38424	1.70758e-30	35.3165
NC	SupT1_FLAG	Assay_C	ENSG00000130717	UCK1	protein_coding	2.40733	5.81079e-86	35.3165
NC	SupT1_Inf_FLAG	Assay_D	ENSG00000130717	UCK1	protein_coding	2.14285	2.03563e-33	35.3165
MA	SupT1_FLAG	Assay_C	ENSG00000184897	H1-10	protein_coding	2.08505	7.62934e-47	35.1374
NC	Jurkat_FLAG	Assay_A	ENSG00000076604	TRAF4	protein_coding	2.01633	3.58395e-45	35.0606
NC	Jurkat_STREP	Assay_B	ENSG00000076604	TRAF4	protein_coding	1.47301	4.21539e-12	35.0606
NC	Jurkat_FLAG	Assay_A	ENSG00000196205	EEF1A1P5	processed_pseudogene	2.26439	9.48071e-75	35.0472
Tat	SupT1_Inf_FLAG	Assay_D	ENSG00000160007	ARHGAP35	protein_coding	1.00323	1.21097e-06	34.9542
NC	Jurkat_FLAG	Assay_A	ENSG00000171148	TADA3	protein_coding	1.59955	1.81147e-46	34.8841
NC	Jurkat_FLAG	Assay_A	ENSG00000277972	CISD3	protein_coding	2.89085	2.68339e-17	34.8132
NC	SupT1_Inf_FLAG	Assay_D	ENSG00000277972	CISD3	protein_coding	2.48849	1.05793e-91	34.8132
NC	Jurkat_FLAG	Assay_A	ENSG00000008130	NADK	protein_coding	1.70594	1.73349e-16	34.7271
NC	Jurkat_FLAG	Assay_A	ENSG00000013306	SLC25A39	protein_coding	1.92453	5.70187e-52	34.7178
NC	Jurkat_STREP	Assay_B	ENSG00000013306	SLC25A39	protein_coding	1.58386	9.23188e-14	34.7178
NC	Jurkat_FLAG	Assay_A	ENSG00000103363	ELOB	protein_coding	2.51338	1.52834e-29	34.5783
NC	SupT1_FLAG	Assay_C	ENSG00000103363	ELOB	protein_coding	2.15091	4.71388e-30	34.5783
NC	SupT1_Inf_FLAG	Assay_D	ENSG00000103363	ELOB	protein_coding	2.22847	9.23123e-18	34.5783
Pol	Jurkat_FLAG	Assay_A	ENSG00000198730	CTR9	protein_coding	1.13544	5.10771e-17	34.5385
Rev	Jurkat_FLAG	Assay_A	ENSG00000147403	RPL10	protein_coding	1.47091	2.67948e-21	34.5111
MA	SupT1_FLAG	Assay_C	ENSG00000102144	PGK1	protein_coding	3.14235	5.00692e-35	34.4786
NC	Jurkat_FLAG	Assay_A	ENSG00000124733	MEA1	protein_coding	1.67625	9.86854e-45	34.4773
Tat	SupT1_Inf_FLAG	Assay_D	ENSG00000215301	DDX3X	protein_coding	1.15478	4.83539e-17	34.4628
NC	Jurkat_FLAG	Assay_A	ENSG00000100138	SNU13	protein_coding	2.06594	1.19564e-15	34.4026
NC	Jurkat_FLAG	Assay_A	ENSG00000088986	DYNLL1	protein_coding	1.74289	1.85199e-40	34.3604
Rev	Jurkat_FLAG	Assay_A	ENSG00000143774	GUK1	protein_coding	1.60219	6.36249e-55	34.2428
NC	Jurkat_FLAG	Assay_A	ENSG00000214941	ZSWIM7	protein_coding	2.22224	1.22283e-42	34.1832
NC	Jurkat_STREP	Assay_B	ENSG00000214941	ZSWIM7	protein_coding	1.77289	2.7802e-14	34.1832
NC	SupT1_FLAG	Assay_C	ENSG00000214941	ZSWIM7	protein_coding	2.69436	7.69866e-63	34.1832
NC	SupT1_Inf_FLAG	Assay_D	ENSG00000214941	ZSWIM7	protein_coding	2.36115	8.12053e-38	34.1832
NC	Jurkat_STREP	Assay_B	ENSG00000205476	CCDC85C	protein_coding	1.38165	7.42521e-11	34.1593
NC	SupT1_FLAG	Assay_C	ENSG00000135766	EGLN1	protein_coding	2.12217	2.44555e-54	34.0124
NC	SupT1_Inf_FLAG	Assay_D	ENSG00000135766	EGLN1	protein_coding	2.00097	1.55296e-09	34.0124
NC	Jurkat_FLAG	Assay_A	ENSG00000196850	PPTC7	protein_coding	2.01102	4.22252e-15	33.8598
NC	Jurkat_STREP	Assay_B	ENSG00000196850	PPTC7	protein_coding	1.43401	0.000296178	33.8598
Tat	SupT1_Inf_FLAG	Assay_D	ENSG00000101966	XIAP	protein_coding	1.37286	3.75414e-06	33.8356
MA	SupT1_FLAG	Assay_C	ENSG00000196535	MYO18A	protein_coding	1.27969	3.7269e-22	33.7467
MA	SupT1_FLAG	Assay_C	ENSG00000099783	HNRNPM	protein_coding	1.6585	8.12601e-21	33.7386
MA	SupT1_FLAG	Assay_C	ENSG00000122218	COPA	protein_coding	2.50251	1.28102e-85	33.6551
IN	Jurkat_FLAG	Assay_A	ENSG00000152465	NMT2	protein_coding	1.29229	7.28922e-24	33.6373
NC	Jurkat_FLAG	Assay_A	ENSG00000176946	THAP4	protein_coding	1.90347	1.61403e-28	33.5914
NC	Jurkat_STREP	Assay_B	ENSG00000176946	THAP4	protein_coding	1.38395	0.000104512	33.5914
Gag	Jurkat_FLAG	Assay_A	ENSG00000149806	FAU	protein_coding	1.39805	4.17448e-09	33.5712
NC	Jurkat_FLAG	Assay_A	ENSG00000172301	COPRS	protein_coding	2.79161	1.04386e-25	33.5677
NC	SupT1_FLAG	Assay_C	ENSG00000172301	COPRS	protein_coding	2.61339	3.89358e-35	33.5677
Gag	Jurkat_FLAG	Assay_A	ENSG00000273983	H3C8	protein_coding	1.05193	1.51904e-13	33.5676
Gag	Jurkat_FLAG	Assay_A	ENSG00000156482	RPL30	protein_coding	1.7036	6.83821e-20	33.5516
Rev	Jurkat_FLAG	Assay_A	ENSG00000188486	H2AX	protein_coding	1.21793	6.0981e-27	33.351
MA	SupT1_FLAG	Assay_C	ENSG00000011304	PTBP1	protein_coding	2.37929	2.18985e-57	33.2351
NC	SupT1_FLAG	Assay_C	ENSG00000116685	KIAA2013	protein_coding	2.07359	6.36102e-29	33.2343
NC	Jurkat_FLAG	Assay_A	ENSG00000113328	CCNG1	protein_coding	1.74501	5.23917e-48	33.2168
NC	Jurkat_STREP	Assay_B	ENSG00000113328	CCNG1	protein_coding	2.13204	0.00110724	33.2168
NC	SupT1_FLAG	Assay_C	ENSG00000113328	CCNG1	protein_coding	2.00907	3.90786e-23	33.2168
NC	SupT1_FLAG	Assay_C	ENSG00000171314	PGAM1	protein_coding	2.23033	2.74873e-29	33.182
NC	SupT1_Inf_FLAG	Assay_D	ENSG00000171314	PGAM1	protein_coding	2.035	1.8742e-34	33.182
NC	Jurkat_FLAG	Assay_A	ENSG00000181788	SIAH2	protein_coding	1.96715	1.09932e-11	33.0678
NC	SupT1_FLAG	Assay_C	ENSG00000181788	SIAH2	protein_coding	1.92146	3.05354e-32	33.0678
Tat	SupT1_Inf_FLAG	Assay_D	ENSG00000055208	TAB2	protein_coding	1.03963	1.48908e-12	33.0092
NC	Jurkat_FLAG	Assay_A	ENSG00000101444	AHCY	protein_coding	1.60896	4.06219e-20	33.0059
Rev	Jurkat_FLAG	Assay_A	ENSG00000171863	RPS7	protein_coding	1.53587	3.79658e-17	32.8532
NC	Jurkat_FLAG	Assay_A	ENSG00000099804	CDC34	protein_coding	1.92672	3.76758e-20	32.7664
NC	SupT1_FLAG	Assay_C	ENSG00000099804	CDC34	protein_coding	2.21768	1.07063e-72	32.7664
Tat	SupT1_Inf_FLAG	Assay_D	ENSG00000176953	NFATC2IP	protein_coding	1.26795	5.60111e-10	32.7652
Gag	Jurkat_FLAG	Assay_A	ENSG00000105640	RPL18A	protein_coding	1.68247	1.90957e-26	32.7621
Gag	Jurkat_FLAG	Assay_A	ENSG00000166441	RPL27A	protein_coding	1.32604	1.95919e-23	32.7312
NC	Jurkat_FLAG	Assay_A	ENSG00000166582	CENPV	protein_coding	1.90625	1.23312e-56	32.7135
NC	Jurkat_STREP	Assay_B	ENSG00000166582	CENPV	protein_coding	1.71952	8.21114e-06	32.7135
NC	Jurkat_STREP	Assay_B	ENSG00000146535	GNA12	protein_coding	1.65551	4.5889e-05	32.5995
NC	Jurkat_FLAG	Assay_A	ENSG00000161981	SNRNP25	protein_coding	1.85665	1.02561e-58	32.5858
NC	Jurkat_FLAG	Assay_A	ENSG00000127884	ECHS1	protein_coding	2.30945	1.42636e-32	32.5432
NC	SupT1_FLAG	Assay_C	ENSG00000127884	ECHS1	protein_coding	2.68335	2.08908e-48	32.5432
NC	SupT1_Inf_FLAG	Assay_D	ENSG00000127884	ECHS1	protein_coding	2.39882	1.46121e-37	32.5432
NC	Jurkat_FLAG	Assay_A	ENSG00000165724	ZMYND19	protein_coding	1.8871	9.3901e-12	32.5401
NC	Jurkat_STREP	Assay_B	ENSG00000165724	ZMYND19	protein_coding	1.41318	2.6518e-07	32.5401
NC	SupT1_FLAG	Assay_C	ENSG00000165724	ZMYND19	protein_coding	2.21515	2.52998e-67	32.5401
Rev	Jurkat_FLAG	Assay_A	ENSG00000123143	PKN1	protein_coding	1.18326	9.10424e-28	32.4983
NC	Jurkat_FLAG	Assay_A	ENSG00000257698	GIHCG	lncRNA	2.59482	3.09232e-23	32.2834
NC	SupT1_Inf_FLAG	Assay_D	ENSG00000257698	GIHCG	lncRNA	2.15866	3.58502e-49	32.2834
NC	SupT1_Inf_FLAG	Assay_D	ENSG00000108840	HDAC5	protein_coding	2.88415	0.000148712	32.226
Gag	Jurkat_FLAG	Assay_A	ENSG00000083845	RPS5	protein_coding	1.51134	3.12552e-29	32.2218
NC	SupT1_FLAG	Assay_C	ENSG00000106245	BUD31	protein_coding	2.04562	3.75575e-26	32.0781
NC	Jurkat_FLAG	Assay_A	ENSG00000187778	MCRS1	protein_coding	1.89332	7.47999e-33	31.9151
NC	SupT1_FLAG	Assay_C	ENSG00000187778	MCRS1	protein_coding	2.11708	4.17082e-36	31.9151
MA	SupT1_FLAG	Assay_C	ENSG00000166226	CCT2	protein_coding	2.80395	2.40275e-45	31.8789
Tat	SupT1_Inf_FLAG	Assay_D	ENSG00000009413	REV3L	protein_coding	1.04865	6.89618e-09	31.8101
NC	SupT1_FLAG	Assay_C	ENSG00000172922	RNASEH2C	protein_coding	2.15622	9.65621e-60	31.8044
NC	SupT1_Inf_FLAG	Assay_D	ENSG00000172922	RNASEH2C	protein_coding	2.06732	3.02851e-71	31.8044
NC	Jurkat_FLAG	Assay_A	ENSG00000164087	POC1A	protein_coding	2.2248	1.82772e-43	31.7539
NC	Jurkat_STREP	Assay_B	ENSG00000164087	POC1A	protein_coding	1.70459	7.68417e-17	31.7539
NC	SupT1_FLAG	Assay_C	ENSG00000164087	POC1A	protein_coding	2.54453	1.09913e-79	31.7539
NC	SupT1_Inf_FLAG	Assay_D	ENSG00000164087	POC1A	protein_coding	2.47288	8.62617e-91	31.7539
NC	Jurkat_STREP	Assay_B	ENSG00000278637	H4C1	protein_coding	2.56963	0.000860456	31.6574
MA	SupT1_FLAG	Assay_C	ENSG00000130726	TRIM28	protein_coding	2.12359	6.17332e-35	31.5993
Rev	Jurkat_FLAG	Assay_A	ENSG00000134684	YARS1	protein_coding	1.23454	1.04977e-18	31.5913
IN	Jurkat_FLAG	Assay_A	ENSG00000168405	CMAHP	transcribed_unitary_pseudogene	1.21447	2.36992e-18	31.4858
MA	SupT1_FLAG	Assay_C	ENSG00000116062	MSH6	protein_coding	1.9806	9.52045e-37	31.3985
NC	Jurkat_FLAG	Assay_A	ENSG00000117395	EBNA1BP2	protein_coding	1.51724	9.02299e-31	31.3923
MA	SupT1_FLAG	Assay_C	ENSG00000120438	TCP1	protein_coding	1.92446	3.13254e-76	31.3609
NC	Jurkat_STREP	Assay_B	ENSG00000166295	ANAPC16	protein_coding	1.70641	9.08304e-07	31.2991
NC	Jurkat_FLAG	Assay_A	ENSG00000125901	MRPS26	protein_coding	1.87323	6.47181e-18	31.2858
NC	SupT1_FLAG	Assay_C	ENSG00000125901	MRPS26	protein_coding	2.04205	9.43034e-35	31.2858
NC	Jurkat_FLAG	Assay_A	ENSG00000104886	PLEKHJ1	protein_coding	2.18498	5.04132e-22	31.177
NC	Jurkat_STREP	Assay_B	ENSG00000104886	PLEKHJ1	protein_coding	1.75893	3.22022e-11	31.177
NC	Jurkat_FLAG	Assay_A	ENSG00000107833	NPM3	protein_coding	2.72643	1.07553e-28	31.125
NC	SupT1_FLAG	Assay_C	ENSG00000107833	NPM3	protein_coding	2.74269	3.66219e-71	31.125
NC	Jurkat_STREP	Assay_B	ENSG00000135404	CD63	protein_coding	2.18188	8.2098e-05	31.0172
NC	SupT1_Inf_FLAG	Assay_D	ENSG00000135404	CD63	protein_coding	2.63898	8.53897e-22	31.0172
Tat	SupT1_Inf_FLAG	Assay_D	ENSG00000198369	SPRED2	protein_coding	1.27853	3.696e-45	30.9402
NC	Jurkat_STREP	Assay_B	ENSG00000188690	UROS	protein_coding	1.54293	1.87849e-11	30.8593
MA	SupT1_FLAG	Assay_C	ENSG00000143621	ILF2	protein_coding	2.21326	3.35444e-40	30.7941
NC	Jurkat_FLAG	Assay_A	ENSG00000126247	CAPNS1	protein_coding	1.80031	1.11269e-16	30.7246
NC	SupT1_Inf_FLAG	Assay_D	ENSG00000164733	CTSB	protein_coding	2.15143	1.65924e-14	30.6265
NC	Jurkat_FLAG	Assay_A	ENSG00000127445	PIN1	protein_coding	1.50603	2.7103e-13	30.6249
NC	Jurkat_FLAG	Assay_A	ENSG00000117676	RPS6KA1	protein_coding	1.56506	4.01789e-17	30.5205
NC	SupT1_FLAG	Assay_C	ENSG00000117676	RPS6KA1	protein_coding	1.89667	4.29802e-44	30.5205
NC	Jurkat_FLAG	Assay_A	ENSG00000125863	MKKS	protein_coding	2.60109	6.39438e-61	30.5134
NC	Jurkat_STREP	Assay_B	ENSG00000125863	MKKS	protein_coding	2.08848	1.75754e-07	30.5134
NC	SupT1_FLAG	Assay_C	ENSG00000125863	MKKS	protein_coding	3.20424	1.86534e-48	30.5134
NC	SupT1_Inf_FLAG	Assay_D	ENSG00000125863	MKKS	protein_coding	2.91602	1.36412e-94	30.5134
NC	Jurkat_FLAG	Assay_A	ENSG00000107874	CUEDC2	protein_coding	1.6288	2.03578e-33	30.5061
NC	SupT1_FLAG	Assay_C	ENSG00000107874	CUEDC2	protein_coding	2.20642	6.34299e-29	30.5061
Tat	SupT1_Inf_FLAG	Assay_D	ENSG00000125347	IRF1	protein_coding	1.28344	5.00882e-09	30.4465
NC	Jurkat_FLAG	Assay_A	ENSG00000164258	NDUFS4	protein_coding	1.83216	1.5136e-34	30.2946
NC	SupT1_FLAG	Assay_C	ENSG00000164258	NDUFS4	protein_coding	2.27029	1.5714e-46	30.2946
NC	SupT1_Inf_FLAG	Assay_D	ENSG00000164258	NDUFS4	protein_coding	2.121	1.99521e-27	30.2946
NC	Jurkat_FLAG	Assay_A	ENSG00000108468	CBX1	protein_coding	1.63289	2.56111e-40	30.1999
Tat	SupT1_Inf_FLAG	Assay_D	ENSG00000168209	DDIT4	protein_coding	1.46772	1.59995e-05	30.1849
MA	SupT1_FLAG	Assay_C	ENSG00000157827	FMNL2	protein_coding	3.51007	1.17364e-51	30.1506
MA	SupT1_Inf_FLAG	Assay_D	ENSG00000157827	FMNL2	protein_coding	2.58915	5.44205e-20	30.1506
NC	Jurkat_FLAG	Assay_A	ENSG00000129824	RPS4Y1	protein_coding	2.16382	7.18164e-37	30.0942
Tat	SupT1_FLAG	Assay_C	ENSG00000010810	FYN	protein_coding	1.00472	5.63379e-28	30.0277
Vpu	Jurkat_FLAG	Assay_A	ENSG00000106460	TMEM106B	protein_coding	1.10929	5.04376e-07	29.9621
Pol	Jurkat_FLAG	Assay_A	ENSG00000168036	CTNNB1	protein_coding	1.31332	1.33903e-10	29.9158
NC	Jurkat_STREP	Assay_B	ENSG00000188938	FAM120AOS	protein_coding	1.4493	0.000213816	29.8872
NC	Jurkat_FLAG	Assay_A	ENSG00000100568	VTI1B	protein_coding	1.51989	1.04847e-12	29.6632
NC	Jurkat_STREP	Assay_B	ENSG00000100568	VTI1B	protein_coding	1.6291	3.18861e-06	29.6632
NC	Jurkat_FLAG	Assay_A	ENSG00000136732	GYPC	protein_coding	2.35245	3.85923e-75	29.6182
NC	Jurkat_STREP	Assay_B	ENSG00000136732	GYPC	protein_coding	1.38293	1.0015e-05	29.6182
NC	Jurkat_FLAG	Assay_A	ENSG00000183624	HMCES	protein_coding	1.55496	1.18959e-13	29.6165
NC	SupT1_FLAG	Assay_C	ENSG00000183624	HMCES	protein_coding	2.14505	1.05161e-29	29.6165
NC	SupT1_Inf_FLAG	Assay_D	ENSG00000183624	HMCES	protein_coding	2.05244	7.64428e-37	29.6165
NC	Jurkat_FLAG	Assay_A	ENSG00000214706	IFRD2	protein_coding	2.48588	3.95872e-15	29.6116
NC	Jurkat_STREP	Assay_B	ENSG00000214706	IFRD2	protein_coding	1.88539	2.63488e-19	29.6116
NC	Jurkat_FLAG	Assay_A	ENSG00000148300	REXO4	protein_coding	1.63112	3.00832e-24	29.501
MA	SupT1_FLAG	Assay_C	ENSG00000004478	FKBP4	protein_coding	2.38656	1.19178e-47	29.3832
Pol	Jurkat_FLAG	Assay_A	ENSG00000107854	TNKS2	protein_coding	1.20559	1.55781e-16	29.3522
NC	Jurkat_FLAG	Assay_A	ENSG00000156928	MALSU1	protein_coding	3.10692	7.9418e-59	29.3148
NC	Jurkat_STREP	Assay_B	ENSG00000156928	MALSU1	protein_coding	2.44969	2.06914e-25	29.3148
NC	SupT1_FLAG	Assay_C	ENSG00000156928	MALSU1	protein_coding	3.24934	1.59529e-47	29.3148
NC	SupT1_Inf_FLAG	Assay_D	ENSG00000156928	MALSU1	protein_coding	3.31357	4.6816e-101	29.3148
Pol	Jurkat_FLAG	Assay_A	ENSG00000178252	WDR6	protein_coding	1.27669	1.67036e-18	29.2503
NC	Jurkat_STREP	Assay_B	ENSG00000165025	SYK	protein_coding	1.69963	5.31967e-05	29.1964
NC	SupT1_Inf_FLAG	Assay_D	ENSG00000027075	PRKCH	protein_coding	2.17596	0.00605041	29.1138
NC	Jurkat_FLAG	Assay_A	ENSG00000178980	SELENOW	protein_coding	2.67789	1.1757e-107	29.1001
NC	Jurkat_STREP	Assay_B	ENSG00000178980	SELENOW	protein_coding	2.18582	3.14287e-09	29.1001
MA	Jurkat_FLAG	Assay_A	ENSG00000188229	TUBB4B	protein_coding	1.08583	6.29904e-12	29.0996
MA	SupT1_FLAG	Assay_C	ENSG00000188229	TUBB4B	protein_coding	2.93095	1.76256e-87	29.0996
NC	Jurkat_STREP	Assay_B	ENSG00000180992	MRPL14	protein_coding	1.8105	2.37065e-09	29.0793
NC	SupT1_Inf_FLAG	Assay_D	ENSG00000180992	MRPL14	protein_coding	2.88879	1.54461e-12	29.0793
NC	Jurkat_STREP	Assay_B	ENSG00000263740	RN7SL4P	misc_RNA	2.35437	8.05763e-09	29.0025
Rev	Jurkat_FLAG	Assay_A	ENSG00000144567	RETREG2	protein_coding	2.2184	3.54858e-52	28.9643
NC	Jurkat_FLAG	Assay_A	ENSG00000143727	ACP1	protein_coding	1.70099	1.24321e-37	28.9042
Tat	SupT1_Inf_FLAG	Assay_D	ENSG00000071051	NCK2	protein_coding	1.47111	1.88819e-28	28.8683
NC	Jurkat_FLAG	Assay_A	ENSG00000198931	APRT	protein_coding	2.04377	1.26118e-16	28.8116
NC	SupT1_FLAG	Assay_C	ENSG00000198931	APRT	protein_coding	1.93779	5.13941e-29	28.8116
NC	Jurkat_STREP	Assay_B	ENSG00000175470	PPP2R2D	protein_coding	1.47745	1.91008e-06	28.7989
NC	SupT1_Inf_FLAG	Assay_D	ENSG00000143333	RGS16	protein_coding	2.2496	0.000361576	28.7467
Rev	Jurkat_FLAG	Assay_A	ENSG00000106105	GARS1	protein_coding	1.21714	1.1173e-17	28.7315
NC	Jurkat_FLAG	Assay_A	ENSG00000079739	PGM1	protein_coding	1.77431	2.25952e-46	28.7243
NC	SupT1_FLAG	Assay_C	ENSG00000079739	PGM1	protein_coding	2.07082	4.05334e-23	28.7243
NC	SupT1_Inf_FLAG	Assay_D	ENSG00000079739	PGM1	protein_coding	2.17441	1.59816e-78	28.7243
NC	SupT1_FLAG	Assay_C	ENSG00000013561	RNF14	protein_coding	2.1252	7.90785e-48	28.6754
MA	SupT1_FLAG	Assay_C	ENSG00000111530	CAND1	protein_coding	2.64801	4.28645e-74	28.6661
NC	Jurkat_STREP	Assay_B	ENSG00000180573	H2AC6	protein_coding	2.38787	0.00038795	28.6654
NC	Jurkat_STREP	Assay_B	ENSG00000163964	PIGX	protein_coding	1.75118	0.000532006	28.6279
NC	Jurkat_FLAG	Assay_A	ENSG00000140157	NIPA2	protein_coding	1.93803	5.02579e-13	28.5997
NC	SupT1_FLAG	Assay_C	ENSG00000140157	NIPA2	protein_coding	1.8993	2.41785e-41	28.5997
NC	Jurkat_FLAG	Assay_A	ENSG00000122783	CYREN	protein_coding	1.63366	3.45629e-29	28.5882
NC	SupT1_FLAG	Assay_C	ENSG00000122783	CYREN	protein_coding	1.96133	4.9944e-69	28.5882
NC	Jurkat_FLAG	Assay_A	ENSG00000141552	ANAPC11	protein_coding	3.2822	2.80288e-78	28.4701
NC	Jurkat_STREP	Assay_B	ENSG00000141552	ANAPC11	protein_coding	2.35811	1.30507e-05	28.4701
NC	SupT1_FLAG	Assay_C	ENSG00000141552	ANAPC11	protein_coding	2.94987	6.06818e-32	28.4701
NC	SupT1_Inf_FLAG	Assay_D	ENSG00000141552	ANAPC11	protein_coding	2.4784	6.08229e-51	28.4701
NC	Jurkat_FLAG	Assay_A	ENSG00000166946	CCNDBP1	protein_coding	1.60176	3.78235e-17	28.2829
NC	Jurkat_STREP	Assay_B	ENSG00000166946	CCNDBP1	protein_coding	1.74267	2.43239e-10	28.2829
NC	SupT1_FLAG	Assay_C	ENSG00000166946	CCNDBP1	protein_coding	2.29242	1.86958e-81	28.2829
NC	SupT1_Inf_FLAG	Assay_D	ENSG00000166946	CCNDBP1	protein_coding	2.29291	3.69088e-86	28.2829
NC	Jurkat_STREP	Assay_B	ENSG00000115762	PLEKHB2	protein_coding	1.57895	4.21146e-05	28.2156
NC	Jurkat_FLAG	Assay_A	ENSG00000229117	RPL41	protein_coding	1.62714	1.01722e-15	28.1859
Rev	Jurkat_FLAG	Assay_A	ENSG00000197746	PSAP	protein_coding	1.30374	1.76955e-46	28.1719
NC	Jurkat_FLAG	Assay_A	ENSG00000186283	TOR3A	protein_coding	2.38844	5.54381e-22	28.1717
NC	Jurkat_STREP	Assay_B	ENSG00000186283	TOR3A	protein_coding	1.82591	3.52899e-06	28.1717
NC	SupT1_FLAG	Assay_C	ENSG00000186283	TOR3A	protein_coding	2.83192	1.99427e-46	28.1717
NC	SupT1_Inf_FLAG	Assay_D	ENSG00000186283	TOR3A	protein_coding	2.49068	1.35506e-90	28.1717
NC	Jurkat_FLAG	Assay_A	ENSG00000147955	SIGMAR1	protein_coding	1.85258	1.71431e-24	28.0547
NC	SupT1_FLAG	Assay_C	ENSG00000084072	PPIE	protein_coding	2.4032	7.21056e-55	28.0395
NC	SupT1_Inf_FLAG	Assay_D	ENSG00000084072	PPIE	protein_coding	2.04395	2.10476e-66	28.0395
NC	Jurkat_FLAG	Assay_A	ENSG00000128463	EMC4	protein_coding	2.33578	2.57133e-69	28.0186
NC	SupT1_FLAG	Assay_C	ENSG00000128463	EMC4	protein_coding	2.53572	5.38732e-26	28.0186
NC	SupT1_Inf_FLAG	Assay_D	ENSG00000128463	EMC4	protein_coding	2.16045	3.34967e-63	28.0186
NC	Jurkat_STREP	Assay_B	ENSG00000144815	NXPE3	protein_coding	1.69054	0.000372909	27.7967
NC	Jurkat_FLAG	Assay_A	ENSG00000113068	PFDN1	protein_coding	2.67174	1.59585e-69	27.7376
MA	SupT1_FLAG	Assay_C	ENSG00000104738	MCM4	protein_coding	1.99537	9.22315e-75	27.7099
NC	Jurkat_FLAG	Assay_A	ENSG00000214253	FIS1	protein_coding	1.97865	2.50963e-16	27.6782
NC	SupT1_FLAG	Assay_C	ENSG00000214253	FIS1	protein_coding	1.95295	2.53818e-36	27.6782
NC	Jurkat_FLAG	Assay_A	ENSG00000136930	PSMB7	protein_coding	1.85537	5.48804e-12	27.6662
NC	SupT1_FLAG	Assay_C	ENSG00000136930	PSMB7	protein_coding	2.29059	6.48128e-37	27.6662
Pol	Jurkat_FLAG	Assay_A	ENSG00000182199	SHMT2	protein_coding	1.34708	1.05936e-28	27.6653
Vif	Jurkat_FLAG	Assay_A	ENSG00000198157	HMGN5	protein_coding	1.26832	1.15367e-16	27.6518
NC	SupT1_FLAG	Assay_C	ENSG00000132432	SEC61G	protein_coding	2.60512	7.73746e-48	27.6101
NC	Jurkat_FLAG	Assay_A	ENSG00000170846	ENSG00000170846	protein_coding	1.68861	2.3915e-49	27.5713
NC	Jurkat_STREP	Assay_B	ENSG00000170846	ENSG00000170846	protein_coding	1.90239	4.06494e-12	27.5713
NC	SupT1_FLAG	Assay_C	ENSG00000170846	ENSG00000170846	protein_coding	2.3063	2.06275e-38	27.5713
Tat	SupT1_FLAG	Assay_C	ENSG00000187678	SPRY4	protein_coding	1.28538	1.76197e-28	27.5644
Gag	Jurkat_FLAG	Assay_A	ENSG00000197958	RPL12	protein_coding	1.20782	3.37338e-11	27.551
NC	Jurkat_STREP	Assay_B	ENSG00000158406	H4C8	protein_coding	2.74532	0.000100619	27.4962
NC	Jurkat_FLAG	Assay_A	ENSG00000175602	CCDC85B	protein_coding	2.99311	1.24316e-17	27.4592
NC	Jurkat_STREP	Assay_B	ENSG00000175602	CCDC85B	protein_coding	2.41549	0.000141887	27.4592
NC	SupT1_FLAG	Assay_C	ENSG00000175602	CCDC85B	protein_coding	2.92743	4.14278e-69	27.4592
NC	SupT1_Inf_FLAG	Assay_D	ENSG00000175602	CCDC85B	protein_coding	2.32746	7.67144e-62	27.4592
NC	Jurkat_FLAG	Assay_A	ENSG00000147224	PRPS1	protein_coding	1.68099	4.26535e-16	27.4094
MA	Jurkat_FLAG	Assay_A	ENSG00000196787	H2AC11	protein_coding	1.06681	7.15574e-17	27.3662
MA	Jurkat_STREP	Assay_B	ENSG00000196787	H2AC11	protein_coding	2.37792	8.354e-05	27.3662
GP120	Jurkat_FLAG	Assay_A	ENSG00000268205	ENSG00000268205	lncRNA	1.12779	5.32987e-22	27.2091
NC	SupT1_FLAG	Assay_C	ENSG00000161057	PSMC2	protein_coding	1.9232	3.39114e-53	27.1965
Gag	Jurkat_FLAG	Assay_A	ENSG00000144713	RPL32	protein_coding	1.17295	1.11197e-16	27.1622
NC	Jurkat_FLAG	Assay_A	ENSG00000196756	SNHG17	lncRNA	1.53928	1.30244e-19	27.1285
NC	SupT1_FLAG	Assay_C	ENSG00000198885	ITPRIPL1	protein_coding	1.97784	2.10145e-43	26.9794
Pol	Jurkat_FLAG	Assay_A	ENSG00000102699	PARP4	protein_coding	1.21233	2.18856e-17	26.9759
NC	Jurkat_FLAG	Assay_A	ENSG00000147471	PLPBP	protein_coding	1.91358	7.74432e-25	26.963
NC	SupT1_FLAG	Assay_C	ENSG00000147471	PLPBP	protein_coding	1.9878	2.09487e-28	26.963
Rev	Jurkat_FLAG	Assay_A	ENSG00000100216	TOMM22	protein_coding	2.04227	2.23654e-39	26.9552
NC	Jurkat_FLAG	Assay_A	ENSG00000179091	CYC1	protein_coding	1.90861	1.42596e-19	26.9127
Rev	Jurkat_FLAG	Assay_A	ENSG00000131143	COX4I1	protein_coding	2.01685	9.9009e-102	26.8475
Gag	Jurkat_FLAG	Assay_A	ENSG00000156467	UQCRB	protein_coding	1.16649	5.87217e-10	26.8333
Tat	SupT1_Inf_FLAG	Assay_D	ENSG00000082258	CCNT2	protein_coding	1.57347	1.57888e-10	26.8277
NC	Jurkat_FLAG	Assay_A	ENSG00000163719	MTMR14	protein_coding	1.8057	1.96984e-40	26.8226
NC	SupT1_FLAG	Assay_C	ENSG00000163719	MTMR14	protein_coding	1.97736	7.28298e-43	26.8226
Pol	Jurkat_FLAG	Assay_A	ENSG00000167325	RRM1	protein_coding	1.17892	5.0392e-14	26.8057
NC	Jurkat_FLAG	Assay_A	ENSG00000101608	MYL12A	protein_coding	1.63664	2.15649e-33	26.8047
NC	SupT1_FLAG	Assay_C	ENSG00000101608	MYL12A	protein_coding	2.22128	1.04817e-25	26.8047
NC	Jurkat_FLAG	Assay_A	ENSG00000107223	EDF1	protein_coding	1.52707	8.67086e-49	26.7772
NC	SupT1_FLAG	Assay_C	ENSG00000107223	EDF1	protein_coding	2.11636	2.88849e-33	26.7772
Rev	Jurkat_FLAG	Assay_A	ENSG00000152234	ATP5F1A	protein_coding	1.07972	2.63166e-11	26.7454
NC	Jurkat_FLAG	Assay_A	ENSG00000149547	EI24	protein_coding	1.95214	4.24959e-14	26.6862
NC	SupT1_FLAG	Assay_C	ENSG00000172116	CD8B	protein_coding	2.24433	4.61889e-60	26.6227
NC	SupT1_Inf_FLAG	Assay_D	ENSG00000172116	CD8B	protein_coding	2.28796	3.56744e-88	26.6227
MA	SupT1_FLAG	Assay_C	ENSG00000057608	GDI2	protein_coding	2.1265	5.14104e-46	26.6181
NC	Jurkat_FLAG	Assay_A	ENSG00000106268	NUDT1	protein_coding	2.14908	1.74085e-41	26.6106
NC	SupT1_FLAG	Assay_C	ENSG00000106268	NUDT1	protein_coding	2.26796	1.88723e-29	26.6106
NC	SupT1_Inf_FLAG	Assay_D	ENSG00000106268	NUDT1	protein_coding	2.13911	5.59759e-52	26.6106
NC	Jurkat_FLAG	Assay_A	ENSG00000131507	NDFIP1	protein_coding	1.91387	1.07449e-40	26.5757
NC	SupT1_FLAG	Assay_C	ENSG00000131507	NDFIP1	protein_coding	1.91563	1.47726e-29	26.5757
Vpu	Jurkat_FLAG	Assay_A	ENSG00000268205	ENSG00000268205	lncRNA	1.07655	1.45407e-07	26.5406
NC	Jurkat_FLAG	Assay_A	ENSG00000132963	POMP	protein_coding	2.49832	8.02391e-22	26.5298
NC	SupT1_FLAG	Assay_C	ENSG00000132963	POMP	protein_coding	2.8041	3.37142e-42	26.5298
NC	SupT1_Inf_FLAG	Assay_D	ENSG00000132963	POMP	protein_coding	2.04123	6.84769e-62	26.5298
NC	SupT1_FLAG	Assay_C	ENSG00000105379	ETFB	protein_coding	3.01409	2.62672e-47	26.516
NC	SupT1_Inf_FLAG	Assay_D	ENSG00000105379	ETFB	protein_coding	2.51723	9.50417e-47	26.516
NC	SupT1_Inf_FLAG	Assay_D	ENSG00000140374	ETFA	protein_coding	2.03181	1.75241e-11	26.4996
NC	Jurkat_FLAG	Assay_A	ENSG00000224877	NDUFAF8	protein_coding	2.77375	9.1045e-31	26.48
NC	Jurkat_STREP	Assay_B	ENSG00000224877	NDUFAF8	protein_coding	2.01567	1.26136e-11	26.48
NC	SupT1_FLAG	Assay_C	ENSG00000224877	NDUFAF8	protein_coding	2.13605	1.05138e-45	26.48
NC	Jurkat_FLAG	Assay_A	ENSG00000063854	HAGH	protein_coding	1.59436	4.30933e-44	26.4485
NC	SupT1_FLAG	Assay_C	ENSG00000063854	HAGH	protein_coding	2.10225	4.82773e-36	26.4485
NC	Jurkat_STREP	Assay_B	ENSG00000196715	VKORC1L1	protein_coding	1.7371	0.00130396	26.4196
NC	Jurkat_FLAG	Assay_A	ENSG00000136247	ZDHHC4	protein_coding	1.80536	1.35139e-48	26.3955
NC	Jurkat_STREP	Assay_B	ENSG00000136247	ZDHHC4	protein_coding	1.98383	5.07057e-12	26.3955
NC	Jurkat_FLAG	Assay_A	ENSG00000177370	TIMM22	protein_coding	2.01724	9.96825e-12	26.3492
NC	SupT1_FLAG	Assay_C	ENSG00000177370	TIMM22	protein_coding	2.4134	9.33555e-53	26.3492
NC	SupT1_Inf_FLAG	Assay_D	ENSG00000177370	TIMM22	protein_coding	2.15564	7.50328e-54	26.3492
NC	SupT1_FLAG	Assay_C	ENSG00000163344	PMVK	protein_coding	2.86991	6.50995e-26	26.2879
NC	SupT1_Inf_FLAG	Assay_D	ENSG00000163344	PMVK	protein_coding	2.95909	4.80891e-38	26.2879
NC	Jurkat_FLAG	Assay_A	ENSG00000186193	SAPCD2	protein_coding	1.65838	1.5219e-17	26.2686
NC	Jurkat_FLAG	Assay_A	ENSG00000172731	LRRC20	protein_coding	2.3913	1.07909e-13	26.2574
NC	Jurkat_STREP	Assay_B	ENSG00000172731	LRRC20	protein_coding	1.52882	2.20053e-08	26.2574
GP120	Jurkat_FLAG	Assay_A	ENSG00000162599	NFIA	protein_coding	1.14842	3.73092e-17	26.2483
MA	SupT1_FLAG	Assay_C	ENSG00000047315	POLR2B	protein_coding	2.3428	3.30579e-30	26.2374
NC	Jurkat_FLAG	Assay_A	ENSG00000233276	GPX1	protein_coding	3.273	1.5297e-39	26.1956
NC	SupT1_FLAG	Assay_C	ENSG00000233276	GPX1	protein_coding	2.59139	8.97939e-25	26.1956
NC	Jurkat_FLAG	Assay_A	ENSG00000125445	MRPS7	protein_coding	1.95117	7.85514e-35	26.1775
NC	SupT1_FLAG	Assay_C	ENSG00000125445	MRPS7	protein_coding	2.16551	5.59747e-54	26.1775
NC	Jurkat_FLAG	Assay_A	ENSG00000143436	MRPL9	protein_coding	1.62881	2.15322e-27	26.1664
NC	Jurkat_FLAG	Assay_A	ENSG00000108179	PPIF	protein_coding	2.00591	1.23133e-12	26.1315
NC	Jurkat_FLAG	Assay_A	ENSG00000197153	H3C12	protein_coding	1.87011	3.09109e-28	26.0581
Gag	Jurkat_FLAG	Assay_A	ENSG00000170889	RPS9	protein_coding	1.41158	7.11943e-26	25.9475
NC	Jurkat_FLAG	Assay_A	ENSG00000136444	RSAD1	protein_coding	1.90655	1.67796e-34	25.946
Rev	Jurkat_FLAG	Assay_A	ENSG00000143612	C1orf43	protein_coding	1.9866	6.82712e-14	25.9388
NC	Jurkat_FLAG	Assay_A	ENSG00000146540	C7orf50	protein_coding	1.72971	4.78843e-22	25.8929
NC	SupT1_FLAG	Assay_C	ENSG00000146540	C7orf50	protein_coding	2.43114	4.4658e-37	25.8929
NC	Jurkat_FLAG	Assay_A	ENSG00000183291	SELENOF	protein_coding	2.09656	2.19009e-45	25.8005
NC	SupT1_FLAG	Assay_C	ENSG00000183291	SELENOF	protein_coding	2.2514	1.96049e-55	25.8005
NC	Jurkat_FLAG	Assay_A	ENSG00000095906	NUBP2	protein_coding	1.95976	1.11394e-19	25.794
NC	SupT1_FLAG	Assay_C	ENSG00000095906	NUBP2	protein_coding	2.06914	2.186e-24	25.794
NC	Jurkat_FLAG	Assay_A	ENSG00000085998	POMGNT1	protein_coding	1.7822	5.36039e-52	25.7446
MA	SupT1_FLAG	Assay_C	ENSG00000173692	PSMD1	protein_coding	2.66496	5.09191e-28	25.7439
NC	Jurkat_STREP	Assay_B	ENSG00000173545	ZNF622	protein_coding	1.34545	0.000906771	25.7141
NC	SupT1_Inf_FLAG	Assay_D	ENSG00000173545	ZNF622	protein_coding	2.03155	2.19709e-78	25.7141
NC	SupT1_FLAG	Assay_C	ENSG00000100417	PMM1	protein_coding	2.58381	8.15031e-62	25.6801
NC	SupT1_Inf_FLAG	Assay_D	ENSG00000100417	PMM1	protein_coding	2.47921	2.28399e-62	25.6801
MA	SupT1_FLAG	Assay_C	ENSG00000111716	LDHB	protein_coding	1.85375	1.16068e-20	25.5589
NC	Jurkat_FLAG	Assay_A	ENSG00000162244	RPL29	protein_coding	1.90535	7.19057e-45	25.5281
NC	Jurkat_FLAG	Assay_A	ENSG00000004779	NDUFAB1	protein_coding	2.08059	5.47102e-45	25.5143
NC	Jurkat_STREP	Assay_B	ENSG00000171130	ATP6V0E2	protein_coding	2.19109	0.000125275	25.5005
Vpu	Jurkat_FLAG	Assay_A	ENSG00000112182	BACH2	protein_coding	1.01485	0.000607697	25.4867
Tat	SupT1_Inf_FLAG	Assay_D	ENSG00000138166	DUSP5	protein_coding	2.59861	3.13778e-11	25.4537
NC	Jurkat_FLAG	Assay_A	ENSG00000165502	RPL36AL	protein_coding	2.15117	2.59157e-60	25.3864
NC	Jurkat_FLAG	Assay_A	ENSG00000159346	ADIPOR1	protein_coding	1.51196	5.83097e-12	25.3485
NC	Jurkat_FLAG	Assay_A	ENSG00000188986	NELFB	protein_coding	1.91981	3.51794e-12	25.3348
NC	SupT1_FLAG	Assay_C	ENSG00000188986	NELFB	protein_coding	2.46379	4.73787e-49	25.3348
NC	SupT1_Inf_FLAG	Assay_D	ENSG00000188986	NELFB	protein_coding	2.11184	3.31151e-60	25.3348
Vpu	Jurkat_FLAG	Assay_A	ENSG00000204524	ZNF805	protein_coding	1.00107	2.57925e-06	25.3271
NC	Jurkat_FLAG	Assay_A	ENSG00000015475	BID	protein_coding	2.11406	6.12331e-24	25.2959
NC	SupT1_FLAG	Assay_C	ENSG00000015475	BID	protein_coding	2.07921	1.14752e-58	25.2959
PR	Jurkat_FLAG	Assay_A	ENSG00000075275	CELSR1	protein_coding	1.02194	4.63852e-15	25.2787
NC	Jurkat_FLAG	Assay_A	ENSG00000133597	ADCK2	protein_coding	2.14547	4.73363e-20	25.2154
NC	SupT1_FLAG	Assay_C	ENSG00000133597	ADCK2	protein_coding	2.0897	8.00636e-36	25.2154
NC	SupT1_Inf_FLAG	Assay_D	ENSG00000133597	ADCK2	protein_coding	2.19566	6.32155e-82	25.2154
Tat	SupT1_Inf_FLAG	Assay_D	ENSG00000135956	TMEM127	protein_coding	1.4145	1.82509e-05	25.1722
MA	SupT1_FLAG	Assay_C	ENSG00000135046	ANXA1	protein_coding	2.92813	5.33758e-19	25.1389
MA	SupT1_FLAG	Assay_C	ENSG00000145907	G3BP1	protein_coding	2.01254	1.72034e-44	25.1368
MA	SupT1_FLAG	Assay_C	ENSG00000170606	HSPA4	protein_coding	1.88752	7.85903e-49	25.1292
MA	Jurkat_FLAG	Assay_A	ENSG00000128641	MYO1B	protein_coding	1.04092	3.81737e-12	25.1051
MA	SupT1_FLAG	Assay_C	ENSG00000128641	MYO1B	protein_coding	4.66018	6.52673e-25	25.1051
MA	SupT1_Inf_FLAG	Assay_D	ENSG00000128641	MYO1B	protein_coding	4.18172	2.42981e-25	25.1051
MA	SupT1_FLAG	Assay_C	ENSG00000145833	DDX46	protein_coding	1.47297	6.69844e-35	25.0723
NC	Jurkat_FLAG	Assay_A	ENSG00000184840	TMED9	protein_coding	1.64053	6.18246e-12	25.0534
Pol	Jurkat_FLAG	Assay_A	ENSG00000105953	OGDH	protein_coding	1.18581	5.25049e-19	25.0279
NC	Jurkat_FLAG	Assay_A	ENSG00000051620	HEBP2	protein_coding	2.2133	1.68348e-74	25.0062
NC	Jurkat_STREP	Assay_B	ENSG00000051620	HEBP2	protein_coding	1.34727	5.30186e-05	25.0062
Pol	Jurkat_FLAG	Assay_A	ENSG00000073578	SDHA	protein_coding	1.14661	1.06265e-19	25.0035
NC	SupT1_FLAG	Assay_C	ENSG00000274523	RCC1L	protein_coding	1.96028	9.80103e-73	24.9784
NC	SupT1_Inf_FLAG	Assay_D	ENSG00000274523	RCC1L	protein_coding	2.05833	2.07237e-78	24.9784
NC	Jurkat_FLAG	Assay_A	ENSG00000127399	LRRC61	protein_coding	1.79587	4.60537e-14	24.9725
NC	SupT1_FLAG	Assay_C	ENSG00000127399	LRRC61	protein_coding	1.92379	1.00969e-60	24.9725
NC	SupT1_FLAG	Assay_C	ENSG00000143570	SLC39A1	protein_coding	1.95958	6.75841e-42	24.8407
Pol	Jurkat_FLAG	Assay_A	ENSG00000132305	IMMT	protein_coding	1.09849	4.32762e-19	24.8196
NC	Jurkat_FLAG	Assay_A	ENSG00000169689	CENPX	protein_coding	3.08577	9.23383e-55	24.6836
NC	Jurkat_STREP	Assay_B	ENSG00000169689	CENPX	protein_coding	2.27608	4.56668e-20	24.6836
NC	SupT1_FLAG	Assay_C	ENSG00000169689	CENPX	protein_coding	3.30463	7.26317e-62	24.6836
NC	SupT1_Inf_FLAG	Assay_D	ENSG00000169689	CENPX	protein_coding	3.09028	4.63374e-44	24.6836
NC	Jurkat_FLAG	Assay_A	ENSG00000164919	COX6C	protein_coding	2.05168	2.74656e-44	24.6615
Tat	SupT1_Inf_FLAG	Assay_D	ENSG00000171295	ZNF440	protein_coding	1.98804	5.76394e-07	24.6493
MA	SupT1_FLAG	Assay_C	ENSG00000163931	TKT	protein_coding	2.42855	4.79345e-19	24.6248
NC	Jurkat_FLAG	Assay_A	ENSG00000256269	HMBS	protein_coding	2.32775	1.6652e-61	24.6182
NC	Jurkat_STREP	Assay_B	ENSG00000256269	HMBS	protein_coding	1.69125	1.87402e-15	24.6182
NC	Jurkat_FLAG	Assay_A	ENSG00000181852	RNF41	protein_coding	1.98851	5.4376e-18	24.4653
MA	SupT1_FLAG	Assay_C	ENSG00000115484	CCT4	protein_coding	2.61233	4.75915e-17	24.4651
NC	Jurkat_FLAG	Assay_A	ENSG00000233927	RPS28	protein_coding	3.0048	4.44571e-31	24.4491
NC	Jurkat_FLAG	Assay_A	ENSG00000198721	ECI2	protein_coding	1.55594	1.0056e-11	24.4438
NC	SupT1_FLAG	Assay_C	ENSG00000198721	ECI2	protein_coding	2.37399	5.18193e-76	24.4438
NC	SupT1_Inf_FLAG	Assay_D	ENSG00000198721	ECI2	protein_coding	2.03295	3.82208e-41	24.4438
MA	Jurkat_FLAG	Assay_A	ENSG00000124635	H2BC11	protein_coding	1.5901	1.02012e-36	24.3887
MA	Jurkat_STREP	Assay_B	ENSG00000124635	H2BC11	protein_coding	2.2404	0.00187513	24.3887
NC	Jurkat_FLAG	Assay_A	ENSG00000140280	LYSMD2	protein_coding	3.85143	6.96037e-38	24.3202
NC	Jurkat_STREP	Assay_B	ENSG00000140280	LYSMD2	protein_coding	2.56009	0.000810239	24.3202
Pol	Jurkat_FLAG	Assay_A	ENSG00000059573	ALDH18A1	protein_coding	1.39467	1.57161e-15	24.2822
NC	Jurkat_STREP	Assay_B	ENSG00000117016	RIMS3	protein_coding	1.66568	0.000294508	24.2671
NC	Jurkat_FLAG	Assay_A	ENSG00000054116	TRAPPC3	protein_coding	1.82884	1.17006e-24	24.1313
NC	SupT1_FLAG	Assay_C	ENSG00000054116	TRAPPC3	protein_coding	2.6065	4.55029e-26	24.1313
NC	SupT1_Inf_FLAG	Assay_D	ENSG00000054116	TRAPPC3	protein_coding	2.50913	1.34168e-88	24.1313
NC	Jurkat_FLAG	Assay_A	ENSG00000048162	NOP16	protein_coding	2.14442	4.64946e-16	23.9888
NC	Jurkat_STREP	Assay_B	ENSG00000153574	RPIA	protein_coding	2.08034	0.00153917	23.9696
NC	Jurkat_FLAG	Assay_A	ENSG00000124562	SNRPC	protein_coding	1.56339	2.73063e-38	23.9531
Pol	Jurkat_FLAG	Assay_A	ENSG00000156136	DCK	protein_coding	1.03452	5.15774e-11	23.8595
NC	Jurkat_FLAG	Assay_A	ENSG00000237550	ENSG00000237550	transcribed_processed_pseudogene	3.40107	4.1396e-68	23.8117
NC	SupT1_FLAG	Assay_C	ENSG00000237550	ENSG00000237550	transcribed_processed_pseudogene	2.84066	9.39319e-40	23.8117
NC	SupT1_Inf_FLAG	Assay_D	ENSG00000237550	ENSG00000237550	transcribed_processed_pseudogene	2.28781	3.82625e-21	23.8117
NC	Jurkat_FLAG	Assay_A	ENSG00000176101	SSNA1	protein_coding	1.94347	6.528e-23	23.8103
NC	SupT1_FLAG	Assay_C	ENSG00000176101	SSNA1	protein_coding	2.5018	1.47103e-53	23.8103
NC	Jurkat_STREP	Assay_B	ENSG00000128228	SDF2L1	protein_coding	2.75489	0.000133332	23.7883
NC	SupT1_Inf_FLAG	Assay_D	ENSG00000111678	C12orf57	protein_coding	2.11507	2.08958e-18	23.7694
Tat	SupT1_Inf_FLAG	Assay_D	ENSG00000204406	MBD5	protein_coding	1.63562	2.3114e-52	23.6999
NC	Jurkat_FLAG	Assay_A	ENSG00000117748	RPA2	protein_coding	1.62634	1.34291e-29	23.6607
NC	Jurkat_FLAG	Assay_A	ENSG00000262919	CCNQ	protein_coding	3.41307	5.6531e-29	23.6214
NC	Jurkat_STREP	Assay_B	ENSG00000262919	CCNQ	protein_coding	2.42867	1.23799e-07	23.6214
MA	SupT1_FLAG	Assay_C	ENSG00000138160	KIF11	protein_coding	2.29324	8.35523e-40	23.5335
NC	Jurkat_FLAG	Assay_A	ENSG00000275221	H2AC15	protein_coding	1.69092	4.96325e-30	23.5246
NC	Jurkat_STREP	Assay_B	ENSG00000275221	H2AC15	protein_coding	3.0484	3.62408e-07	23.5246
NC	Jurkat_FLAG	Assay_A	ENSG00000273542	H4C12	protein_coding	1.88649	2.14229e-30	23.5189
NC	Jurkat_STREP	Assay_B	ENSG00000273542	H4C12	protein_coding	2.85528	3.34144e-05	23.5189
NC	Jurkat_FLAG	Assay_A	ENSG00000167965	MLST8	protein_coding	1.6684	6.58396e-14	23.4798
NC	Jurkat_FLAG	Assay_A	ENSG00000167671	UBXN6	protein_coding	1.60689	1.8601e-62	23.4566
NC	Jurkat_STREP	Assay_B	ENSG00000167671	UBXN6	protein_coding	1.57913	2.03586e-07	23.4566
Pol	Jurkat_FLAG	Assay_A	ENSG00000112335	SNX3	protein_coding	1.94172	2.24321e-30	23.4272
NC	Jurkat_FLAG	Assay_A	ENSG00000088766	CRLS1	protein_coding	1.79526	1.4199e-38	23.3854
NC	Jurkat_STREP	Assay_B	ENSG00000088766	CRLS1	protein_coding	1.45679	4.97363e-06	23.3854
NC	SupT1_FLAG	Assay_C	ENSG00000088766	CRLS1	protein_coding	2.30484	8.42949e-57	23.3854
NC	Jurkat_FLAG	Assay_A	ENSG00000101199	ARFGAP1	protein_coding	1.75228	2.82488e-15	23.3374
NC	Jurkat_FLAG	Assay_A	ENSG00000163866	SMIM12	protein_coding	1.74501	2.23077e-30	23.3128
NC	Jurkat_STREP	Assay_B	ENSG00000163866	SMIM12	protein_coding	1.35122	2.32038e-08	23.3128
NC	SupT1_FLAG	Assay_C	ENSG00000163866	SMIM12	protein_coding	2.45848	5.98607e-66	23.3128
NC	SupT1_Inf_FLAG	Assay_D	ENSG00000163866	SMIM12	protein_coding	2.21647	1.47752e-60	23.3128
Rev	Jurkat_FLAG	Assay_A	ENSG00000060558	GNA15	protein_coding	1.74382	3.79018e-14	23.3067
NC	Jurkat_FLAG	Assay_A	ENSG00000143977	SNRPG	protein_coding	2.13585	6.56903e-26	23.3051
MA	SupT1_FLAG	Assay_C	ENSG00000215301	DDX3X	protein_coding	2.2728	1.8145e-64	23.3017
NC	Jurkat_FLAG	Assay_A	ENSG00000163785	RYK	protein_coding	1.49821	1.70343e-12	23.2926
NC	Jurkat_STREP	Assay_B	ENSG00000163785	RYK	protein_coding	1.55296	2.0035e-12	23.2926
NC	SupT1_Inf_FLAG	Assay_D	ENSG00000204592	HLA-E	protein_coding	2.01353	2.4467e-10	23.2686
NC	SupT1_FLAG	Assay_C	ENSG00000171604	CXXC5	protein_coding	3.15786	4.36855e-32	23.1196
NC	SupT1_Inf_FLAG	Assay_D	ENSG00000171604	CXXC5	protein_coding	2.80795	1.87685e-08	23.1196
NC	Jurkat_FLAG	Assay_A	ENSG00000233016	SNHG7	lncRNA	2.41985	1.16403e-13	23.0612
NC	Jurkat_STREP	Assay_B	ENSG00000233016	SNHG7	lncRNA	1.73869	3.51027e-16	23.0612
NC	SupT1_FLAG	Assay_C	ENSG00000233016	SNHG7	lncRNA	2.18447	1.63174e-31	23.0612
NC	SupT1_Inf_FLAG	Assay_D	ENSG00000233016	SNHG7	lncRNA	2.04768	2.04604e-37	23.0612
NC	Jurkat_FLAG	Assay_A	ENSG00000148290	SURF1	protein_coding	2.84084	1.1999e-57	23.059
NC	Jurkat_STREP	Assay_B	ENSG00000148290	SURF1	protein_coding	2.05348	5.25754e-08	23.059
NC	SupT1_FLAG	Assay_C	ENSG00000148290	SURF1	protein_coding	3.31965	1.39382e-27	23.059
NC	SupT1_Inf_FLAG	Assay_D	ENSG00000148290	SURF1	protein_coding	3.30374	7.24974e-57	23.059
NC	Jurkat_STREP	Assay_B	ENSG00000153989	NUS1	protein_coding	2.22754	0.0001834	23.0386
NC	SupT1_FLAG	Assay_C	ENSG00000153989	NUS1	protein_coding	2.05252	1.77157e-35	23.0386
MA	Jurkat_FLAG	Assay_A	ENSG00000180596	H2BC4	protein_coding	1.0613	2.06123e-27	23.0342
MA	Jurkat_STREP	Assay_B	ENSG00000180596	H2BC4	protein_coding	1.97486	0.00919293	23.0342
NC	Jurkat_FLAG	Assay_A	ENSG00000137692	DCUN1D5	protein_coding	1.88807	4.7012e-89	23.0079
NC	Jurkat_STREP	Assay_B	ENSG00000100412	ACO2	protein_coding	1.30623	1.64997e-06	22.9837
NC	Jurkat_FLAG	Assay_A	ENSG00000126756	UXT	protein_coding	2.67666	4.33013e-59	22.9644
NC	SupT1_Inf_FLAG	Assay_D	ENSG00000126756	UXT	protein_coding	2.11123	1.19679e-47	22.9644
NC	Jurkat_FLAG	Assay_A	ENSG00000167842	MIS12	protein_coding	1.74413	3.94924e-45	22.9398
NC	Jurkat_STREP	Assay_B	ENSG00000167842	MIS12	protein_coding	1.29025	0.0013107	22.9398
NC	SupT1_FLAG	Assay_C	ENSG00000167842	MIS12	protein_coding	2.1371	2.27476e-46	22.9398
NC	Jurkat_FLAG	Assay_A	ENSG00000071994	PDCD2	protein_coding	1.81167	4.59449e-52	22.7764
NC	Jurkat_FLAG	Assay_A	ENSG00000117448	AKR1A1	protein_coding	1.53263	7.18212e-20	22.7397
NC	SupT1_FLAG	Assay_C	ENSG00000117448	AKR1A1	protein_coding	1.9766	4.20578e-40	22.7397
NC	Jurkat_FLAG	Assay_A	ENSG00000105364	MRPL4	protein_coding	1.57667	3.66921e-14	22.5754
NC	SupT1_FLAG	Assay_C	ENSG00000157014	TATDN2	protein_coding	1.95794	7.45789e-27	22.5744
NC	Jurkat_FLAG	Assay_A	ENSG00000168275	COA6	protein_coding	3.37945	3.9223e-139	22.5335
NC	SupT1_FLAG	Assay_C	ENSG00000168275	COA6	protein_coding	2.85147	7.40355e-25	22.5335
MA	SupT1_FLAG	Assay_C	ENSG00000127022	CANX	protein_coding	1.38136	2.16624e-37	22.4931
Gag	Jurkat_FLAG	Assay_A	Homo_sapiens_tRNA-Cys-GCA-5-1	Homo_sapiens_tRNA-Cys-GCA-5-1	tRNA	5.06676	1.11171e-19	22.4891
Gag	Jurkat_STREP	Assay_B	Homo_sapiens_tRNA-Cys-GCA-5-1	Homo_sapiens_tRNA-Cys-GCA-5-1	tRNA	8.17642	3.17461e-35	22.4891
Rev	Jurkat_STREP	Assay_B	ENSG00000196787	H2AC11	protein_coding	1.28763	0.013117	22.3236
Gag	Jurkat_FLAG	Assay_A	ENSG00000110700	RPS13	protein_coding	1.89816	3.99582e-31	22.2946
Rev	Jurkat_FLAG	Assay_A	ENSG00000123144	TRIR	protein_coding	1.33262	2.52371e-34	22.1835
NC	Jurkat_FLAG	Assay_A	ENSG00000137100	DCTN3	protein_coding	2.55954	3.55153e-47	22.1764
NC	SupT1_Inf_FLAG	Assay_D	ENSG00000137100	DCTN3	protein_coding	2.31757	5.39887e-26	22.1764
MA	Jurkat_FLAG	Assay_A	ENSG00000023892	DEF6	protein_coding	1.0648	3.28357e-17	22.0984
MA	SupT1_FLAG	Assay_C	ENSG00000181789	COPG1	protein_coding	2.67523	7.18366e-38	22.0583
Pol	Jurkat_FLAG	Assay_A	ENSG00000067704	IARS2	protein_coding	1.1517	1.54751e-10	22.0127
NC	SupT1_FLAG	Assay_C	ENSG00000147872	PLIN2	protein_coding	2.73795	5.44182e-37	22.009
NC	SupT1_Inf_FLAG	Assay_D	ENSG00000147872	PLIN2	protein_coding	2.64431	1.04242e-28	22.009
NC	Jurkat_FLAG	Assay_A	ENSG00000171700	RGS19	protein_coding	2.41058	6.90621e-50	21.9933
NC	SupT1_FLAG	Assay_C	ENSG00000171700	RGS19	protein_coding	2.38791	6.71026e-44	21.9933
NC	SupT1_Inf_FLAG	Assay_D	ENSG00000171700	RGS19	protein_coding	2.01297	1.71466e-49	21.9933
Rev	Jurkat_FLAG	Assay_A	ENSG00000119333	DYNC2I2	protein_coding	1.7309	4.53507e-30	21.9869
MA	SupT1_FLAG	Assay_C	ENSG00000150991	UBC	protein_coding	2.75688	5.01962e-69	21.935
NC	Jurkat_FLAG	Assay_A	ENSG00000106348	IMPDH1	protein_coding	1.97539	1.11026e-12	21.7665
Gag	Jurkat_FLAG	Assay_A	ENSG00000161970	RPL26	protein_coding	1.79079	1.44283e-14	21.7568
NC	Jurkat_STREP	Assay_B	ENSG00000189362	NEMP2	protein_coding	1.74204	5.66233e-13	21.751
NC	Jurkat_FLAG	Assay_A	ENSG00000184983	NDUFA6	protein_coding	1.77058	1.41195e-32	21.729
Rev	Jurkat_FLAG	Assay_A	ENSG00000110955	ATP5F1B	protein_coding	1.31184	8.03838e-10	21.6013
Vpu	Jurkat_FLAG	Assay_A	ENSG00000166471	TMEM41B	protein_coding	1.00051	8.3414e-13	21.5893
Tat	SupT1_Inf_FLAG	Assay_D	ENSG00000136040	PLXNC1	protein_coding	1.67054	8.12114e-06	21.583
NC	Jurkat_STREP	Assay_B	ENSG00000163904	SENP2	protein_coding	1.55466	7.94892e-07	21.5292
NC	Jurkat_FLAG	Assay_A	ENSG00000159377	PSMB4	protein_coding	1.58068	1.42369e-34	21.502
Rev	Jurkat_FLAG	Assay_A	ENSG00000175040	CHST2	protein_coding	1.87962	2.00274e-11	21.4873
Rev	Jurkat_FLAG	Assay_A	ENSG00000184990	SIVA1	protein_coding	1.4803	3.3002e-21	21.4484
Rev	Jurkat_FLAG	Assay_A	ENSG00000135624	CCT7	protein_coding	1.4504	3.54941e-16	21.4346
NC	Jurkat_FLAG	Assay_A	ENSG00000129925	PGAP6	protein_coding	1.5393	1.58533e-12	21.4071
Vpu	Jurkat_FLAG	Assay_A	ENSG00000175548	ALG10B	protein_coding	1.07216	1.1571e-08	21.4036
NC	Jurkat_FLAG	Assay_A	ENSG00000169738	DCXR	protein_coding	2.39444	8.85403e-52	21.177
NC	Jurkat_STREP	Assay_B	ENSG00000169738	DCXR	protein_coding	1.80026	0.000125275	21.177
MA	Jurkat_FLAG	Assay_A	ENSG00000275379	H3C11	protein_coding	1.14963	2.86667e-10	21.169
NC	SupT1_FLAG	Assay_C	ENSG00000137880	GCHFR	protein_coding	3.40387	3.54737e-96	21.1299
NC	SupT1_Inf_FLAG	Assay_D	ENSG00000137880	GCHFR	protein_coding	3.22719	4.71634e-82	21.1299
NC	Jurkat_FLAG	Assay_A	ENSG00000112110	MRPL18	protein_coding	2.24517	1.20436e-58	21.1225
NC	SupT1_FLAG	Assay_C	ENSG00000112110	MRPL18	protein_coding	1.97837	1.84737e-50	21.1225
NC	Jurkat_FLAG	Assay_A	ENSG00000168256	NKIRAS2	protein_coding	1.54172	1.27432e-14	21.1163
NC	Jurkat_FLAG	Assay_A	ENSG00000123933	MXD4	protein_coding	1.76235	2.11702e-21	21.1159
NC	Jurkat_STREP	Assay_B	ENSG00000123933	MXD4	protein_coding	1.43816	2.58243e-08	21.1159
Tat	SupT1_FLAG	Assay_C	ENSG00000008086	CDKL5	protein_coding	1.00057	4.21557e-12	21.0991
Tat	SupT1_Inf_FLAG	Assay_D	ENSG00000008086	CDKL5	protein_coding	1.2894	2.53785e-31	21.0991
NC	Jurkat_FLAG	Assay_A	ENSG00000100997	ABHD12	protein_coding	2.13929	4.87142e-22	21.0825
Gag	Jurkat_FLAG	Assay_A	ENSG00000162244	RPL29	protein_coding	1.38291	7.75203e-15	21.0544
NC	SupT1_Inf_FLAG	Assay_D	ENSG00000100104	SRRD	protein_coding	2.03624	2.65259e-48	21.0201
MA	SupT1_FLAG	Assay_C	ENSG00000101972	STAG2	protein_coding	1.75149	6.26573e-40	21.0079
Rev	Jurkat_FLAG	Assay_A	ENSG00000115457	IGFBP2	protein_coding	1.98752	1.47986e-13	20.9883
Rev	Jurkat_FLAG	Assay_A	ENSG00000164032	H2AZ1	protein_coding	1.43414	5.84744e-40	20.9877
Pol	Jurkat_FLAG	Assay_A	ENSG00000180182	MED14	protein_coding	1.10186	1.92218e-17	20.9658
Rev	Jurkat_FLAG	Assay_A	ENSG00000092621	PHGDH	protein_coding	1.24359	3.93282e-10	20.8797
Pol	Jurkat_FLAG	Assay_A	ENSG00000084754	HADHA	protein_coding	1.01312	1.0621e-20	20.8734
NC	SupT1_Inf_FLAG	Assay_D	ENSG00000112667	DNPH1	protein_coding	2.59558	8.05017e-60	20.8727
NC	Jurkat_FLAG	Assay_A	ENSG00000081721	DUSP12	protein_coding	2.15145	2.10791e-31	20.6987
NC	Jurkat_STREP	Assay_B	ENSG00000081721	DUSP12	protein_coding	1.76672	0.000873814	20.6987
NC	SupT1_Inf_FLAG	Assay_D	ENSG00000081721	DUSP12	protein_coding	2.1721	3.52202e-23	20.6987
MA	SupT1_FLAG	Assay_C	ENSG00000156261	CCT8	protein_coding	2.38454	6.52173e-40	20.6678
Rev	Jurkat_FLAG	Assay_A	ENSG00000111716	LDHB	protein_coding	1.03024	1.02598e-10	20.6648
NC	Jurkat_FLAG	Assay_A	ENSG00000069011	PITX1	protein_coding	1.85729	1.7402e-24	20.6547
NC	Jurkat_STREP	Assay_B	ENSG00000069011	PITX1	protein_coding	1.71647	1.53966e-08	20.6547
NC	Jurkat_FLAG	Assay_A	ENSG00000117143	UAP1	protein_coding	1.62983	3.78783e-41	20.64
NC	Jurkat_STREP	Assay_B	ENSG00000117143	UAP1	protein_coding	1.54064	0.000341524	20.64
Rev	Jurkat_FLAG	Assay_A	ENSG00000131469	RPL27	protein_coding	1.69942	1.90452e-26	20.6143
NC	Jurkat_FLAG	Assay_A	ENSG00000213619	NDUFS3	protein_coding	1.95861	1.07746e-38	20.6139
NC	SupT1_FLAG	Assay_C	ENSG00000213619	NDUFS3	protein_coding	2.25815	1.74037e-42	20.6139
NC	SupT1_Inf_FLAG	Assay_D	ENSG00000213619	NDUFS3	protein_coding	2.03859	5.23603e-24	20.6139
Tat	SupT1_Inf_FLAG	Assay_D	ENSG00000165029	ABCA1	protein_coding	1.12171	1.26557e-06	20.5908
NC	Jurkat_FLAG	Assay_A	ENSG00000102931	ARL2BP	protein_coding	1.96383	7.47032e-46	20.5618
NC	Jurkat_FLAG	Assay_A	ENSG00000107960	STN1	protein_coding	1.99834	6.18017e-45	20.4424
NC	SupT1_FLAG	Assay_C	ENSG00000107960	STN1	protein_coding	2.24799	4.13817e-37	20.4424
NC	SupT1_Inf_FLAG	Assay_D	ENSG00000107960	STN1	protein_coding	2.05501	9.96977e-57	20.4424
IN	Jurkat_FLAG	Assay_A	ENSG00000090989	EXOC1	protein_coding	1.2534	2.67974e-10	20.4399
MA	Jurkat_STREP	Assay_B	ENSG00000276368	H2AC14	protein_coding	2.10326	0.00608086	20.4133
GP120	Jurkat_FLAG	Assay_A	ENSG00000104320	NBN	protein_coding	1.19188	4.66578e-08	20.38
NC	SupT1_Inf_FLAG	Assay_D	ENSG00000105048	TNNT1	protein_coding	2.5433	0.000615548	20.371
Vpu	Jurkat_FLAG	Assay_A	ENSG00000148943	LIN7C	protein_coding	1.04904	4.50282e-06	20.3608
MA	Jurkat_FLAG	Assay_A	ENSG00000274641	H2BC17	protein_coding	1.23582	2.69441e-14	20.3109
MA	Jurkat_STREP	Assay_B	ENSG00000274641	H2BC17	protein_coding	2.54436	3.51767e-05	20.3109
Rev	Jurkat_FLAG	Assay_A	ENSG00000099800	TIMM13	protein_coding	2.08489	5.97583e-14	20.2954
NC	Jurkat_FLAG	Assay_A	ENSG00000156411	ATP5MJ	protein_coding	2.13505	3.37207e-58	20.2917
Tat	SupT1_Inf_FLAG	Assay_D	ENSG00000145990	GFOD1	protein_coding	1.55151	1.35099e-08	20.2748
NC	Jurkat_FLAG	Assay_A	ENSG00000172831	CES2	protein_coding	1.61212	2.17018e-31	20.2504
NC	SupT1_Inf_FLAG	Assay_D	ENSG00000272449	ENSG00000272449	lncRNA	2.0814	1.40758e-09	20.2292
NC	Jurkat_FLAG	Assay_A	ENSG00000283041	ENSG00000283041	processed_pseudogene	3.15537	1.17171e-58	20.2269
NC	Jurkat_STREP	Assay_B	ENSG00000283041	ENSG00000283041	processed_pseudogene	2.1884	1.77647e-05	20.2269
NC	SupT1_FLAG	Assay_C	ENSG00000283041	ENSG00000283041	processed_pseudogene	2.99627	1.3519e-36	20.2269
NC	SupT1_Inf_FLAG	Assay_D	ENSG00000283041	ENSG00000283041	processed_pseudogene	2.30186	6.96994e-22	20.2269
MA	SupT1_FLAG	Assay_C	ENSG00000176890	TYMS	protein_coding	1.55713	5.27604e-63	20.2212
Pol	Jurkat_FLAG	Assay_A	ENSG00000153107	ANAPC1	protein_coding	1.12027	1.40859e-07	20.2005
NC	Jurkat_FLAG	Assay_A	ENSG00000108528	SLC25A11	protein_coding	1.88879	1.72871e-25	20.146
MA	SupT1_FLAG	Assay_C	ENSG00000121774	KHDRBS1	protein_coding	2.26366	2.74169e-19	20.1438
NC	Jurkat_FLAG	Assay_A	ENSG00000158850	B4GALT3	protein_coding	1.95957	4.57804e-47	20.1425
NC	Jurkat_STREP	Assay_B	ENSG00000158850	B4GALT3	protein_coding	1.82291	1.19523e-09	20.1425
Pol	Jurkat_FLAG	Assay_A	ENSG00000138035	PNPT1	protein_coding	1.35632	1.49129e-08	20.1157
NC	Jurkat_FLAG	Assay_A	ENSG00000144741	SLC25A26	protein_coding	3.16556	6.95471e-28	20.1036
NC	Jurkat_STREP	Assay_B	ENSG00000144741	SLC25A26	protein_coding	2.29825	1.80587e-25	20.1036
NC	SupT1_FLAG	Assay_C	ENSG00000144741	SLC25A26	protein_coding	2.71702	2.20872e-57	20.1036
NC	SupT1_Inf_FLAG	Assay_D	ENSG00000144741	SLC25A26	protein_coding	2.21033	2.76288e-36	20.1036
MA	SupT1_FLAG	Assay_C	ENSG00000181222	POLR2A	protein_coding	1.33982	3.83273e-30	20.0967
Tat	SupT1_Inf_FLAG	Assay_D	ENSG00000123728	RAP2C	protein_coding	1.56724	5.21045e-19	20.0769
NC	Jurkat_FLAG	Assay_A	ENSG00000238227	TMEM250	protein_coding	2.1433	1.25632e-12	20.0171
NC	Jurkat_STREP	Assay_B	ENSG00000238227	TMEM250	protein_coding	1.6903	1.43505e-10	20.0171
NC	Jurkat_FLAG	Assay_A	ENSG00000108010	GLRX3	protein_coding	1.50245	1.13467e-17	19.9512
NC	SupT1_FLAG	Assay_C	ENSG00000108010	GLRX3	protein_coding	2.24303	2.49447e-28	19.9512
NC	SupT1_FLAG	Assay_C	ENSG00000131148	EMC8	protein_coding	2.34552	9.04391e-52	19.944
NC	Jurkat_FLAG	Assay_A	ENSG00000177971	IMP3	protein_coding	2.21155	3.09425e-21	19.9162
NC	SupT1_FLAG	Assay_C	ENSG00000177971	IMP3	protein_coding	2.64565	1.30573e-65	19.9162
NC	SupT1_Inf_FLAG	Assay_D	ENSG00000177971	IMP3	protein_coding	2.0216	4.5976e-36	19.9162
MA	SupT1_FLAG	Assay_C	ENSG00000071794	HLTF	protein_coding	1.91903	7.84796e-26	19.9051
Tat	SupT1_Inf_FLAG	Assay_D	ENSG00000224531	SMIM13	protein_coding	2.62919	4.58695e-09	19.7783
Gag	Jurkat_FLAG	Assay_A	ENSG00000131143	COX4I1	protein_coding	1.0005	1.27225e-10	19.7629
MA	SupT1_FLAG	Assay_C	ENSG00000073111	MCM2	protein_coding	1.57695	3.70042e-46	19.7377
NC	Jurkat_FLAG	Assay_A	ENSG00000154518	ATP5MC3	protein_coding	2.26198	1.26433e-30	19.6806
MA	SupT1_FLAG	Assay_C	ENSG00000123200	ZC3H13	protein_coding	1.66275	5.93925e-38	19.6741
NC	SupT1_FLAG	Assay_C	ENSG00000024862	CCDC28A	protein_coding	2.09435	9.40679e-49	19.6478
NC	Jurkat_FLAG	Assay_A	ENSG00000118600	RXYLT1	protein_coding	2.49707	1.07039e-57	19.6466
NC	Jurkat_STREP	Assay_B	ENSG00000118600	RXYLT1	protein_coding	1.99192	4.55715e-06	19.6466
NC	SupT1_FLAG	Assay_C	ENSG00000118600	RXYLT1	protein_coding	2.01405	9.97576e-38	19.6466
NC	Jurkat_FLAG	Assay_A	ENSG00000131165	CHMP1A	protein_coding	1.5264	6.62129e-14	19.6368
MA	SupT1_FLAG	Assay_C	ENSG00000135387	CAPRIN1	protein_coding	1.90197	4.44137e-23	19.6152
NC	SupT1_Inf_FLAG	Assay_D	ENSG00000032389	EIPR1	protein_coding	2.03231	9.34744e-14	19.5889
Gag	Jurkat_FLAG	Assay_A	ENSG00000167468	GPX4	protein_coding	1.47434	3.24156e-25	19.585
MA	SupT1_Inf_FLAG	Assay_D	ENSG00000177051	FBXO46	protein_coding	2.54665	1.21328e-25	19.5831
NC	SupT1_Inf_FLAG	Assay_D	ENSG00000169756	LIMS1	protein_coding	2.2038	4.93251e-26	19.5652
Rev	Jurkat_FLAG	Assay_A	ENSG00000168421	RHOH	protein_coding	1.14642	4.80561e-30	19.5613
NC	Jurkat_FLAG	Assay_A	ENSG00000169100	SLC25A6	protein_coding	2.35393	4.31697e-42	19.5576
NC	Jurkat_STREP	Assay_B	ENSG00000169100	SLC25A6	protein_coding	1.70832	0.00130978	19.5576
NC	SupT1_FLAG	Assay_C	ENSG00000169100	SLC25A6	protein_coding	2.05155	2.03497e-44	19.5576
NC	Jurkat_FLAG	Assay_A	ENSG00000141401	IMPA2	protein_coding	2.61582	1.32609e-58	19.5306
NC	Jurkat_STREP	Assay_B	ENSG00000141401	IMPA2	protein_coding	2.50868	5.57433e-24	19.5306
NC	SupT1_FLAG	Assay_C	ENSG00000141401	IMPA2	protein_coding	2.66409	6.25979e-25	19.5306
NC	SupT1_Inf_FLAG	Assay_D	ENSG00000141401	IMPA2	protein_coding	2.58517	2.74248e-38	19.5306
Rev	Jurkat_FLAG	Assay_A	ENSG00000188938	FAM120AOS	protein_coding	1.77791	1.95403e-25	19.5245
MA	SupT1_FLAG	Assay_C	ENSG00000092964	DPYSL2	protein_coding	2.48297	4.65518e-37	19.5029
Rev	Jurkat_FLAG	Assay_A	ENSG00000100823	APEX1	protein_coding	1.37039	3.72224e-26	19.4986
Tat	SupT1_FLAG	Assay_C	ENSG00000065308	TRAM2	protein_coding	1.74328	1.7224e-29	19.4761
Tat	SupT1_Inf_FLAG	Assay_D	ENSG00000065308	TRAM2	protein_coding	2.12171	1.90524e-56	19.4761
NC	Jurkat_FLAG	Assay_A	ENSG00000172500	FIBP	protein_coding	1.90947	2.17215e-53	19.4728
NC	Jurkat_STREP	Assay_B	ENSG00000172500	FIBP	protein_coding	1.31057	6.13805e-09	19.4728
NC	SupT1_FLAG	Assay_C	ENSG00000161956	SENP3	protein_coding	1.99882	2.16856e-31	19.3967
MA	SupT1_FLAG	Assay_C	ENSG00000089737	DDX24	protein_coding	2.22048	3.8512e-69	19.3923
Rev	Jurkat_FLAG	Assay_A	ENSG00000145592	RPL37	protein_coding	1.45835	2.09954e-54	19.3649
NC	Jurkat_FLAG	Assay_A	ENSG00000048140	TSPAN17	protein_coding	2.22088	6.33997e-13	19.3583
NC	Jurkat_STREP	Assay_B	ENSG00000048140	TSPAN17	protein_coding	1.86237	1.12124e-12	19.3583
NC	Jurkat_FLAG	Assay_A	ENSG00000076662	ICAM3	protein_coding	2.2079	3.22806e-47	19.3171
NC	Jurkat_STREP	Assay_B	ENSG00000076662	ICAM3	protein_coding	1.52449	0.000617318	19.3171
NC	SupT1_Inf_FLAG	Assay_D	ENSG00000076662	ICAM3	protein_coding	2.44316	5.84107e-26	19.3171
IN	Jurkat_FLAG	Assay_A	ENSG00000137831	UACA	protein_coding	1.21518	7.44095e-11	19.2765
Vpu	Jurkat_FLAG	Assay_A	ENSG00000118596	SLC16A7	protein_coding	1.16793	4.77539e-08	19.1977
Tat	SupT1_FLAG	Assay_C	ENSG00000115295	CLIP4	protein_coding	1.30363	1.81822e-16	19.1088
Tat	SupT1_Inf_FLAG	Assay_D	ENSG00000115295	CLIP4	protein_coding	1.42313	1.22587e-47	19.1088
Gag	Jurkat_FLAG	Assay_A	ENSG00000175390	EIF3F	protein_coding	1.17889	4.0386e-10	19.0999
NC	Jurkat_STREP	Assay_B	ENSG00000148158	SNX30	protein_coding	1.41474	1.93572e-05	19.0696
NC	SupT1_Inf_FLAG	Assay_D	ENSG00000148158	SNX30	protein_coding	2.03809	1.62572e-44	19.0696
MA	SupT1_FLAG	Assay_C	ENSG00000071127	WDR1	protein_coding	1.56042	6.17545e-28	19.0495
NC	Jurkat_FLAG	Assay_A	ENSG00000114125	RNF7	protein_coding	1.81899	8.04738e-13	19.0325
NC	Jurkat_STREP	Assay_B	ENSG00000114125	RNF7	protein_coding	1.7762	2.42691e-08	19.0325
NC	Jurkat_STREP	Assay_B	ENSG00000198909	MAP3K3	protein_coding	1.49019	1.26271e-16	18.9995
MA	SupT1_FLAG	Assay_C	ENSG00000139687	RB1	protein_coding	1.56569	3.83145e-19	18.9606
MA	SupT1_FLAG	Assay_C	ENSG00000155561	NUP205	protein_coding	1.7994	2.20206e-40	18.9605
Gag	Jurkat_FLAG	Assay_A	ENSG00000164346	NSA2	protein_coding	1.07674	1.00606e-10	18.8742
MA	SupT1_FLAG	Assay_C	ENSG00000014641	MDH1	protein_coding	3.49487	1.96338e-26	18.8501
MA	SupT1_FLAG	Assay_C	ENSG00000108592	FTSJ3	protein_coding	1.95165	2.86265e-55	18.8227
Rev	Jurkat_FLAG	Assay_A	ENSG00000152082	MZT2B	protein_coding	2.17065	7.32747e-22	18.8074
NC	Jurkat_FLAG	Assay_A	ENSG00000148291	SURF2	protein_coding	2.3115	1.15414e-23	18.7868
NC	SupT1_FLAG	Assay_C	ENSG00000148291	SURF2	protein_coding	2.82954	8.12988e-57	18.7868
NC	SupT1_Inf_FLAG	Assay_D	ENSG00000148291	SURF2	protein_coding	2.54702	1.5529e-39	18.7868
NC	Jurkat_STREP	Assay_B	ENSG00000136827	TOR1A	protein_coding	1.28748	0.000812299	18.7681
NC	SupT1_FLAG	Assay_C	ENSG00000136827	TOR1A	protein_coding	2.19788	5.63561e-62	18.7681
Gag	Jurkat_FLAG	Assay_A	ENSG00000182899	RPL35A	protein_coding	1.71939	1.22405e-12	18.7633
Rev	Jurkat_FLAG	Assay_A	ENSG00000139291	TMEM19	protein_coding	2.18719	1.05721e-18	18.7525
NC	Jurkat_FLAG	Assay_A	ENSG00000128185	DGCR6L	protein_coding	2.37764	2.46141e-47	18.744
Gag	Jurkat_FLAG	Assay_A	ENSG00000134419	RPS15A	protein_coding	2.02045	3.41867e-38	18.7427
NC	Jurkat_FLAG	Assay_A	ENSG00000122490	SLC66A2	protein_coding	2.75765	3.90458e-25	18.7403
NC	Jurkat_STREP	Assay_B	ENSG00000122490	SLC66A2	protein_coding	2.06966	1.20951e-13	18.7403
NC	SupT1_FLAG	Assay_C	ENSG00000109854	HTATIP2	protein_coding	2.5696	3.79573e-37	18.7116
NC	SupT1_FLAG	Assay_C	ENSG00000010165	METTL13	protein_coding	1.96689	9.77936e-25	18.6878
NC	SupT1_FLAG	Assay_C	ENSG00000164253	WDR41	protein_coding	2.00678	2.03013e-36	18.6067
NC	SupT1_Inf_FLAG	Assay_D	ENSG00000164253	WDR41	protein_coding	2.27609	3.4873e-34	18.6067
Tat	SupT1_FLAG	Assay_C	ENSG00000065802	ASB1	protein_coding	1.09054	2.33774e-09	18.5407
Tat	SupT1_Inf_FLAG	Assay_D	ENSG00000065802	ASB1	protein_coding	1.47645	2.52594e-08	18.5407
NC	Jurkat_FLAG	Assay_A	ENSG00000236552	RPL13AP5	processed_pseudogene	3.52458	1.37961e-57	18.4865
NC	Jurkat_STREP	Assay_B	ENSG00000236552	RPL13AP5	processed_pseudogene	2.96128	1.2927e-06	18.4865
NC	SupT1_FLAG	Assay_C	ENSG00000236552	RPL13AP5	processed_pseudogene	2.66052	1.8269e-37	18.4865
NC	SupT1_Inf_FLAG	Assay_D	ENSG00000236552	RPL13AP5	processed_pseudogene	2.70015	1.82193e-55	18.4865
MA	SupT1_FLAG	Assay_C	ENSG00000179222	MAGED1	protein_coding	2.68654	3.9039e-116	18.4811
NC	Jurkat_FLAG	Assay_A	ENSG00000138663	COPS4	protein_coding	1.70018	2.40836e-21	18.4802
NC	SupT1_FLAG	Assay_C	ENSG00000138663	COPS4	protein_coding	1.9767	1.7519e-33	18.4802
Vpu	Jurkat_FLAG	Assay_A	ENSG00000106799	TGFBR1	protein_coding	1.05988	1.40858e-07	18.385
NC	Jurkat_FLAG	Assay_A	ENSG00000053501	USE1	protein_coding	2.12081	1.10396e-41	18.3455
NC	Jurkat_STREP	Assay_B	ENSG00000053501	USE1	protein_coding	1.30734	5.37485e-06	18.3455
NC	SupT1_FLAG	Assay_C	ENSG00000053501	USE1	protein_coding	2.40478	1.3711e-46	18.3455
NC	SupT1_FLAG	Assay_C	ENSG00000170604	IRF2BP1	protein_coding	2.04751	2.06698e-28	18.2926
MA	SupT1_FLAG	Assay_C	ENSG00000072501	SMC1A	protein_coding	1.47521	8.7405e-50	18.2881
NC	Jurkat_FLAG	Assay_A	ENSG00000134375	TIMM17A	protein_coding	1.70822	4.20944e-26	18.2836
NC	SupT1_FLAG	Assay_C	ENSG00000134375	TIMM17A	protein_coding	1.95676	1.57635e-43	18.2836
NC	Jurkat_FLAG	Assay_A	ENSG00000162639	HENMT1	protein_coding	1.77912	6.3088e-47	18.2808
NC	SupT1_FLAG	Assay_C	ENSG00000213753	CENPBD2P	transcribed_processed_pseudogene	2.18962	2.99161e-40	18.2654
MA	SupT1_FLAG	Assay_C	ENSG00000165732	DDX21	protein_coding	1.79071	3.37823e-24	18.2552
Pol	Jurkat_FLAG	Assay_A	ENSG00000188229	TUBB4B	protein_coding	1.02546	2.51466e-08	18.2456
NC	Jurkat_FLAG	Assay_A	ENSG00000143222	UFC1	protein_coding	2.13585	5.74034e-51	18.2399
Gag	Jurkat_FLAG	Assay_A	ENSG00000123349	PFDN5	protein_coding	1.30486	3.24156e-25	18.2377
NC	Jurkat_FLAG	Assay_A	ENSG00000163541	SUCLG1	protein_coding	1.5976	2.81194e-34	18.1957
NC	SupT1_FLAG	Assay_C	ENSG00000163541	SUCLG1	protein_coding	2.01436	1.45754e-39	18.1957
MA	SupT1_FLAG	Assay_C	ENSG00000137845	ADAM10	protein_coding	1.66019	1.20005e-27	18.1749
NC	Jurkat_FLAG	Assay_A	ENSG00000184436	THAP7	protein_coding	1.6285	9.99246e-15	18.1558
NC	Jurkat_STREP	Assay_B	ENSG00000184436	THAP7	protein_coding	1.34387	0.000187574	18.1558
NC	SupT1_FLAG	Assay_C	ENSG00000184436	THAP7	protein_coding	1.93627	4.36374e-38	18.1558
NC	Jurkat_FLAG	Assay_A	ENSG00000167315	ACAA2	protein_coding	1.99903	2.92936e-30	18.1346
NC	Jurkat_STREP	Assay_B	ENSG00000167315	ACAA2	protein_coding	2.05895	2.58679e-07	18.1346
NC	Jurkat_FLAG	Assay_A	ENSG00000205629	LCMT1	protein_coding	2.11661	2.78923e-35	18.1279
NC	Jurkat_STREP	Assay_B	ENSG00000205629	LCMT1	protein_coding	1.31295	0.000807748	18.1279
NC	SupT1_FLAG	Assay_C	ENSG00000205629	LCMT1	protein_coding	2.09339	6.07732e-46	18.1279
NC	Jurkat_FLAG	Assay_A	ENSG00000204237	OXLD1	protein_coding	1.69601	2.55643e-15	18.1247
NC	SupT1_FLAG	Assay_C	ENSG00000204237	OXLD1	protein_coding	2.36706	3.92269e-31	18.1247
NC	Jurkat_STREP	Assay_B	ENSG00000184602	SNN	protein_coding	2.25294	0.000869309	18.0547
NC	Jurkat_FLAG	Assay_A	ENSG00000101474	APMAP	protein_coding	1.73993	1.65774e-41	17.9761
NC	Jurkat_FLAG	Assay_A	ENSG00000150779	TIMM8B	protein_coding	2.88068	2.25442e-56	17.9097
Rev	Jurkat_FLAG	Assay_A	ENSG00000182899	RPL35A	protein_coding	1.63671	2.53034e-38	17.8967
MA	SupT1_FLAG	Assay_C	ENSG00000163399	ATP1A1	protein_coding	2.32107	7.68974e-25	17.8585
NC	Jurkat_FLAG	Assay_A	ENSG00000132661	NXT1	protein_coding	2.62313	3.26695e-31	17.8
NC	SupT1_FLAG	Assay_C	ENSG00000132661	NXT1	protein_coding	2.84544	6.229e-74	17.8
NC	SupT1_Inf_FLAG	Assay_D	ENSG00000132661	NXT1	protein_coding	2.04935	2.28736e-34	17.8
NC	Jurkat_FLAG	Assay_A	ENSG00000105619	TFPT	protein_coding	1.69844	1.30285e-27	17.7603
NC	Jurkat_STREP	Assay_B	ENSG00000105619	TFPT	protein_coding	1.27007	0.000318495	17.7603
NC	SupT1_FLAG	Assay_C	ENSG00000105619	TFPT	protein_coding	1.97809	1.24283e-36	17.7603
NC	Jurkat_FLAG	Assay_A	ENSG00000184164	CRELD2	protein_coding	2.17375	1.67753e-34	17.7343
NC	Jurkat_STREP	Assay_B	ENSG00000184164	CRELD2	protein_coding	1.29779	1.56971e-09	17.7343
NC	SupT1_FLAG	Assay_C	ENSG00000184164	CRELD2	protein_coding	2.25078	2.65176e-38	17.7343
NC	Jurkat_FLAG	Assay_A	ENSG00000075142	SRI	protein_coding	1.87881	1.91142e-45	17.7337
NC	SupT1_FLAG	Assay_C	ENSG00000075142	SRI	protein_coding	2.44691	3.99808e-56	17.7337
NC	SupT1_Inf_FLAG	Assay_D	ENSG00000075142	SRI	protein_coding	2.17803	3.37395e-35	17.7337
Rev	Jurkat_FLAG	Assay_A	ENSG00000105193	RPS16	protein_coding	1.41392	1.20753e-14	17.664
NC	Jurkat_FLAG	Assay_A	ENSG00000197345	MRPL21	protein_coding	1.63198	1.27873e-39	17.5964
Rev	Jurkat_FLAG	Assay_A	ENSG00000126934	MAP2K2	protein_coding	1.11871	1.83142e-15	17.5266
NC	SupT1_FLAG	Assay_C	ENSG00000143740	SNAP47	protein_coding	1.89109	6.4684e-40	17.5237
Pol	Jurkat_FLAG	Assay_A	ENSG00000153094	BCL2L11	protein_coding	1.42404	7.20433e-10	17.5073
Rev	Jurkat_FLAG	Assay_A	ENSG00000108107	RPL28	protein_coding	1.28356	1.01069e-20	17.5011
NC	Jurkat_FLAG	Assay_A	ENSG00000226950	DANCR	lncRNA	2.64763	8.28797e-38	17.4844
NC	SupT1_FLAG	Assay_C	ENSG00000008382	MPND	protein_coding	2.093	7.3987e-23	17.4513
NC	SupT1_Inf_FLAG	Assay_D	ENSG00000008382	MPND	protein_coding	2.01524	2.50466e-40	17.4513
MA	SupT1_FLAG	Assay_C	ENSG00000163565	IFI16	protein_coding	1.79772	2.05278e-44	17.3572
Pol	Jurkat_FLAG	Assay_A	ENSG00000112029	FBXO5	protein_coding	1.38835	1.55131e-07	17.3388
MA	SupT1_FLAG	Assay_C	ENSG00000119203	CPSF3	protein_coding	2.68089	4.34904e-36	17.3273
NC	Jurkat_FLAG	Assay_A	ENSG00000127554	GFER	protein_coding	1.905	6.26817e-15	17.319
NC	SupT1_Inf_FLAG	Assay_D	ENSG00000127554	GFER	protein_coding	2.04265	6.78713e-48	17.319
NC	Jurkat_FLAG	Assay_A	ENSG00000198860	TSEN15	protein_coding	1.87115	1.04453e-27	17.2965
NC	SupT1_FLAG	Assay_C	ENSG00000198860	TSEN15	protein_coding	2.00192	9.24559e-29	17.2965
Vpr	Jurkat_FLAG	Assay_A	ENSG00000166532	RIMKLB	protein_coding	1.27017	3.49812e-07	17.2947
MA	SupT1_FLAG	Assay_C	ENSG00000146731	CCT6A	protein_coding	1.90996	2.13405e-57	17.2863
NC	Jurkat_FLAG	Assay_A	ENSG00000158882	TOMM40L	protein_coding	1.79519	2.74857e-21	17.2849
NC	SupT1_FLAG	Assay_C	ENSG00000158882	TOMM40L	protein_coding	1.89756	1.20759e-26	17.2849
NC	SupT1_FLAG	Assay_C	ENSG00000092330	TINF2	protein_coding	1.89084	2.36703e-24	17.2258
Rev	Jurkat_FLAG	Assay_A	ENSG00000066117	SMARCD1	protein_coding	1.16962	9.0395e-24	17.2068
NC	Jurkat_FLAG	Assay_A	ENSG00000137288	UQCC2	protein_coding	1.79951	7.96326e-34	17.1934
NC	Jurkat_FLAG	Assay_A	ENSG00000055950	MRPL43	protein_coding	1.64696	2.08145e-22	17.1637
NC	SupT1_FLAG	Assay_C	ENSG00000055950	MRPL43	protein_coding	2.59171	1.2376e-53	17.1637
NC	SupT1_Inf_FLAG	Assay_D	ENSG00000055950	MRPL43	protein_coding	2.14397	1.04445e-59	17.1637
Vif	Jurkat_FLAG	Assay_A	ENSG00000166532	RIMKLB	protein_coding	1.05859	6.94846e-11	17.153
NC	Jurkat_FLAG	Assay_A	ENSG00000154723	ATP5PF	protein_coding	2.29343	6.58605e-28	17.0821
Rev	Jurkat_FLAG	Assay_A	ENSG00000083845	RPS5	protein_coding	1.43472	2.23858e-10	17.0815
Vpu	Jurkat_FLAG	Assay_A	ENSG00000145287	PLAC8	protein_coding	1.26362	0.000453582	17.0782
NC	Jurkat_FLAG	Assay_A	ENSG00000167657	DAPK3	protein_coding	1.67138	1.15549e-18	17.0548
NC	Jurkat_FLAG	Assay_A	ENSG00000182093	GET1	protein_coding	2.28811	3.3732e-70	16.9945
NC	Jurkat_STREP	Assay_B	ENSG00000182093	GET1	protein_coding	1.67443	7.864e-15	16.9945
NC	SupT1_FLAG	Assay_C	ENSG00000182093	GET1	protein_coding	2.08531	2.92976e-35	16.9945
NC	Jurkat_FLAG	Assay_A	ENSG00000165775	FUNDC2	protein_coding	2.08273	5.35908e-39	16.9892
NC	Jurkat_STREP	Assay_B	ENSG00000165775	FUNDC2	protein_coding	1.30479	0.000438259	16.9892
NC	SupT1_FLAG	Assay_C	ENSG00000165775	FUNDC2	protein_coding	2.49094	5.67856e-79	16.9892
NC	Jurkat_FLAG	Assay_A	ENSG00000203875	SNHG5	lncRNA	2.46259	4.46472e-21	16.9823
NC	Jurkat_FLAG	Assay_A	ENSG00000173456	RNF26	protein_coding	1.75156	3.37059e-33	16.9756
MA	SupT1_FLAG	Assay_C	ENSG00000118402	ELOVL4	protein_coding	2.15913	7.30364e-33	16.873
NC	Jurkat_FLAG	Assay_A	ENSG00000129355	CDKN2D	protein_coding	2.26359	3.14176e-19	16.8591
NC	SupT1_FLAG	Assay_C	ENSG00000129355	CDKN2D	protein_coding	2.31102	1.27879e-66	16.8591
NC	SupT1_Inf_FLAG	Assay_D	ENSG00000129355	CDKN2D	protein_coding	2.46392	5.03361e-57	16.8591
MA	SupT1_FLAG	Assay_C	ENSG00000103342	GSPT1	protein_coding	1.87341	5.05397e-64	16.8472
MA	SupT1_FLAG	Assay_C	ENSG00000129083	COPB1	protein_coding	3.06133	1.3322e-99	16.8387
NC	Jurkat_FLAG	Assay_A	ENSG00000005448	WDR54	protein_coding	1.80417	2.20882e-21	16.8194
NC	SupT1_FLAG	Assay_C	ENSG00000005448	WDR54	protein_coding	2.37797	3.76653e-41	16.8194
NC	SupT1_Inf_FLAG	Assay_D	ENSG00000005448	WDR54	protein_coding	2.8319	3.90116e-68	16.8194
IN	Jurkat_FLAG	Assay_A	ENSG00000105792	CFAP69	protein_coding	1.7593	8.78903e-26	16.8156
NC	Jurkat_STREP	Assay_B	ENSG00000101966	XIAP	protein_coding	1.99659	1.08777e-05	16.795
NC	Jurkat_FLAG	Assay_A	ENSG00000204568	MRPS18B	protein_coding	2.10805	4.6243e-19	16.7758
NC	Jurkat_FLAG	Assay_A	ENSG00000063180	CA11	protein_coding	1.96121	8.12938e-18	16.7358
NC	SupT1_Inf_FLAG	Assay_D	ENSG00000063180	CA11	protein_coding	2.30925	1.45874e-15	16.7358
NC	Jurkat_FLAG	Assay_A	ENSG00000081760	AACS	protein_coding	1.59366	2.62015e-37	16.7177
MA	Jurkat_FLAG	Assay_A	ENSG00000197061	H4C3	protein_coding	1.09966	2.29318e-10	16.7076
MA	Jurkat_STREP	Assay_B	ENSG00000197061	H4C3	protein_coding	1.9426	0.0103254	16.7076
MA	SupT1_FLAG	Assay_C	ENSG00000138398	PPIG	protein_coding	2.02393	6.57914e-27	16.7062
NC	SupT1_FLAG	Assay_C	ENSG00000057663	ATG5	protein_coding	2.90905	1.19918e-46	16.688
NC	SupT1_Inf_FLAG	Assay_D	ENSG00000057663	ATG5	protein_coding	2.09585	2.34084e-17	16.688
NC	Jurkat_FLAG	Assay_A	ENSG00000099385	BCL7C	protein_coding	2.40867	2.01446e-46	16.6485
NC	Jurkat_STREP	Assay_B	ENSG00000099385	BCL7C	protein_coding	1.81366	6.58921e-06	16.6485
NC	SupT1_FLAG	Assay_C	ENSG00000099385	BCL7C	protein_coding	2.53397	2.7989e-30	16.6485
NC	SupT1_Inf_FLAG	Assay_D	ENSG00000099385	BCL7C	protein_coding	2.94292	5.32479e-16	16.6485
Rev	Jurkat_FLAG	Assay_A	ENSG00000134686	PHC2	protein_coding	1.54565	1.56738e-22	16.6116
MA	SupT1_FLAG	Assay_C	ENSG00000134057	CCNB1	protein_coding	2.41688	2.09216e-40	16.5774
NC	Jurkat_FLAG	Assay_A	ENSG00000178896	EXOSC4	protein_coding	2.59455	4.52361e-16	16.5648
NC	SupT1_FLAG	Assay_C	ENSG00000178896	EXOSC4	protein_coding	3.03564	2.75746e-46	16.5648
NC	SupT1_Inf_FLAG	Assay_D	ENSG00000178896	EXOSC4	protein_coding	2.86127	1.74944e-20	16.5648
NC	Jurkat_FLAG	Assay_A	ENSG00000120910	PPP3CC	protein_coding	1.72672	3.4845e-31	16.5601
NC	SupT1_FLAG	Assay_C	ENSG00000120910	PPP3CC	protein_coding	2.08034	1.01209e-23	16.5601
NC	SupT1_Inf_FLAG	Assay_D	ENSG00000120910	PPP3CC	protein_coding	2.26472	5.90018e-23	16.5601
MA	SupT1_FLAG	Assay_C	ENSG00000168036	CTNNB1	protein_coding	1.58796	1.63381e-73	16.5544
NC	SupT1_FLAG	Assay_C	ENSG00000213995	NAXD	protein_coding	2.04021	5.13248e-38	16.5189
Rev	Jurkat_FLAG	Assay_A	ENSG00000143543	JTB	protein_coding	1.69475	4.56931e-17	16.5137
NC	SupT1_FLAG	Assay_C	ENSG00000135924	DNAJB2	protein_coding	1.98722	1.07164e-27	16.5024
NC	SupT1_Inf_FLAG	Assay_D	ENSG00000135924	DNAJB2	protein_coding	2.67646	1.02102e-22	16.5024
MA	SupT1_FLAG	Assay_C	ENSG00000178035	IMPDH2	protein_coding	1.90226	1.72278e-45	16.4907
NC	Jurkat_FLAG	Assay_A	ENSG00000159069	FBXW5	protein_coding	1.68641	6.57307e-24	16.444
NC	SupT1_FLAG	Assay_C	ENSG00000086504	MRPL28	protein_coding	2.03251	1.10115e-56	16.4384
NC	SupT1_Inf_FLAG	Assay_D	ENSG00000086504	MRPL28	protein_coding	2.00702	3.63187e-25	16.4384
NC	Jurkat_FLAG	Assay_A	ENSG00000108826	MRPL27	protein_coding	2.0025	1.24168e-20	16.4257
NC	SupT1_FLAG	Assay_C	ENSG00000108826	MRPL27	protein_coding	2.3106	1.20183e-65	16.4257
NC	Jurkat_FLAG	Assay_A	ENSG00000166562	SEC11C	protein_coding	2.02097	2.32762e-52	16.4198
MA	Jurkat_FLAG	Assay_A	ENSG00000273983	H3C8	protein_coding	1.4304	9.42553e-18	16.3883
MA	Jurkat_STREP	Assay_B	ENSG00000273983	H3C8	protein_coding	1.86201	0.0127451	16.3883
NC	Jurkat_FLAG	Assay_A	ENSG00000227097	RPS28P7	processed_pseudogene	3.40328	8.17218e-67	16.3723
NC	Jurkat_FLAG	Assay_A	ENSG00000182952	HMGN4	protein_coding	1.68527	1.20171e-36	16.3668
NC	Jurkat_FLAG	Assay_A	ENSG00000224032	EPB41L4A-AS1	lncRNA	2.14909	3.79099e-24	16.3623
NC	Jurkat_STREP	Assay_B	ENSG00000224032	EPB41L4A-AS1	lncRNA	1.34564	9.67105e-07	16.3623
NC	SupT1_FLAG	Assay_C	ENSG00000224032	EPB41L4A-AS1	lncRNA	2.32641	2.8518e-39	16.3623
NC	Jurkat_FLAG	Assay_A	ENSG00000197238	H4C11	protein_coding	2.10446	5.64161e-18	16.3483
NC	Jurkat_STREP	Assay_B	ENSG00000197238	H4C11	protein_coding	2.89754	5.60844e-06	16.3483
MA	SupT1_FLAG	Assay_C	ENSG00000234814	SVIL2P	transcribed_unprocessed_pseudogene	6.18023	8.979e-109	16.3213
MA	SupT1_Inf_FLAG	Assay_D	ENSG00000234814	SVIL2P	transcribed_unprocessed_pseudogene	6.94112	1.65383e-86	16.3213
NC	Jurkat_FLAG	Assay_A	ENSG00000130748	TMEM160	protein_coding	2.75488	2.18229e-14	16.2945
NC	Jurkat_STREP	Assay_B	ENSG00000130748	TMEM160	protein_coding	2.18969	0.000355816	16.2945
NC	SupT1_FLAG	Assay_C	ENSG00000130748	TMEM160	protein_coding	2.57066	1.72217e-28	16.2945
NC	SupT1_Inf_FLAG	Assay_D	ENSG00000130748	TMEM160	protein_coding	2.60089	9.60101e-15	16.2945
Rev	Jurkat_FLAG	Assay_A	ENSG00000188229	TUBB4B	protein_coding	1.38369	1.9365e-23	16.2332
Rev	Jurkat_FLAG	Assay_A	ENSG00000163682	RPL9	protein_coding	1.51499	1.86607e-23	16.22
NC	Jurkat_STREP	Assay_B	ENSG00000010270	STARD3NL	protein_coding	1.50558	0.000130578	16.2187
MA	Jurkat_FLAG	Assay_A	ENSG00000203814	H2BC18	protein_coding	1.27233	3.05415e-16	16.168
MA	Jurkat_STREP	Assay_B	ENSG00000203814	H2BC18	protein_coding	2.14156	0.0286637	16.168
NC	Jurkat_FLAG	Assay_A	ENSG00000198937	CCDC167	protein_coding	2.31351	2.13053e-22	16.1024
NC	SupT1_FLAG	Assay_C	ENSG00000198937	CCDC167	protein_coding	2.39573	3.48611e-38	16.1024
NC	SupT1_Inf_FLAG	Assay_D	ENSG00000198937	CCDC167	protein_coding	2.53904	4.49356e-45	16.1024
NC	Jurkat_FLAG	Assay_A	ENSG00000197586	ENTPD6	protein_coding	1.54775	1.33838e-44	16.0853
NC	Jurkat_STREP	Assay_B	ENSG00000122378	PRXL2A	protein_coding	1.84592	2.39563e-05	16.0829
Pol	Jurkat_FLAG	Assay_A	ENSG00000148672	GLUD1	protein_coding	1.05834	1.94203e-15	16.0643
NC	Jurkat_STREP	Assay_B	ENSG00000102181	CD99L2	protein_coding	1.29016	5.30186e-05	16.0451
Tat	SupT1_Inf_FLAG	Assay_D	ENSG00000174010	KLHL15	protein_coding	1.68528	2.20717e-12	16.0383
MA	Jurkat_FLAG	Assay_A	ENSG00000050405	LIMA1	protein_coding	1.47129	6.51916e-12	15.9986
MA	SupT1_FLAG	Assay_C	ENSG00000050405	LIMA1	protein_coding	2.75509	3.31522e-44	15.9986
MA	SupT1_Inf_FLAG	Assay_D	ENSG00000050405	LIMA1	protein_coding	2.9928	4.47433e-43	15.9986
NC	Jurkat_FLAG	Assay_A	ENSG00000140395	WDR61	protein_coding	1.60828	9.24376e-15	15.9948
NC	Jurkat_STREP	Assay_B	ENSG00000140395	WDR61	protein_coding	1.31406	3.42886e-09	15.9948
GP120	Jurkat_FLAG	Assay_A	ENSG00000118596	SLC16A7	protein_coding	1.04339	4.11744e-07	15.9817
NC	Jurkat_FLAG	Assay_A	ENSG00000157870	PRXL2B	protein_coding	2.41803	1.10903e-11	15.9763
NC	Jurkat_STREP	Assay_B	ENSG00000157870	PRXL2B	protein_coding	1.45176	0.000204974	15.9763
NC	SupT1_FLAG	Assay_C	ENSG00000157870	PRXL2B	protein_coding	2.21016	6.83781e-26	15.9763
NC	SupT1_Inf_FLAG	Assay_D	ENSG00000157870	PRXL2B	protein_coding	2.49186	5.16891e-55	15.9763
NC	Jurkat_FLAG	Assay_A	ENSG00000105669	COPE	protein_coding	1.56097	1.08366e-13	15.9702
Rev	Jurkat_FLAG	Assay_A	ENSG00000138796	HADH	protein_coding	1.36243	3.97984e-52	15.9461
MA	SupT1_FLAG	Assay_C	ENSG00000153201	RANBP2	protein_coding	1.59688	2.67655e-25	15.9109
NC	Jurkat_FLAG	Assay_A	ENSG00000168899	VAMP5	protein_coding	3.27545	6.45651e-83	15.9011
NC	Jurkat_STREP	Assay_B	ENSG00000168899	VAMP5	protein_coding	3.17149	9.32588e-13	15.9011
NC	SupT1_FLAG	Assay_C	ENSG00000168899	VAMP5	protein_coding	3.75541	8.86162e-29	15.9011
NC	SupT1_Inf_FLAG	Assay_D	ENSG00000168899	VAMP5	protein_coding	3.22729	8.29872e-11	15.9011
Tat	SupT1_Inf_FLAG	Assay_D	ENSG00000164463	CREBRF	protein_coding	1.57422	6.23983e-13	15.8951
NC	Jurkat_STREP	Assay_B	ENSG00000183172	SMDT1	protein_coding	1.5197	4.3891e-05	15.8893
NC	SupT1_Inf_FLAG	Assay_D	ENSG00000183172	SMDT1	protein_coding	2.06828	2.4906e-25	15.8893
MA	SupT1_FLAG	Assay_C	ENSG00000135372	NAT10	protein_coding	2.44442	8.07259e-42	15.8821
Rev	Jurkat_FLAG	Assay_A	ENSG00000115268	RPS15	protein_coding	1.12194	3.72125e-13	15.8551
NC	Jurkat_FLAG	Assay_A	ENSG00000170584	NUDCD2	protein_coding	1.7517	1.06826e-38	15.8126
NC	Jurkat_FLAG	Assay_A	ENSG00000170855	TRIAP1	protein_coding	2.6783	6.12358e-36	15.7601
NC	Jurkat_FLAG	Assay_A	ENSG00000177868	SVBP	protein_coding	2.69482	1.54305e-56	15.7448
NC	Jurkat_STREP	Assay_B	ENSG00000177868	SVBP	protein_coding	2.35681	3.62408e-07	15.7448
NC	SupT1_FLAG	Assay_C	ENSG00000177868	SVBP	protein_coding	2.24345	6.45593e-35	15.7448
MA	SupT1_FLAG	Assay_C	ENSG00000132646	PCNA	protein_coding	1.66786	9.56375e-69	15.7182
Tat	SupT1_Inf_FLAG	Assay_D	ENSG00000102531	FNDC3A	protein_coding	1.0966	2.50084e-07	15.7057
NC	Jurkat_FLAG	Assay_A	ENSG00000183011	NAA38	protein_coding	2.03643	6.01758e-48	15.7032
NC	SupT1_FLAG	Assay_C	ENSG00000183011	NAA38	protein_coding	2.08658	7.36391e-30	15.7032
NC	Jurkat_FLAG	Assay_A	ENSG00000242372	EIF6	protein_coding	2.02773	2.32779e-13	15.6411
NC	SupT1_FLAG	Assay_C	ENSG00000242372	EIF6	protein_coding	2.33214	2.8472e-32	15.6411
NC	SupT1_Inf_FLAG	Assay_D	ENSG00000242372	EIF6	protein_coding	2.19323	1.61346e-40	15.6411
NC	Jurkat_FLAG	Assay_A	ENSG00000172336	POP7	protein_coding	2.61273	1.64729e-23	15.5835
NC	SupT1_FLAG	Assay_C	ENSG00000172336	POP7	protein_coding	2.5686	3.98623e-55	15.5835
NC	Jurkat_FLAG	Assay_A	ENSG00000128656	CHN1	protein_coding	1.6865	2.02983e-18	15.5818
NC	SupT1_FLAG	Assay_C	ENSG00000128656	CHN1	protein_coding	2.08958	1.19473e-30	15.5818
NC	Jurkat_FLAG	Assay_A	ENSG00000184207	PGP	protein_coding	1.67828	6.58515e-26	15.5488
NC	SupT1_FLAG	Assay_C	ENSG00000187952	HS6ST1P1	processed_pseudogene	3.06378	6.85033e-56	15.5244
NC	SupT1_Inf_FLAG	Assay_D	ENSG00000187952	HS6ST1P1	processed_pseudogene	2.40112	8.62346e-13	15.5244
MA	SupT1_FLAG	Assay_C	ENSG00000114127	XRN1	protein_coding	1.98301	1.01755e-21	15.5163
MA	SupT1_FLAG	Assay_C	ENSG00000115091	ACTR3	protein_coding	1.97275	4.93187e-42	15.4767
MA	SupT1_FLAG	Assay_C	ENSG00000198380	GFPT1	protein_coding	1.52386	8.09521e-16	15.4591
Pol	Jurkat_FLAG	Assay_A	ENSG00000217128	FNIP1	protein_coding	1.14017	7.55983e-09	15.3954
NC	SupT1_FLAG	Assay_C	ENSG00000123131	PRDX4	protein_coding	2.67759	1.11044e-58	15.3868
NC	SupT1_Inf_FLAG	Assay_D	ENSG00000123131	PRDX4	protein_coding	2.32367	2.04681e-35	15.3868
NC	Jurkat_FLAG	Assay_A	ENSG00000063241	ISOC2	protein_coding	2.61449	2.83173e-13	15.3551
NC	SupT1_Inf_FLAG	Assay_D	ENSG00000063241	ISOC2	protein_coding	2.16507	1.15553e-38	15.3551
NC	Jurkat_FLAG	Assay_A	ENSG00000113552	GNPDA1	protein_coding	2.19387	1.31881e-27	15.3388
Pol	Jurkat_FLAG	Assay_A	ENSG00000159399	HK2	protein_coding	1.15136	2.87361e-08	15.3131
NC	Jurkat_FLAG	Assay_A	ENSG00000145337	PYURF	protein_coding	2.20187	3.84264e-29	15.2967
NC	SupT1_FLAG	Assay_C	ENSG00000145337	PYURF	protein_coding	2.01971	2.1466e-41	15.2967
NC	Jurkat_FLAG	Assay_A	ENSG00000101400	SNTA1	protein_coding	2.40159	2.80906e-41	15.2861
NC	Jurkat_STREP	Assay_B	ENSG00000101400	SNTA1	protein_coding	1.87012	0.000219742	15.2861
NC	SupT1_FLAG	Assay_C	ENSG00000101400	SNTA1	protein_coding	2.24837	6.776e-23	15.2861
NC	SupT1_Inf_FLAG	Assay_D	ENSG00000101400	SNTA1	protein_coding	2.82696	6.91928e-18	15.2861
NC	Jurkat_FLAG	Assay_A	ENSG00000144647	POMGNT2	protein_coding	2.19498	4.09532e-19	15.266
NC	SupT1_FLAG	Assay_C	ENSG00000144647	POMGNT2	protein_coding	2.11936	6.06576e-31	15.266
MA	SupT1_FLAG	Assay_C	ENSG00000110955	ATP5F1B	protein_coding	1.28431	1.0959e-40	15.2516
Pol	Jurkat_FLAG	Assay_A	ENSG00000126705	AHDC1	protein_coding	1.04327	9.2369e-08	15.2399
MA	SupT1_FLAG	Assay_C	ENSG00000151503	NCAPD3	protein_coding	1.61718	6.44334e-59	15.19
NC	Jurkat_FLAG	Assay_A	ENSG00000104695	PPP2CB	protein_coding	1.80134	1.07217e-15	15.1754
NC	Jurkat_FLAG	Assay_A	ENSG00000161970	RPL26	protein_coding	1.86161	2.16777e-29	15.1434
NC	Jurkat_FLAG	Assay_A	ENSG00000205138	SDHAF1	protein_coding	2.58758	1.15787e-32	15.1203
NC	Jurkat_STREP	Assay_B	ENSG00000205138	SDHAF1	protein_coding	2.19712	6.61471e-06	15.1203
NC	SupT1_FLAG	Assay_C	ENSG00000205138	SDHAF1	protein_coding	3.15646	1.2316e-78	15.1203
NC	SupT1_Inf_FLAG	Assay_D	ENSG00000205138	SDHAF1	protein_coding	2.64971	1.49184e-42	15.1203
NC	Jurkat_STREP	Assay_B	ENSG00000272325	NUDT3	protein_coding	1.41798	0.000778593	15.1179
MA	SupT1_FLAG	Assay_C	ENSG00000164061	BSN	protein_coding	1.75083	8.1723e-20	15.0785
MA	SupT1_Inf_FLAG	Assay_D	ENSG00000164061	BSN	protein_coding	2.68015	1.58462e-80	15.0785
MA	Jurkat_FLAG	Assay_A	ENSG00000277224	H2BC7	protein_coding	1.28233	1.64343e-21	14.9836
NC	Jurkat_FLAG	Assay_A	ENSG00000163743	RCHY1	protein_coding	1.49239	1.65358e-26	14.9772
NC	Jurkat_STREP	Assay_B	ENSG00000163743	RCHY1	protein_coding	1.38522	9.66139e-05	14.9772
MA	SupT1_FLAG	Assay_C	ENSG00000160710	ADAR	protein_coding	1.38692	5.90014e-23	14.9231
NC	Jurkat_FLAG	Assay_A	ENSG00000267100	ILF3-DT	lncRNA	1.50074	2.62546e-12	14.9163
NC	SupT1_FLAG	Assay_C	ENSG00000267100	ILF3-DT	lncRNA	2.18488	1.06626e-31	14.9163
NC	SupT1_Inf_FLAG	Assay_D	ENSG00000267100	ILF3-DT	lncRNA	2.18471	2.23733e-39	14.9163
NC	Jurkat_FLAG	Assay_A	ENSG00000134153	EMC7	protein_coding	2.33515	4.59567e-34	14.9147
NC	SupT1_FLAG	Assay_C	ENSG00000134153	EMC7	protein_coding	2.32884	1.59454e-35	14.9147
NC	Jurkat_FLAG	Assay_A	ENSG00000111666	CHPT1	protein_coding	1.97359	5.79879e-25	14.9029
NC	Jurkat_STREP	Assay_B	ENSG00000111666	CHPT1	protein_coding	1.66889	3.7548e-11	14.9029
NC	Jurkat_STREP	Assay_B	ENSG00000269893	SNHG8	lncRNA	2.20865	5.76584e-13	14.8961
MA	SupT1_FLAG	Assay_C	ENSG00000156515	HK1	protein_coding	2.12	5.13072e-20	14.8388
NC	Jurkat_FLAG	Assay_A	ENSG00000242259	C22orf39	protein_coding	1.6747	9.59422e-22	14.8298
NC	Jurkat_STREP	Assay_B	ENSG00000242259	C22orf39	protein_coding	1.3607	9.96934e-13	14.8298
NC	Jurkat_FLAG	Assay_A	ENSG00000149600	COMMD7	protein_coding	2.55073	1.77325e-46	14.8179
NC	Jurkat_STREP	Assay_B	ENSG00000149600	COMMD7	protein_coding	2.31375	1.20118e-09	14.8179
NC	SupT1_Inf_FLAG	Assay_D	ENSG00000149600	COMMD7	protein_coding	2.48509	5.27105e-18	14.8179
Rev	Jurkat_FLAG	Assay_A	ENSG00000110107	PRPF19	protein_coding	1.20925	2.51549e-24	14.8085
NC	Jurkat_STREP	Assay_B	ENSG00000090487	SPG21	protein_coding	1.79884	2.43634e-18	14.7784
MA	SupT1_FLAG	Assay_C	ENSG00000158417	EIF5B	protein_coding	1.8885	6.0444e-35	14.7707
MA	SupT1_FLAG	Assay_C	ENSG00000159131	GART	protein_coding	2.24455	7.95944e-20	14.7518
Rev	Jurkat_FLAG	Assay_A	ENSG00000283041	ENSG00000283041	processed_pseudogene	3.55464	2.30945e-48	14.6695
NC	Jurkat_FLAG	Assay_A	ENSG00000113269	RNF130	protein_coding	1.52952	4.03134e-55	14.6486
NC	Jurkat_FLAG	Assay_A	ENSG00000137714	FDX1	protein_coding	2.36682	4.19056e-26	14.6429
NC	Jurkat_STREP	Assay_B	ENSG00000137714	FDX1	protein_coding	1.67861	0.000230086	14.6429
NC	SupT1_Inf_FLAG	Assay_D	ENSG00000137714	FDX1	protein_coding	2.05405	7.00533e-12	14.6429
Rev	Jurkat_FLAG	Assay_A	ENSG00000278828	H3C10	protein_coding	1.53443	5.01454e-19	14.6254
NC	Jurkat_FLAG	Assay_A	ENSG00000203760	CENPW	protein_coding	2.13536	1.16275e-41	14.6132
NC	SupT1_FLAG	Assay_C	ENSG00000203760	CENPW	protein_coding	2.46346	2.64097e-48	14.6132
Tat	SupT1_Inf_FLAG	Assay_D	ENSG00000184557	SOCS3	protein_coding	1.84186	2.15023e-05	14.5581
NC	Jurkat_FLAG	Assay_A	ENSG00000007376	RPUSD1	protein_coding	1.60189	2.12365e-19	14.5456
NC	SupT1_FLAG	Assay_C	ENSG00000177383	MAGEF1	protein_coding	1.97807	5.19429e-35	14.5309
Rev	Jurkat_FLAG	Assay_A	ENSG00000172270	BSG	protein_coding	1.63873	7.8844e-18	14.5158
NC	SupT1_FLAG	Assay_C	ENSG00000112149	CD83	protein_coding	2.01068	1.50455e-51	14.5127
Rev	Jurkat_FLAG	Assay_A	ENSG00000114391	RPL24	protein_coding	1.28841	6.55627e-40	14.4999
NC	Jurkat_FLAG	Assay_A	ENSG00000196449	YRDC	protein_coding	2.09821	1.36736e-13	14.4837
NC	SupT1_FLAG	Assay_C	ENSG00000196449	YRDC	protein_coding	1.91119	9.25157e-24	14.4837
NC	Jurkat_FLAG	Assay_A	ENSG00000135940	COX5B	protein_coding	2.13765	8.49125e-43	14.435
NC	Jurkat_FLAG	Assay_A	ENSG00000135617	PRADC1	protein_coding	3.52309	3.5108e-28	14.3986
NC	Jurkat_STREP	Assay_B	ENSG00000135617	PRADC1	protein_coding	2.93181	2.07055e-06	14.3986
NC	SupT1_FLAG	Assay_C	ENSG00000135617	PRADC1	protein_coding	2.75301	2.17878e-33	14.3986
NC	SupT1_Inf_FLAG	Assay_D	ENSG00000135617	PRADC1	protein_coding	2.59794	1.99479e-48	14.3986
Pol	Jurkat_FLAG	Assay_A	ENSG00000010256	UQCRC1	protein_coding	1.18758	3.3885e-09	14.382
[truncated: 1,845 more rows]

## Sheet: TOP10
Ensembl_ID	Protein	Top10	Assay	baseMean	log2FoldChange	padj	genename	biotype	Interaction Score
ENSG00000100345	MA	TRUE	SupT1_FLAG	169421	7.02985	7.8955e-98	MYH9	protein_coding	13793.1
ENSG00000100345	MA	TRUE	SupT1_Inf_FLAG	120867	6.82864	2.7477e-110	MYH9	protein_coding	13793.1
ENSG00000115306	MA	TRUE	Jurkat_FLAG	19983.6	1.86383	4.97734e-16	SPTBN1	protein_coding	8912.39
ENSG00000115306	MA	TRUE	SupT1_FLAG	75817	4.87295	4.56223e-29	SPTBN1	protein_coding	8912.39
ENSG00000115306	MA	TRUE	SupT1_Inf_FLAG	92894.4	6.43448	1.13115e-37	SPTBN1	protein_coding	8912.39
ENSG00000133026	MA	TRUE	Jurkat_FLAG	3712.8	2.03434	8.01145e-49	MYH10	protein_coding	5085.72
ENSG00000133026	MA	TRUE	SupT1_FLAG	69496.6	6.8238	2.3166e-205	MYH10	protein_coding	5085.72
ENSG00000133026	MA	TRUE	SupT1_Inf_FLAG	39024.9	6.76872	3.3287e-151	MYH10	protein_coding	5085.72
ENSG00000127603	MA	TRUE	SupT1_FLAG	65412.8	4.49453	3.6912e-59	MACF1	protein_coding	4605.68
ENSG00000127603	MA	TRUE	SupT1_Inf_FLAG	42902	4.42178	9.9689e-131	MACF1	protein_coding	4605.68
Homo_sapiens_tRNA-SeC-TCA-1-1	MA	TRUE	Jurkat_FLAG	54785.9	5.9369	2.7976e-239	Homo_sapiens_tRNA-SeC-TCA-1-1	tRNA	4380.36
Homo_sapiens_tRNA-SeC-TCA-1-1	MA	TRUE	SupT1_Inf_FLAG	10251.4	6.14621	8.7976e-196	Homo_sapiens_tRNA-SeC-TCA-1-1	tRNA	4380.36
ENSG00000113758	MA	TRUE	Jurkat_FLAG	11158.4	4.23301	3.36608e-98	DBN1	protein_coding	3426.33
ENSG00000113758	MA	TRUE	SupT1_FLAG	19638	6.0254	7.7073e-199	DBN1	protein_coding	3426.33
ENSG00000113758	MA	TRUE	SupT1_Inf_FLAG	33513.1	7.29982	0	DBN1	protein_coding	3426.33
ENSG00000054654	MA	TRUE	SupT1_FLAG	27879.1	4.03276	1.63325e-30	SYNE2	protein_coding	2536.09
ENSG00000054654	MA	TRUE	SupT1_Inf_FLAG	28174.8	5.40976	7.14811e-40	SYNE2	protein_coding	2536.09
ENSG00000140575	MA	TRUE	Jurkat_FLAG	3371.73	3.58583	2.54579e-67	IQGAP1	protein_coding	2235.89
ENSG00000140575	MA	TRUE	SupT1_FLAG	18882.4	5.82399	8.6587e-151	IQGAP1	protein_coding	2235.89
ENSG00000140575	MA	TRUE	SupT1_Inf_FLAG	22376.6	7.02874	5.3789e-144	IQGAP1	protein_coding	2235.89
ENSG00000131016	MA	TRUE	SupT1_FLAG	24140	6.90875	2.1987e-223	AKAP12	protein_coding	2060.38
ENSG00000131016	MA	TRUE	SupT1_Inf_FLAG	18626.6	7.10268	6.73011e-70	AKAP12	protein_coding	2060.38
ENSG00000122406	IN	TRUE	Jurkat_FLAG	16800.1	1.49285	1.24329e-13	RPL5	protein_coding	1887.73
ENSG00000136167	MA	TRUE	Jurkat_FLAG	3391.15	1.43729	8.12278e-26	LCP1	protein_coding	1785.89
ENSG00000136167	MA	TRUE	SupT1_FLAG	15313.5	4.99927	1.6133e-136	LCP1	protein_coding	1785.89
ENSG00000136167	MA	TRUE	SupT1_Inf_FLAG	19830.7	5.71345	2.9491e-172	LCP1	protein_coding	1785.89
ENSG00000187109	IN	TRUE	Jurkat_FLAG	15502.5	1.51894	5.50146e-12	NAP1L1	protein_coding	1772.45
ENSG00000142541	NC	TRUE	Jurkat_FLAG	6116.53	3.4063	1.3372e-106	RPL13A	protein_coding	1324.14
ENSG00000142541	NC	TRUE	Jurkat_STREP	4094.64	3.07774	2.47562e-06	RPL13A	protein_coding	1324.14
ENSG00000142541	NC	TRUE	SupT1_FLAG	8683.72	2.79242	2.12606e-76	RPL13A	protein_coding	1324.14
ENSG00000142541	NC	TRUE	SupT1_Inf_FLAG	12705.8	2.59598	2.387e-107	RPL13A	protein_coding	1324.14
ENSG00000156508	NC	TRUE	Jurkat_FLAG	8742.13	2.38841	4.4959e-188	EEF1A1	protein_coding	1172.93
ENSG00000156508	NC	TRUE	Jurkat_STREP	5914.41	2.44067	0.000361585	EEF1A1	protein_coding	1172.93
ENSG00000100316	NC	TRUE	Jurkat_FLAG	7853.75	2.60839	8.20301e-26	RPL3	protein_coding	1141.68
ENSG00000100316	NC	TRUE	Jurkat_STREP	4160.02	2.53932	0.000312036	RPL3	protein_coding	1141.68
ENSG00000100316	NC	TRUE	SupT1_FLAG	10239.2	2.43944	3.10851e-52	RPL3	protein_coding	1141.68
ENSG00000089157	NC	TRUE	Jurkat_FLAG	5046.63	3.44749	3.14601e-60	RPLP0	protein_coding	1072.2
ENSG00000089157	NC	TRUE	Jurkat_STREP	4329.34	3.09404	4.5525e-06	RPLP0	protein_coding	1072.2
ENSG00000089157	NC	TRUE	SupT1_FLAG	7038.11	2.48155	1.86059e-40	RPLP0	protein_coding	1072.2
ENSG00000089157	NC	TRUE	SupT1_Inf_FLAG	11802.3	2.0873	9.35305e-08	RPLP0	protein_coding	1072.2
ENSG00000167658	NC	TRUE	Jurkat_FLAG	7931.3	1.66772	5.02285e-65	EEF2	protein_coding	1005.05
ENSG00000167658	NC	TRUE	SupT1_FLAG	10268.2	2.06513	7.98415e-24	EEF2	protein_coding	1005.05
ENSG00000137154	NC	TRUE	SupT1_FLAG	10558.7	2.08444	2.48448e-49	RPS6	protein_coding	986.563
ENSG00000149273	NC	TRUE	Jurkat_FLAG	6082.9	3.54713	1.0753e-234	RPS3	protein_coding	928.564
ENSG00000149273	NC	TRUE	Jurkat_STREP	5649.16	3.16968	1.73116e-06	RPS3	protein_coding	928.564
ENSG00000149273	NC	TRUE	SupT1_FLAG	6119.39	2.43332	3.08997e-74	RPS3	protein_coding	928.564
ENSG00000155966	Tat	TRUE	Jurkat_Inf_FLAG	13302.2	3.21866	2.01939e-15	AFF2	protein_coding	761.228
ENSG00000155966	Tat	TRUE	Jurkat_FLAG	5040.56	4.92396	7.88017e-17	AFF2	protein_coding	761.228
ENSG00000155966	Tat	TRUE	SupT1_Inf_FLAG	1907.61	1.71992	3.11106e-18	AFF2	protein_coding	761.228
ENSG00000155966	Tat	TRUE	SupT1_FLAG	3803.91	1.5434	1.71368e-17	AFF2	protein_coding	761.228
ENSG00000172493	Tat	TRUE	Jurkat_Inf_FLAG	2934.74	1.66202	4.44144e-11	AFF1	protein_coding	734.504
ENSG00000172493	Tat	TRUE	Jurkat_FLAG	3073.18	4.04672	1.13666e-30	AFF1	protein_coding	734.504
ENSG00000172493	Tat	TRUE	SupT1_Inf_FLAG	5094.77	1.76696	2.53864e-74	AFF1	protein_coding	734.504
ENSG00000172493	Tat	TRUE	SupT1_FLAG	8313.98	1.73275	2.79545e-50	AFF1	protein_coding	734.504
ENSG00000198034	NC	TRUE	Jurkat_FLAG	3525.17	3.2878	0	RPS4X	protein_coding	688.221
ENSG00000198034	NC	TRUE	SupT1_FLAG	4923.59	2.97152	2.9648e-108	RPS4X	protein_coding	688.221
ENSG00000198034	NC	TRUE	SupT1_Inf_FLAG	5624.48	2.7762	8.17544e-47	RPS4X	protein_coding	688.221
ENSG00000082641	Vpu	TRUE	Jurkat_FLAG	5475.13	1.83925	6.8838e-25	NFE2L1	protein_coding	647.103
ENSG00000115306	PR	TRUE	Jurkat_FLAG	9420.21	1.22264	7.99222e-29	SPTBN1	protein_coding	644.698
ENSG00000148303	NC	TRUE	Jurkat_FLAG	3258.1	3.00884	5.6358e-114	RPL7A	protein_coding	510.668
ENSG00000148303	NC	TRUE	Jurkat_STREP	2407.82	2.29802	0.0011667	RPL7A	protein_coding	510.668
ENSG00000148303	NC	TRUE	SupT1_FLAG	3622.36	3.16297	5.268e-110	RPL7A	protein_coding	510.668
ENSG00000148303	NC	TRUE	SupT1_Inf_FLAG	3154.06	2.6053	1.8344e-116	RPL7A	protein_coding	510.668
ENSG00000083857	GP120	TRUE	Jurkat_FLAG	6024.53	1.24943	2.60824e-08	FAT1	protein_coding	498.059
ENSG00000167526	NC	TRUE	Jurkat_FLAG	3212.23	3.03599	0	RPL13	protein_coding	497.275
ENSG00000167526	NC	TRUE	SupT1_FLAG	3917.45	2.81317	1.59529e-47	RPL13	protein_coding	497.275
ENSG00000167526	NC	TRUE	SupT1_Inf_FLAG	4122.22	2.48099	5.49928e-29	RPL13	protein_coding	497.275
ENSG00000082641	CA	TRUE	Jurkat_FLAG	5002.65	1.39669	6.70684e-12	NFE2L1	protein_coding	457.163
ENSG00000082641	GP120	TRUE	Jurkat_FLAG	4260.24	1.60302	4.35454e-42	NFE2L1	protein_coding	439.603
ENSG00000138326	IN	TRUE	Jurkat_FLAG	3548.79	1.49208	1.43227e-12	RPS24	protein_coding	398.836
ENSG00000089009	IN	TRUE	Jurkat_FLAG	3686.56	1.3007	2.02717e-13	RPL6	protein_coding	366.338
ENSG00000089157	Rev	TRUE	Jurkat_FLAG	4710.56	2.3574	1.72742e-15	RPLP0	protein_coding	321.69
ENSG00000072364	Tat	TRUE	Jurkat_FLAG	1345.9	3.50041	1.37213e-19	AFF4	protein_coding	304.442
ENSG00000072364	Tat	TRUE	SupT1_Inf_FLAG	2292.18	1.76014	1.98363e-54	AFF4	protein_coding	304.442
ENSG00000072364	Tat	TRUE	SupT1_FLAG	3184.58	1.79408	2.51149e-40	AFF4	protein_coding	304.442
ENSG00000082641	p6	TRUE	Jurkat_FLAG	4360.62	1.45286	2.30925e-06	NFE2L1	protein_coding	288.042
ENSG00000149273	Gag	TRUE	Jurkat_FLAG	3539.55	1.80708	2.51748e-33	RPS3	protein_coding	277.118
ENSG00000174231	Pol	TRUE	Jurkat_FLAG	3913.47	1.35428	1.82301e-39	PRPF8	protein_coding	275.533
ENSG00000115760	Vpu	TRUE	Jurkat_FLAG	3860.29	1.09094	1.07569e-17	BIRC6	protein_coding	274.174
ENSG00000100316	Gag	TRUE	Jurkat_FLAG	6163.86	1.01011	2.95983e-09	RPL3	protein_coding	268.507
ENSG00000082641	PR	TRUE	Jurkat_FLAG	3458.3	1.32964	4.62074e-13	NFE2L1	protein_coding	259.973
ENSG00000156508	Rev	TRUE	Jurkat_FLAG	8295.17	1.32377	9.88166e-30	EEF1A1	protein_coding	248.556
ENSG00000156970	Vpu	TRUE	Jurkat_FLAG	3004.47	1.23328	2.33128e-13	BUB1B	protein_coding	243.709
ENSG00000260032	Pol	TRUE	Jurkat_FLAG	2639.88	1.68287	2.82751e-07	NORAD	lncRNA	242.655
ENSG00000060237	PR	TRUE	Jurkat_FLAG	2021.39	2.021	1.49687e-16	WNK1	protein_coding	238.224
ENSG00000055163	Pol	TRUE	Jurkat_FLAG	3139.38	1.23005	2.38735e-06	CYFIP2	protein_coding	218.791
ENSG00000071082	IN	TRUE	Jurkat_FLAG	2235.52	1.2419	3.67592e-10	RPL31	protein_coding	211.991
ENSG00000132182	GP120	TRUE	Jurkat_FLAG	2396.7	1.34498	5.93219e-31	NUP210	protein_coding	209.048
ENSG00000156970	GP120	TRUE	Jurkat_FLAG	2723.29	1.0866	2.02652e-15	BUB1B	protein_coding	194.429
ENSG00000142541	Gag	TRUE	Jurkat_FLAG	3527.71	1.35846	1.95357e-20	RPL13A	protein_coding	191.853
ENSG00000160654	GP120	TRUE	Jurkat_FLAG	2696.02	1.0628	5.11259e-20	CD3G	protein_coding	186.163
ENSG00000160654	PR	TRUE	Jurkat_FLAG	3110.23	1.08689	3.4667e-13	CD3G	protein_coding	185.238
ENSG00000132182	GP160	TRUE	Jurkat_FLAG	2438.5	1.36127	6.56906e-40	NUP210	protein_coding	179.167
ENSG00000272333	Vpu	TRUE	Jurkat_FLAG	2434.61	1.11993	1.12056e-06	KMT2B	protein_coding	179.038
ENSG00000116127	Pol	TRUE	Jurkat_FLAG	1886.23	1.89006	1.27192e-18	ALMS1	protein_coding	178.066
ENSG00000082641	GP41	TRUE	Jurkat_FLAG	3512.52	1.07665	5.32893e-06	NFE2L1	protein_coding	173.422
ENSG00000160654	Vpu	TRUE	Jurkat_FLAG	2535.93	1.02199	6.24047e-12	CD3G	protein_coding	168.084
ENSG00000082641	GP160	TRUE	Jurkat_FLAG	2917.94	1.10764	1.46481e-16	NFE2L1	protein_coding	165.753
ENSG00000160654	GP160	TRUE	Jurkat_FLAG	2697.93	1.11838	1.5521e-10	CD3G	protein_coding	157.148
Homo_sapiens_tRNA-SeC-TCA-1-1	Gag	TRUE	Jurkat_STREP	1222.41	5.73418	7.61164e-22	Homo_sapiens_tRNA-SeC-TCA-1-1	tRNA	147.699
ENSG00000129315	Tat	TRUE	Jurkat_Inf_FLAG	1069.97	2.28844	4.77827e-22	CCNT1	protein_coding	143.091
ENSG00000129315	Tat	TRUE	Jurkat_FLAG	898.88	3.4588	1.46946e-19	CCNT1	protein_coding	143.091
ENSG00000129315	Tat	TRUE	SupT1_Inf_FLAG	772.843	1.70251	8.98083e-28	CCNT1	protein_coding	143.091
ENSG00000129315	Tat	TRUE	SupT1_FLAG	1113.44	1.62552	5.63379e-28	CCNT1	protein_coding	143.091
ENSG00000125691	Gag	TRUE	Jurkat_FLAG	1941.04	1.62273	1.24908e-38	RPL23	protein_coding	135.386
ENSG00000155660	GP120	TRUE	Jurkat_FLAG	1782.38	1.15783	2.49823e-22	PDIA4	protein_coding	134.46
ENSG00000055917	Pol	TRUE	Jurkat_FLAG	1165.87	1.83069	5.16943e-26	PUM2	protein_coding	123.433
ENSG00000089009	Gag	TRUE	Jurkat_FLAG	3332.9	1.04239	4.79817e-18	RPL6	protein_coding	121.903
ENSG00000167526	Gag	TRUE	Jurkat_FLAG	1929.12	1.50762	4.18815e-35	RPL13	protein_coding	116.126
ENSG00000116251	IN	TRUE	Jurkat_FLAG	1210.98	1.24619	2.23556e-20	RPL22	protein_coding	115.285
ENSG00000100353	Pol	TRUE	Jurkat_FLAG	1131.64	2.17106	8.90621e-58	EIF3D	protein_coding	113.565
ENSG00000197756	Gag	TRUE	Jurkat_FLAG	1370.27	1.90192	7.0884e-65	RPL37A	protein_coding	112.308
ENSG00000157637	Vpu	TRUE	Jurkat_FLAG	1294.64	1.33724	7.70845e-24	SLC38A10	protein_coding	111.082
ENSG00000082641	Pol	TRUE	Jurkat_FLAG	2218.52	1.01741	8.31627e-08	NFE2L1	protein_coding	110.326
ENSG00000231500	Gag	TRUE	Jurkat_FLAG	1310.89	1.98322	2.63087e-34	RPS18	protein_coding	110.171
ENSG00000149273	Rev	TRUE	Jurkat_FLAG	3441.95	1.49444	1.16514e-13	RPS3	protein_coding	109.297
ENSG00000148303	Gag	TRUE	Jurkat_FLAG	2018.82	1.28073	1.39237e-30	RPL7A	protein_coding	107.881
ENSG00000145703	IN	TRUE	Jurkat_FLAG	944.958	1.50491	2.98474e-13	IQGAP2	protein_coding	106.513
ENSG00000179588	Tat	TRUE	SupT1_Inf_FLAG	2247.56	1.70525	5.61751e-18	ZFPM1	protein_coding	102.449
ENSG00000183431	Pol	TRUE	Jurkat_FLAG	1136.8	2.06491	5.48327e-79	SF3A3	protein_coding	101.76
ENSG00000147604	IN	TRUE	Jurkat_FLAG	1010.05	1.28849	1.10832e-12	RPL7	protein_coding	98.9824
ENSG00000163875	GP160	TRUE	Jurkat_FLAG	1885.96	1.01782	1.22547e-08	MEAF6	protein_coding	97.1826
ENSG00000167526	Rev	TRUE	Jurkat_FLAG	2518.57	1.65685	3.76487e-41	RPL13	protein_coding	96.5893
ENSG00000115216	Tat	TRUE	SupT1_Inf_FLAG	1946	1.68241	3.60505e-10	NRBP1	protein_coding	94.5075
ENSG00000115216	Tat	TRUE	SupT1_FLAG	1225.39	1.30019	4.86866e-09	NRBP1	protein_coding	94.5075
ENSG00000213639	GP120	TRUE	Jurkat_FLAG	1244.33	1.17013	1.14776e-14	PPP1CB	protein_coding	93.6331
ENSG00000113441	Pol	TRUE	Jurkat_FLAG	1430.93	1.14578	8.38538e-17	LNPEP	protein_coding	92.5223
ENSG00000156467	IN	TRUE	Jurkat_FLAG	782.354	1.56225	9.09164e-14	UQCRB	protein_coding	91.6884
ENSG00000213639	Vpu	TRUE	Jurkat_FLAG	1244.73	1.12164	3.60627e-09	PPP1CB	protein_coding	90.7431
ENSG00000274012	Rev	TRUE	Jurkat_STREP	3389.07	1.29923	1.19844e-08	RN7SL2	misc_RNA	87.8559
ENSG00000142541	Rev	TRUE	Jurkat_FLAG	3399.71	1.11454	1.06035e-21	RPL13A	protein_coding	86.6187
ENSG00000143384	Pol	TRUE	Jurkat_FLAG	627.939	3.04747	1.01077e-64	MCL1	protein_coding	86.5098
ENSG00000138658	IN	TRUE	Jurkat_FLAG	893.61	1.18149	2.48966e-14	ZGRF1	protein_coding	80.663
ENSG00000165238	PR	TRUE	Jurkat_FLAG	400.592	3.74627	3.06243e-42	WNK2	protein_coding	77.2756
ENSG00000186951	Tat	TRUE	SupT1_Inf_FLAG	1181.82	2.06358	1.11215e-07	PPARA	protein_coding	76.573
ENSG00000204569	Tat	TRUE	SupT1_Inf_FLAG	2111.71	1.1203	1.29073e-37	PPP1R10	protein_coding	76.548
ENSG00000273983	Rev	TRUE	Jurkat_FLAG	844.823	2.70078	4.2319e-100	H3C8	protein_coding	76.0401
ENSG00000273983	Rev	TRUE	Jurkat_STREP	423.482	2.16318	2.14324e-13	H3C8	protein_coding	76.0401
ENSG00000204628	Rev	TRUE	Jurkat_FLAG	2943.04	1.31816	1.06109e-20	RACK1	protein_coding	70.9205
ENSG00000120438	Rev	TRUE	Jurkat_FLAG	1676.97	1.49866	4.92968e-81	TCP1	protein_coding	69.4132
ENSG00000063177	Rev	TRUE	Jurkat_FLAG	1317.86	2.0913	4.72727e-27	RPL18	protein_coding	69.0701
ENSG00000075275	Nef	TRUE	Jurkat_FLAG	831.305	1.16647	0.00709292	CELSR1	protein_coding	66.1227
ENSG00000144218	Tat	TRUE	Jurkat_Inf_FLAG	2813.91	3.91606	1.29216e-22	AFF3	protein_coding	59.709
ENSG00000144218	Tat	TRUE	Jurkat_FLAG	583.999	4.21159	2.26112e-26	AFF3	protein_coding	59.709
ENSG00000160131	GP120	TRUE	Jurkat_FLAG	862.646	1.04582	1.15384e-07	VMA21	protein_coding	57.7855
ENSG00000100422	Tat	TRUE	SupT1_Inf_FLAG	1346.18	1.55917	1.47643e-17	CERK	protein_coding	57.1682
ENSG00000100422	Tat	TRUE	SupT1_FLAG	976.635	1.06382	6.76751e-26	CERK	protein_coding	57.1682
ENSG00000067955	Vpu	TRUE	Jurkat_FLAG	752.549	1.1276	4.80768e-14	CBFB	protein_coding	55.6196
ENSG00000121210	Vpu	TRUE	Jurkat_FLAG	726.742	1.06643	2.64481e-15	TMEM131L	protein_coding	51.11
ENSG00000090447	p6	TRUE	Jurkat_FLAG	1165.83	1.07668	5.98106e-05	TFAP4	protein_coding	50.3206
ENSG00000067955	GP120	TRUE	Jurkat_FLAG	700.537	1.07944	1.5964e-14	CBFB	protein_coding	49.1219
ENSG00000143751	Vpu	TRUE	Jurkat_FLAG	690.63	1.08565	2.56891e-14	SDE2	protein_coding	48.367
ENSG00000075275	p6	TRUE	Jurkat_FLAG	640.715	1.45595	8.68325e-06	CELSR1	protein_coding	41.6347
ENSG00000066084	GP120	TRUE	Jurkat_FLAG	627.157	1.00242	3.13342e-26	DIP2B	protein_coding	40.8763
ENSG00000198157	Vif	TRUE	Jurkat_FLAG	304.453	1.26832	1.15367e-16	HMGN5	protein_coding	27.6518
ENSG00000075275	PR	TRUE	Jurkat_FLAG	458.736	1.02194	4.63852e-15	CELSR1	protein_coding	25.2787
ENSG00000166532	Vpr	TRUE	Jurkat_FLAG	186.815	1.27017	3.49812e-07	RIMKLB	protein_coding	17.2947
ENSG00000166532	Vif	TRUE	Jurkat_FLAG	225.639	1.05859	6.94846e-11	RIMKLB	protein_coding	17.153
ENSG00000166532	CA	TRUE	Jurkat_FLAG	168.871	1.12672	3.38863e-12	RIMKLB	protein_coding	12.4626
ENSG00000166532	Nef	TRUE	Jurkat_FLAG	160.897	1.16564	7.23976e-14	RIMKLB	protein_coding	12.4623
ENSG00000117877	p6	TRUE	Jurkat_FLAG	298.582	1.00906	2.14465e-06	POLR1G	protein_coding	11.9782
ENSG00000166532	GP41	TRUE	Jurkat_FLAG	180.451	1.15659	5.40204e-07	RIMKLB	protein_coding	9.88877
ENSG00000118596	GP41	TRUE	Jurkat_FLAG	184.465	1.05462	8.6709e-05	SLC16A7	protein_coding	8.88193
ENSG00000188167	PR	TRUE	Jurkat_FLAG	159.555	1.00488	6.39834e-11	TMPPE	protein_coding	8.64976
ENSG00000268713	PR	TRUE	Jurkat_FLAG	91.7451	1.03545	2.92138e-08	ENSG00000268713	lncRNA	5.16951
ENSG00000154265	GP41	TRUE	Jurkat_FLAG	81.292	1.01992	0.000377266	ABCA5	protein_coding	3.64917
ENSG00000073711	PR	TRUE	Jurkat_FLAG	21.6734	2.29643	2.47816e-11	PPP2R3A	protein_coding	2.89729
ENSG00000139278	Vpr	TRUE	Jurkat_FLAG	25.6212	1.52825	0.000111468	GLIPR1	protein_coding	2.75642

## Sheet: OVERLAP_ASSAYS
GeneName	EnsemblID	Biotype	HIV protein	Assay_A	Assay_B	Assay_C	Assay_D	Total	Overlapping assays
AAGAB	ENSG00000103591	protein_coding	NC		1		1	2	BD
ACAA2	ENSG00000167315	protein_coding	NC	1	1			2	AB
ACAT2	ENSG00000120437	protein_coding	NC			1	1	2	CD
ACTN1	ENSG00000072110	protein_coding	MA			1	1	2	CD
ACTN4	ENSG00000130402	protein_coding	MA	1		1	1	3	ACD
ACTR1B	ENSG00000115073	protein_coding	NC	1	1	1		3	ABC
ADCK2	ENSG00000133597	protein_coding	NC	1		1	1	3	ACD
ADPRS	ENSG00000116863	protein_coding	NC	1		1		2	AC
AFF1	ENSG00000172493	protein_coding	Tat	1		1	1	3	ACD
AFF2	ENSG00000155966	protein_coding	Tat	1		1	1	3	ACD
AFF4	ENSG00000072364	protein_coding	Tat	1		1	1	3	ACD
AFG3L2	ENSG00000141385	protein_coding	NC			1	1	2	CD
AGPAT2	ENSG00000169692	protein_coding	NC	1	1	1	1	4	ABCD
AIP	ENSG00000110711	protein_coding	NC			1	1	2	CD
AKAP12	ENSG00000131016	protein_coding	MA			1	1	2	CD
AKR1A1	ENSG00000117448	protein_coding	NC	1		1		2	AC
ALDOA	ENSG00000149925	protein_coding	MA	1		1		2	AC
ALKBH7	ENSG00000125652	protein_coding	NC	1			1	2	AD
ANAPC11	ENSG00000141552	protein_coding	NC	1	1	1	1	4	ABCD
ANAPC13	ENSG00000129055	protein_coding	NC	1		1		2	AC
ANKRD37	ENSG00000186352	protein_coding	NC		1		1	2	BD
APRT	ENSG00000198931	protein_coding	NC	1		1		2	AC
ARHGEF17	ENSG00000110237	protein_coding	MA			1	1	2	CD
ARPC1A	ENSG00000241685	protein_coding	NC	1	1			2	AB
ARPC5L	ENSG00000136950	protein_coding	NC	1	1	1	1	4	ABCD
ASB1	ENSG00000065802	protein_coding	Tat			1	1	2	CD
ASB13	ENSG00000196372	protein_coding	NC	1	1			2	AB
ATG101	ENSG00000123395	protein_coding	NC	1		1	1	3	ACD
ATG5	ENSG00000057663	protein_coding	NC			1	1	2	CD
ATP5F1A	ENSG00000152234	protein_coding	NC	1		1	1	3	ACD
ATP5F1B	ENSG00000110955	protein_coding	NC	1			1	2	AD
ATP5F1E	ENSG00000124172	protein_coding	NC	1	1	1	1	4	ABCD
ATP5MG	ENSG00000167283	protein_coding	NC	1		1		2	AC
ATP5PO	ENSG00000241837	protein_coding	NC	1		1		2	AC
AURKAIP1	ENSG00000175756	protein_coding	NC	1			1	2	AD
B4GALT3	ENSG00000158850	protein_coding	NC	1	1			2	AB
BAD	ENSG00000002330	protein_coding	NC	1			1	2	AD
BCAP31	ENSG00000185825	protein_coding	NC	1		1	1	3	ACD
BCL7C	ENSG00000099385	protein_coding	NC	1	1	1	1	4	ABCD
BID	ENSG00000015475	protein_coding	NC	1		1		2	AC
BORCS6	ENSG00000196544	protein_coding	NC	1			1	2	AD
BSN	ENSG00000164061	protein_coding	MA			1	1	2	CD
BTBD1	ENSG00000064726	protein_coding	NC	1			1	2	AD
BTBD6	ENSG00000184887	protein_coding	NC	1	1	1	1	4	ABCD
BTN3A1	ENSG00000026950	protein_coding	Tat			1	1	2	CD
C19orf48	ENSG00000167747	transcribed_unitary_pseudogene	NC	1		1		2	AC
C1orf43	ENSG00000143612	protein_coding	NC	1	1	1		3	ABC
C22orf39	ENSG00000242259	protein_coding	NC	1	1			2	AB
C7orf50	ENSG00000146540	protein_coding	NC	1		1		2	AC
C8orf33	ENSG00000182307	protein_coding	NC	1	1	1	1	4	ABCD
CA11	ENSG00000063180	protein_coding	NC	1			1	2	AD
CCDC107	ENSG00000159884	protein_coding	NC	1	1			2	AB
CCDC167	ENSG00000198937	protein_coding	NC	1		1	1	3	ACD
CCDC51	ENSG00000164051	protein_coding	NC	1		1		2	AC
CCDC85B	ENSG00000175602	protein_coding	NC	1	1	1	1	4	ABCD
CCM2	ENSG00000136280	protein_coding	NC	1	1	1	1	4	ABCD
CCNDBP1	ENSG00000166946	protein_coding	NC	1	1	1	1	4	ABCD
CCNG1	ENSG00000113328	protein_coding	NC	1	1	1		3	ABC
CCNQ	ENSG00000262919	protein_coding	NC	1	1			2	AB
CCNT1	ENSG00000129315	protein_coding	Tat	1		1	1	3	ACD
CCT7	ENSG00000135624	protein_coding	MA	1		1	1	3	ACD
CD48	ENSG00000117091	protein_coding	NC	1			1	2	AD
CD63	ENSG00000135404	protein_coding	NC		1		1	2	BD
CD8B	ENSG00000172116	protein_coding	NC			1	1	2	CD
CD99	ENSG00000002586	protein_coding	NC	1		1	1	3	ACD
CDC26	ENSG00000176386	protein_coding	NC	1		1		2	AC
CDC34	ENSG00000099804	protein_coding	NC	1		1		2	AC
CDK5	ENSG00000164885	protein_coding	NC	1		1		2	AC
CDKL5	ENSG00000008086	protein_coding	Tat			1	1	2	CD
CDKN2D	ENSG00000129355	protein_coding	NC	1		1	1	3	ACD
CENPM	ENSG00000100162	protein_coding	Rev	1	1			2	AB
CENPV	ENSG00000166582	protein_coding	NC	1	1			2	AB
CENPW	ENSG00000203760	protein_coding	NC	1		1		2	AC
CENPX	ENSG00000169689	protein_coding	NC	1	1	1	1	4	ABCD
CERK	ENSG00000100422	protein_coding	Tat			1	1	2	CD
CGN	ENSG00000143375	protein_coding	MA	1			1	2	AD
CGRRF1	ENSG00000100532	protein_coding	NC		1		1	2	BD
CHCHD1	ENSG00000172586	protein_coding	NC	1		1		2	AC
CHCHD2	ENSG00000106153	protein_coding	MA	1		1		2	AC
CHN1	ENSG00000128656	protein_coding	NC	1		1		2	AC
CHPT1	ENSG00000111666	protein_coding	NC	1	1			2	AB
CIB2	ENSG00000136425	protein_coding	NC	1			1	2	AD
CISD3	ENSG00000277972	protein_coding	NC	1			1	2	AD
CLIC1	ENSG00000213719	protein_coding	NC	1		1	1	3	ACD
CLIP4	ENSG00000115295	protein_coding	Tat			1	1	2	CD
CLPTM1L	ENSG00000049656	protein_coding	NC	1	1		1	3	ABD
CLTA	ENSG00000122705	protein_coding	NC	1		1		2	AC
CLTB	ENSG00000175416	protein_coding	NC	1	1	1	1	4	ABCD
CNBP	ENSG00000169714	protein_coding	NC	1		1	1	3	ACD
COA4	ENSG00000181924	protein_coding	NC	1	1			2	AB
COA6	ENSG00000168275	protein_coding	NC	1		1		2	AC
COMMD5	ENSG00000170619	protein_coding	NC	1	1			2	AB
COMMD7	ENSG00000149600	protein_coding	NC	1	1		1	3	ABD
COMT	ENSG00000093010	protein_coding	NC	1		1	1	3	ACD
COPRS	ENSG00000172301	protein_coding	NC	1		1		2	AC
COPS4	ENSG00000138663	protein_coding	NC	1		1		2	AC
COPS9	ENSG00000172428	protein_coding	NC	1		1	1	3	ACD
COX14	ENSG00000178449	protein_coding	NC	1	1			2	AB
COX4I1	ENSG00000131143	protein_coding	NC	1		1	1	3	ACD
COX7A2L	ENSG00000115944	protein_coding	NC	1	1	1	1	4	ABCD
COX7C	ENSG00000127184	protein_coding	NC	1		1	1	3	ACD
CREB3	ENSG00000107175	protein_coding	NC	1			1	2	AD
CRELD2	ENSG00000184164	protein_coding	NC	1	1	1		3	ABC
CRLS1	ENSG00000088766	protein_coding	NC	1	1	1		3	ABC
CTNNAL1	ENSG00000119326	protein_coding	NC	1	1	1	1	4	ABCD
CUEDC2	ENSG00000107874	protein_coding	NC	1		1		2	AC
CXXC5	ENSG00000171604	protein_coding	NC			1	1	2	CD
CYREN	ENSG00000122783	protein_coding	NC	1		1		2	AC
DBN1	ENSG00000113758	protein_coding	MA	1		1	1	3	ACD
DCAF11	ENSG00000100897	protein_coding	NC	1	1	1	1	4	ABCD
DCTD	ENSG00000129187	protein_coding	NC	1	1	1		3	ABC
DCTN3	ENSG00000137100	protein_coding	NC	1			1	2	AD
DCXR	ENSG00000169738	protein_coding	NC	1	1			2	AB
DEXI	ENSG00000182108	protein_coding	NC		1	1		2	BC
DIAPH1	ENSG00000131504	protein_coding	MA	1		1	1	3	ACD
DLST	ENSG00000119689	protein_coding	NC		1		1	2	BD
DNAAF2	ENSG00000165506	protein_coding	NC	1		1		2	AC
DNAJB2	ENSG00000135924	protein_coding	NC			1	1	2	CD
DST	ENSG00000151914	protein_coding	MA			1	1	2	CD
DTD1	ENSG00000125821	protein_coding	NC	1	1			2	AB
DTYMK	ENSG00000168393	protein_coding	NC	1	1	1	1	4	ABCD
DUS1L	ENSG00000169718	protein_coding	NC	1		1		2	AC
DUSP12	ENSG00000081721	protein_coding	NC	1	1		1	3	ABD
DUSP14	ENSG00000276023	protein_coding	NC	1		1		2	AC
DYNC2I2	ENSG00000119333	protein_coding	NC	1	1		1	3	ABD
EBPL	ENSG00000123179	protein_coding	NC	1	1	1		3	ABC
ECHS1	ENSG00000127884	protein_coding	NC	1		1	1	3	ACD
ECI1	ENSG00000167969	protein_coding	NC			1	1	2	CD
ECI2	ENSG00000198721	protein_coding	NC	1		1	1	3	ACD
EDF1	ENSG00000107223	protein_coding	NC	1		1		2	AC
EEF1A1	ENSG00000156508	protein_coding	NC	1	1			2	AB
EEF1A1P9	ENSG00000249264	processed_pseudogene	NC	1	1			2	AB
EEF1B2	ENSG00000114942	protein_coding	NC	1		1	1	3	ACD
EEF1B2P3	ENSG00000232472	processed_pseudogene	NC	1		1	1	3	ACD
EEF1D	ENSG00000104529	protein_coding	NC	1	1		1	3	ABD
EEF1GP1	ENSG00000186676	processed_pseudogene	NC	1	1	1	1	4	ABCD
EEF1GP5	ENSG00000234785	processed_pseudogene	NC	1			1	2	AD
EEF2	ENSG00000167658	protein_coding	NC	1		1		2	AC
EGLN1	ENSG00000135766	protein_coding	NC			1	1	2	CD
EIF3F	ENSG00000175390	protein_coding	NC	1	1			2	AB
EIF3K	ENSG00000178982	protein_coding	NC	1	1	1	1	4	ABCD
EIF3M	ENSG00000149100	protein_coding	NC	1		1	1	3	ACD
EIF4B	ENSG00000063046	protein_coding	NC	1	1			2	AB
EIF6	ENSG00000242372	protein_coding	NC	1		1	1	3	ACD
ELOB	ENSG00000103363	protein_coding	NC	1		1	1	3	ACD
ELP5	ENSG00000170291	protein_coding	NC	1		1		2	AC
EMC4	ENSG00000128463	protein_coding	NC	1		1	1	3	ACD
EMC7	ENSG00000134153	protein_coding	NC	1		1		2	AC
ENO1	ENSG00000074800	protein_coding	MA	1		1		2	AC
ENSG00000170846	ENSG00000170846	protein_coding	NC	1	1	1		3	ABC
ENSG00000197149	ENSG00000197149	processed_pseudogene	NC	1	1		1	3	ABD
ENSG00000225178	ENSG00000225178	processed_pseudogene	NC	1			1	2	AD
ENSG00000227615	ENSG00000227615	processed_pseudogene	NC	1			1	2	AD
ENSG00000229119	ENSG00000229119	processed_pseudogene	NC	1			1	2	AD
ENSG00000237550	ENSG00000237550	transcribed_processed_pseudogene	NC	1		1	1	3	ACD
ENSG00000244398	ENSG00000244398	processed_pseudogene	NC	1	1			2	AB
ENSG00000274267	ENSG00000274267	protein_coding	MA	1	1			2	AB
ENSG00000275110	ENSG00000275110	miRNA	MA		1			1	B
ENSG00000280434	ENSG00000280434	lncRNA	MA	1	1	1	1	4	ABCD
ENSG00000283041	ENSG00000283041	processed_pseudogene	NC	1	1	1	1	4	ABCD
EOLA2	ENSG00000197021	protein_coding	NC	1		1		2	AC
EPB41L4A-AS1	ENSG00000224032	lncRNA	NC	1	1	1		3	ABC
ERGIC3	ENSG00000125991	protein_coding	NC	1	1	1	1	4	ABCD
ESD	ENSG00000139684	protein_coding	MA	1		1		2	AC
ETF1	ENSG00000120705	protein_coding	NC		1	1		2	BC
ETFB	ENSG00000105379	protein_coding	NC			1	1	2	CD
EXOSC4	ENSG00000178896	protein_coding	NC	1		1	1	3	ACD
FADD	ENSG00000168040	protein_coding	NC	1			1	2	AD
FAM136A	ENSG00000035141	protein_coding	NC	1		1		2	AC
FAM89A	ENSG00000182118	protein_coding	NC	1	1	1	1	4	ABCD
FAU	ENSG00000149806	protein_coding	NC	1		1	1	3	ACD
FBXO34	ENSG00000178974	protein_coding	MA	1		1	1	3	ACD
FDPS	ENSG00000160752	protein_coding	NC			1	1	2	CD
FDX1	ENSG00000137714	protein_coding	NC	1	1		1	3	ABD
FIBP	ENSG00000172500	protein_coding	NC	1	1			2	AB
FIS1	ENSG00000214253	protein_coding	NC	1		1		2	AC
FKBP8	ENSG00000105701	protein_coding	NC	1		1	1	3	ACD
FLNB	ENSG00000136068	protein_coding	MA	1		1	1	3	ACD
FLOT1	ENSG00000137312	protein_coding	NC	1	1	1	1	4	ABCD
FLOT2	ENSG00000132589	protein_coding	NC	1		1		2	AC
FMNL2	ENSG00000157827	protein_coding	MA			1	1	2	CD
FOXN3-AS1	ENSG00000258920	lncRNA	NC		1		1	2	BD
FTL	ENSG00000087086	protein_coding	NC	1	1	1		3	ABC
FTLP3	ENSG00000226608	processed_pseudogene	NC		1		1	2	BD
FUNDC2	ENSG00000165775	protein_coding	NC	1	1	1		3	ABC
GADD45GIP1	ENSG00000179271	protein_coding	NC	1		1	1	3	ACD
GCHFR	ENSG00000137880	protein_coding	NC			1	1	2	CD
GET1	ENSG00000182093	protein_coding	NC	1	1	1		3	ABC
GFER	ENSG00000127554	protein_coding	NC	1			1	2	AD
GGH	ENSG00000137563	protein_coding	NC	1			1	2	AD
GIHCG	ENSG00000257698	lncRNA	NC	1			1	2	AD
GINS2	ENSG00000131153	protein_coding	NC		1	1		2	BC
GLRX3	ENSG00000108010	protein_coding	NC	1		1		2	AC
GLRX5	ENSG00000182512	protein_coding	NC		1		1	2	BD
GNA15	ENSG00000060558	protein_coding	NC	1	1		1	3	ABD
GPX1	ENSG00000233276	protein_coding	NC	1		1		2	AC
GPX4	ENSG00000167468	protein_coding	NC	1		1	1	3	ACD
Grand Total				162	77	137	120	496	ABCD
GRK6	ENSG00000198055	protein_coding	NC	1	1	1		3	ABC
GSKIP	ENSG00000100744	protein_coding	NC	1	1			2	AB
GUK1	ENSG00000143774	protein_coding	NC	1	1	1	1	4	ABCD
GYG1	ENSG00000163754	protein_coding	NC	1	1			2	AB
GYPC	ENSG00000136732	protein_coding	NC	1	1			2	AB
H1-5	ENSG00000184357	protein_coding	MA		1	1		2	BC
H2AC11	ENSG00000196787	protein_coding	MA	1	1			2	AB
H2AC12	ENSG00000274997	protein_coding	NC	1	1			2	AB
H2AC15	ENSG00000275221	protein_coding	NC	1	1			2	AB
H2AC4	ENSG00000278463	protein_coding	MA	1	1	1		3	ABC
H2BC11	ENSG00000124635	protein_coding	MA	1	1			2	AB
H2BC12	ENSG00000197903	protein_coding	MA	1	1			2	AB
H2BC17	ENSG00000274641	protein_coding	MA	1	1			2	AB
H2BC18	ENSG00000203814	protein_coding	MA	1	1			2	AB
H2BC21	ENSG00000184678	protein_coding	MA		1	1		2	BC
H2BC4	ENSG00000180596	protein_coding	MA	1	1			2	AB
H3C1	ENSG00000275714	protein_coding	NC	1	1			2	AB
H3C10	ENSG00000278828	protein_coding	NC	1	1			2	AB
H3C12	ENSG00000197153	protein_coding	MA	1	1			2	AB
H3C13	ENSG00000183598	protein_coding	NC	1	1			2	AB
H3C8	ENSG00000273983	protein_coding	MA	1	1			2	AB
H4C11	ENSG00000197238	protein_coding	MA	1	1			2	AB
H4C12	ENSG00000273542	protein_coding	NC	1	1			2	AB
H4C2	ENSG00000278705	protein_coding	NC	1	1			2	AB
H4C3	ENSG00000197061	protein_coding	MA	1	1			2	AB
H4C9	ENSG00000276180	protein_coding	Gag	1	1		1	3	ABD
HAGH	ENSG00000063854	protein_coding	NC	1		1		2	AC
HCLS1	ENSG00000180353	protein_coding	MA			1	1	2	CD
HDAC3	ENSG00000171720	protein_coding	NC	1	1	1	1	4	ABCD
HDHD5	ENSG00000069998	protein_coding	NC	1	1			2	AB
HEBP2	ENSG00000051620	protein_coding	NC	1	1			2	AB
HES6	ENSG00000144485	protein_coding	NC	1	1	1	1	4	ABCD
HIKESHI	ENSG00000149196	protein_coding	NC		1	1		2	BC
HINT1	ENSG00000169567	protein_coding	NC	1		1		2	AC
HINT2	ENSG00000137133	protein_coding	NC	1		1		2	AC
HMBS	ENSG00000256269	protein_coding	NC	1	1			2	AB
HMCES	ENSG00000183624	protein_coding	NC	1		1	1	3	ACD
HOMER3	ENSG00000051128	protein_coding	NC		1		1	2	BD
Homo_sapiens_tRNA-Cys-GCA-5-1	Homo_sapiens_tRNA-Cys-GCA-5-1	tRNA	Gag	1	1			2	AB
Homo_sapiens_tRNA-Gly-GCC-2-3	Homo_sapiens_tRNA-Gly-GCC-2-3	tRNA	Gag	1	1			2	AB
Homo_sapiens_tRNA-Ile-AAT-5-5	Homo_sapiens_tRNA-Ile-AAT-5-5	tRNA	NC		1		1	2	BD
Homo_sapiens_tRNA-SeC-TCA-1-1	Homo_sapiens_tRNA-SeC-TCA-1-1	tRNA	MA	1			1	2	AD
Homo_sapiens_tRNA-Tyr-GTA-5-5	Homo_sapiens_tRNA-Tyr-GTA-5-5	tRNA	NC		1		1	2	BD
HPCAL1	ENSG00000115756	protein_coding	NC	1			1	2	AD
HRAS	ENSG00000174775	protein_coding	NC		1	1	1	3	BCD
HS6ST1P1	ENSG00000187952	processed_pseudogene	NC			1	1	2	CD
HSPA1B	ENSG00000204388	protein_coding	Tat			1	1	2	CD
ICAM3	ENSG00000076662	protein_coding	NC	1	1		1	3	ABD
IDH2	ENSG00000182054	protein_coding	NC	1		1	1	3	ACD
IFRD2	ENSG00000214706	protein_coding	NC	1	1			2	AB
IGBP1	ENSG00000089289	protein_coding	NC		1	1		2	BC
IGFBP2	ENSG00000115457	protein_coding	NC	1			1	2	AD
IGLL1	ENSG00000128322	protein_coding	NC	1	1			2	AB
ILF3-DT	ENSG00000267100	lncRNA	NC	1		1	1	3	ACD
IMP3	ENSG00000177971	protein_coding	NC	1		1	1	3	ACD
IMPA2	ENSG00000141401	protein_coding	NC	1	1	1	1	4	ABCD
IMPDH2	ENSG00000178035	protein_coding	NC	1		1		2	AC
INAFM2	ENSG00000259330	protein_coding	NC	1		1	1	3	ACD
INTS10	ENSG00000104613	protein_coding	NC	1			1	2	AD
IQGAP1	ENSG00000140575	protein_coding	MA	1		1	1	3	ACD
ISCU	ENSG00000136003	protein_coding	NC	1	1			2	AB
ISG15	ENSG00000187608	protein_coding	NC	1			1	2	AD
ISOC2	ENSG00000063241	protein_coding	NC	1			1	2	AD
JAZF1	ENSG00000153814	protein_coding	Tat			1	1	2	CD
JPT1	ENSG00000189159	protein_coding	NC	1		1		2	AC
JTB	ENSG00000143543	protein_coding	NC	1		1	1	3	ACD
KATNB1	ENSG00000140854	protein_coding	NC	1	1	1		3	ABC
KCMF1	ENSG00000176407	protein_coding	NC		1	1		2	BC
KIAA1522	ENSG00000162522	protein_coding	MA			1	1	2	CD
KLHDC2	ENSG00000165516	protein_coding	NC	1	1	1	1	4	ABCD
KLHDC3	ENSG00000124702	protein_coding	NC	1	1		1	3	ABD
KLHL12	ENSG00000117153	protein_coding	NC	1		1		2	AC
KLHL2	ENSG00000109466	protein_coding	NC	1	1			2	AB
LAMTOR4	ENSG00000188186	protein_coding	NC	1	1	1	1	4	ABCD
LAPTM4B	ENSG00000104341	protein_coding	NC	1			1	2	AD
LCMT1	ENSG00000205629	protein_coding	NC	1	1	1		3	ABC
LCP1	ENSG00000136167	protein_coding	MA	1		1	1	3	ACD
LDHB	ENSG00000111716	protein_coding	NC	1		1		2	AC
LIMA1	ENSG00000050405	protein_coding	MA	1		1	1	3	ACD
LINC01896	ENSG00000263146	lncRNA	NC			1	1	2	CD
LMAN2L	ENSG00000114988	protein_coding	NC			1	1	2	CD
LMO7	ENSG00000136153	protein_coding	MA			1	1	2	CD
LRRC20	ENSG00000172731	protein_coding	NC	1	1			2	AB
LRRC61	ENSG00000127399	protein_coding	NC	1		1		2	AC
LSM4	ENSG00000130520	protein_coding	NC	1	1	1		3	ABC
LY6E	ENSG00000160932	protein_coding	NC	1	1		1	3	ABD
LYSMD2	ENSG00000140280	protein_coding	NC	1	1			2	AB
MACF1	ENSG00000127603	protein_coding	MA			1	1	2	CD
MAD2L2	ENSG00000116670	protein_coding	NC	1	1	1	1	4	ABCD
MAF1	ENSG00000179632	protein_coding	NC	1	1	1	1	4	ABCD
MALSU1	ENSG00000156928	protein_coding	NC	1	1	1	1	4	ABCD
MARCHF2	ENSG00000099785	protein_coding	NC	1	1		1	3	ABD
MBTPS1	ENSG00000140943	protein_coding	NC	1	1	1	1	4	ABCD
MCRIP2	ENSG00000172366	protein_coding	NC	1			1	2	AD
MCRS1	ENSG00000187778	protein_coding	NC	1		1		2	AC
METRN	ENSG00000103260	protein_coding	NC	1	1			2	AB
METTL9	ENSG00000197006	protein_coding	NC	1	1	1	1	4	ABCD
MFNG	ENSG00000100060	protein_coding	NC	1	1	1	1	4	ABCD
MICAL3	ENSG00000243156	protein_coding	MA			1	1	2	CD
MIS12	ENSG00000167842	protein_coding	NC	1	1	1		3	ABC
MKKS	ENSG00000125863	protein_coding	NC	1	1	1	1	4	ABCD
MNX1-AS1	ENSG00000243479	lncRNA	NC	1			1	2	AD
MOB2	ENSG00000182208	protein_coding	NC	1		1	1	3	ACD
MPND	ENSG00000008382	protein_coding	NC			1	1	2	CD
MPRIP	ENSG00000133030	protein_coding	MA			1	1	2	CD
MRM2	ENSG00000122687	protein_coding	NC	1	1	1	1	4	ABCD
MRPL11	ENSG00000174547	protein_coding	NC	1		1	1	3	ACD
MRPL12	ENSG00000262814	protein_coding	NC	1			1	2	AD
MRPL14	ENSG00000180992	protein_coding	NC		1		1	2	BD
MRPL18	ENSG00000112110	protein_coding	NC	1		1		2	AC
MRPL23	ENSG00000214026	protein_coding	NC	1	1	1	1	4	ABCD
MRPL24	ENSG00000143314	protein_coding	NC	1		1		2	AC
MRPL27	ENSG00000108826	protein_coding	NC	1		1		2	AC
MRPL28	ENSG00000086504	protein_coding	NC			1	1	2	CD
MRPL41	ENSG00000182154	protein_coding	NC	1			1	2	AD
MRPL43	ENSG00000055950	protein_coding	NC	1		1	1	3	ACD
MRPL54	ENSG00000183617	protein_coding	NC	1		1	1	3	ACD
MRPS26	ENSG00000125901	protein_coding	NC	1		1		2	AC
MRPS7	ENSG00000125445	protein_coding	NC	1		1		2	AC
MTFP1	ENSG00000242114	protein_coding	NC	1	1		1	3	ABD
MTMR14	ENSG00000163719	protein_coding	NC	1		1		2	AC
MTRES1	ENSG00000130349	protein_coding	Tat			1	1	2	CD
MXD4	ENSG00000123933	protein_coding	NC	1	1			2	AB
MYBL2	ENSG00000101057	protein_coding	NC	1	1	1		3	ABC
MYH10	ENSG00000133026	protein_coding	MA	1		1	1	3	ACD
MYH9	ENSG00000100345	protein_coding	MA			1	1	2	CD
MYL12A	ENSG00000101608	protein_coding	NC	1		1		2	AC
MYO1B	ENSG00000128641	protein_coding	MA	1		1	1	3	ACD
MYO5A	ENSG00000197535	protein_coding	MA			1	1	2	CD
MZT2A	ENSG00000173272	protein_coding	NC	1	1	1	1	4	ABCD
MZT2B	ENSG00000152082	protein_coding	NC	1	1	1	1	4	ABCD
NAA38	ENSG00000183011	protein_coding	NC	1		1		2	AC
NABP2	ENSG00000139579	protein_coding	NC	1		1		2	AC
NANS	ENSG00000095380	protein_coding	NC			1	1	2	CD
NAXE	ENSG00000163382	protein_coding	NC	1	1	1	1	4	ABCD
NCBP2AS2	ENSG00000270170	protein_coding	NC	1		1		2	AC
NDFIP1	ENSG00000131507	protein_coding	NC	1		1		2	AC
NDUFAF8	ENSG00000224877	protein_coding	NC	1	1	1		3	ABC
NDUFB1	ENSG00000183648	protein_coding	NC	1		1	1	3	ACD
NDUFB10	ENSG00000140990	protein_coding	NC	1		1	1	3	ACD
NDUFB2	ENSG00000090266	protein_coding	NC	1	1	1	1	4	ABCD
NDUFB3	ENSG00000119013	protein_coding	NC	1		1		2	AC
NDUFB6	ENSG00000165264	protein_coding	NC	1		1		2	AC
NDUFB7	ENSG00000099795	protein_coding	NC	1		1	1	3	ACD
NDUFB9	ENSG00000147684	protein_coding	NC	1		1	1	3	ACD
NDUFS3	ENSG00000213619	protein_coding	NC	1		1	1	3	ACD
NDUFS4	ENSG00000164258	protein_coding	NC	1		1	1	3	ACD
NDUFS6	ENSG00000145494	protein_coding	NC	1		1	1	3	ACD
NELFB	ENSG00000188986	protein_coding	NC	1		1	1	3	ACD
NENF	ENSG00000117691	protein_coding	NC	1	1	1	1	4	ABCD
NFKBIE	ENSG00000146232	protein_coding	NC	1		1	1	3	ACD
NGLY1	ENSG00000151092	protein_coding	NC	1	1	1		3	ABC
NHP2	ENSG00000145912	protein_coding	NC	1		1		2	AC
NIPA2	ENSG00000140157	protein_coding	NC	1		1		2	AC
NME1	ENSG00000239672	protein_coding	NC	1			1	2	AD
NMRAL1	ENSG00000153406	protein_coding	NC		1		1	2	BD
NOLC1	ENSG00000166197	protein_coding	MA	1	1	1		3	ABC
NOP53	ENSG00000105373	protein_coding	NC	1	1	1		3	ABC
NPM3	ENSG00000107833	protein_coding	NC	1		1		2	AC
NRBP1	ENSG00000115216	protein_coding	Tat			1	1	2	CD
NSG1	ENSG00000168824	protein_coding	NC	1	1			2	AB
NSMCE1	ENSG00000169189	protein_coding	NC	1		1	1	3	ACD
NT5C3B	ENSG00000141698	protein_coding	NC	1	1	1	1	4	ABCD
NT5DC2	ENSG00000168268	protein_coding	NC	1	1			2	AB
NTAN1	ENSG00000157045	protein_coding	NC	1	1			2	AB
NTMT1	ENSG00000148335	protein_coding	NC	1		1	1	3	ACD
NUBP2	ENSG00000095906	protein_coding	NC	1		1		2	AC
NUDT1	ENSG00000106268	protein_coding	NC	1		1	1	3	ACD
NUDT18	ENSG00000275074	protein_coding	NC	1	1	1	1	4	ABCD
NUDT8	ENSG00000167799	protein_coding	NC	1	1			2	AB
NUS1	ENSG00000153989	protein_coding	NC		1	1		2	BC
NUS1P1	ENSG00000235636	processed_pseudogene	NC		1		1	2	BD
NXT1	ENSG00000132661	protein_coding	NC	1		1	1	3	ACD
OCIAD2	ENSG00000145247	protein_coding	NC	1			1	2	AD
ODC1	ENSG00000115758	protein_coding	NC	1	1	1	1	4	ABCD
OXLD1	ENSG00000204237	protein_coding	NC	1		1		2	AC
P4HB	ENSG00000185624	protein_coding	NC	1	1	1		3	ABC
PAFAH1B3	ENSG00000079462	protein_coding	NC	1	1	1	1	4	ABCD
PARD6A	ENSG00000102981	protein_coding	NC	1	1		1	3	ABD
PARK7	ENSG00000116288	protein_coding	NC	1		1	1	3	ACD
PAXIP1-DT	ENSG00000273344	lncRNA	NC			1	1	2	CD
PDCD2L	ENSG00000126249	protein_coding	NC	1		1	1	3	ACD
PFDN5	ENSG00000123349	protein_coding	NC	1	1	1	1	4	ABCD
PGAM1	ENSG00000171314	protein_coding	NC			1	1	2	CD
PGM1	ENSG00000079739	protein_coding	NC	1		1	1	3	ACD
PIH1D1	ENSG00000104872	protein_coding	NC			1	1	2	CD
PIK3CD-AS2	ENSG00000231789	lncRNA	NC		1		1	2	BD
PINK1	ENSG00000158828	protein_coding	NC	1			1	2	AD
PITX1	ENSG00000069011	protein_coding	NC	1	1			2	AB
PKN1	ENSG00000123143	protein_coding	NC	1	1	1	1	4	ABCD
PLEC	ENSG00000178209	protein_coding	MA			1	1	2	CD
PLEKHJ1	ENSG00000104886	protein_coding	NC	1	1			2	AB
PLEKHO1	ENSG00000023902	protein_coding	NC	1		1	1	3	ACD
PLIN2	ENSG00000147872	protein_coding	NC			1	1	2	CD
PLPBP	ENSG00000147471	protein_coding	NC	1		1		2	AC
PMM1	ENSG00000100417	protein_coding	NC			1	1	2	CD
PMS2P1	ENSG00000078319	transcribed_unprocessed_pseudogene	NC	1		1		2	AC
PMVK	ENSG00000163344	protein_coding	NC			1	1	2	CD
POC1A	ENSG00000164087	protein_coding	NC	1	1	1	1	4	ABCD
POLD2	ENSG00000106628	protein_coding	NC	1	1			2	AB
POLDIP2	ENSG00000004142	protein_coding	NC	1		1		2	AC
POLE4	ENSG00000115350	protein_coding	NC	1	1	1	1	4	ABCD
POLR2H	ENSG00000163882	protein_coding	NC	1		1		2	AC
POMGNT2	ENSG00000144647	protein_coding	NC	1		1		2	AC
POMP	ENSG00000132963	protein_coding	NC	1		1	1	3	ACD
POP7	ENSG00000172336	protein_coding	NC	1		1		2	AC
PPA1	ENSG00000180817	protein_coding	NC	1	1	1	1	4	ABCD
PPIE	ENSG00000084072	protein_coding	NC			1	1	2	CD
PPM1A	ENSG00000100614	protein_coding	NC		1		1	2	BD
PPP3CC	ENSG00000120910	protein_coding	NC	1		1	1	3	ACD
PPTC7	ENSG00000196850	protein_coding	NC	1	1			2	AB
PRADC1	ENSG00000135617	protein_coding	NC	1	1	1	1	4	ABCD
PRDX4	ENSG00000123131	protein_coding	NC			1	1	2	CD
PRDX5	ENSG00000126432	protein_coding	NC			1	1	2	CD
PREB	ENSG00000138073	protein_coding	NC	1		1	1	3	ACD
PRELID1	ENSG00000169230	protein_coding	NC	1	1	1		3	ABC
PRMT2	ENSG00000160310	protein_coding	NC	1		1	1	3	ACD
PRUNE2	ENSG00000106772	protein_coding	Pol	1	1			2	AB
PRXL2B	ENSG00000157870	protein_coding	NC	1	1	1	1	4	ABCD
PSMB6	ENSG00000142507	protein_coding	NC	1		1	1	3	ACD
PSMB7	ENSG00000136930	protein_coding	NC	1		1		2	AC
PSMB8	ENSG00000204264	protein_coding	NC	1		1	1	3	ACD
PSMD2	ENSG00000175166	protein_coding	NC			1	1	2	CD
PSMG3	ENSG00000157778	protein_coding	NC	1	1	1	1	4	ABCD
PTRHD1	ENSG00000184924	protein_coding	NC	1		1		2	AC
PYURF	ENSG00000145337	protein_coding	NC	1		1		2	AC
R3HCC1	ENSG00000104679	protein_coding	NC	1	1		1	3	ABD
RAB4A	ENSG00000168118	protein_coding	NC	1	1			2	AB
RAC3	ENSG00000169750	protein_coding	NC	1	1		1	3	ABD
RAD23A	ENSG00000179262	protein_coding	NC	1	1	1		3	ABC
RASSF7	ENSG00000099849	protein_coding	NC	1			1	2	AD
RCAN1	ENSG00000159200	protein_coding	NC	1	1	1	1	4	ABCD
RCC1L	ENSG00000274523	protein_coding	NC			1	1	2	CD
RCHY1	ENSG00000163743	protein_coding	NC	1	1			2	AB
RCN2	ENSG00000117906	protein_coding	NC	1		1		2	AC
RDH14	ENSG00000240857	protein_coding	NC	1		1	1	3	ACD
RGS19	ENSG00000171700	protein_coding	NC	1		1	1	3	ACD
RHOQ	ENSG00000119729	protein_coding	Tat			1	1	2	CD
RNASEH2A	ENSG00000104889	protein_coding	NC			1	1	2	CD
RNASEH2C	ENSG00000172922	protein_coding	NC			1	1	2	CD
RNF187	ENSG00000168159	protein_coding	NC	1		1	1	3	ACD
RNF19B	ENSG00000116514	protein_coding	NC	1	1			2	AB
RNF7	ENSG00000114125	protein_coding	NC	1	1			2	AB
RPA3	ENSG00000106399	protein_coding	NC	1		1		2	AC
RPL10	ENSG00000147403	protein_coding	NC	1	1	1	1	4	ABCD
RPL10A	ENSG00000198755	protein_coding	NC	1	1	1	1	4	ABCD
RPL11	ENSG00000142676	protein_coding	NC	1		1		2	AC
RPL13	ENSG00000167526	protein_coding	NC	1		1	1	3	ACD
RPL13A	ENSG00000142541	protein_coding	NC	1	1	1	1	4	ABCD
RPL13AP5	ENSG00000236552	processed_pseudogene	NC	1	1	1	1	4	ABCD
RPL13P12	ENSG00000215030	processed_pseudogene	NC	1			1	2	AD
RPL18	ENSG00000063177	protein_coding	NC	1	1	1	1	4	ABCD
RPL21	ENSG00000122026	protein_coding	NC	1		1		2	AC
RPL23	ENSG00000125691	protein_coding	NC	1		1		2	AC
RPL27	ENSG00000131469	protein_coding	NC	1		1	1	3	ACD
RPL3	ENSG00000100316	protein_coding	NC	1	1	1		3	ABC
RPL34	ENSG00000109475	protein_coding	NC	1	1	1	1	4	ABCD
RPL35	ENSG00000136942	protein_coding	NC	1	1	1	1	4	ABCD
RPL35A	ENSG00000182899	protein_coding	NC	1		1		2	AC
RPL36	ENSG00000130255	protein_coding	NC	1		1		2	AC
RPL37	ENSG00000145592	protein_coding	NC	1		1	1	3	ACD
RPL37A	ENSG00000197756	protein_coding	NC	1	1	1	1	4	ABCD
RPL3P4	ENSG00000232573	processed_pseudogene	NC	1	1			2	AB
RPL7A	ENSG00000148303	protein_coding	NC	1	1	1	1	4	ABCD
RPL8	ENSG00000161016	protein_coding	NC	1			1	2	AD
RPL9	ENSG00000163682	protein_coding	NC	1	1	1	1	4	ABCD
RPLP0	ENSG00000089157	protein_coding	NC	1	1	1	1	4	ABCD
RPLP0P6	ENSG00000213553	processed_pseudogene	NC	1	1			2	AB
RPLP2	ENSG00000177600	protein_coding	NC	1		1		2	AC
RPN1	ENSG00000163902	protein_coding	NC	1		1	1	3	ACD
RPS12	ENSG00000112306	protein_coding	NC	1		1	1	3	ACD
RPS14	ENSG00000164587	protein_coding	NC	1		1		2	AC
RPS15A	ENSG00000134419	protein_coding	NC	1		1	1	3	ACD
RPS15AP1	ENSG00000214535	processed_pseudogene	NC	1		1	1	3	ACD
RPS16	ENSG00000105193	protein_coding	NC	1	1	1	1	4	ABCD
RPS18	ENSG00000231500	protein_coding	NC	1			1	2	AD
RPS19	ENSG00000105372	protein_coding	NC	1	1	1	1	4	ABCD
RPS19BP1	ENSG00000187051	protein_coding	NC	1	1	1	1	4	ABCD
RPS2	ENSG00000140988	protein_coding	NC	1			1	2	AD
RPS20	ENSG00000008988	protein_coding	NC	1			1	2	AD
RPS21	ENSG00000171858	protein_coding	NC	1	1	1	1	4	ABCD
RPS23	ENSG00000186468	protein_coding	NC	1	1	1	1	4	ABCD
RPS23P8	ENSG00000230629	processed_pseudogene	NC	1	1	1	1	4	ABCD
RPS27A	ENSG00000143947	protein_coding	NC	1		1	1	3	ACD
RPS2P46	ENSG00000189343	processed_pseudogene	NC	1	1	1	1	4	ABCD
RPS2P5	ENSG00000240342	processed_pseudogene	NC	1			1	2	AD
RPS3	ENSG00000149273	protein_coding	NC	1	1	1		3	ABC
RPS3A	ENSG00000145425	protein_coding	NC	1	1	1	1	4	ABCD
RPS3AP26	ENSG00000214389	processed_pseudogene	NC	1	1	1	1	4	ABCD
RPS3AP36	ENSG00000214362	processed_pseudogene	NC	1			1	2	AD
RPS3AP47	ENSG00000205871	processed_pseudogene	NC	1	1		1	3	ABD
RPS3AP5	ENSG00000178429	processed_pseudogene	NC	1			1	2	AD
RPS3AP6	ENSG00000234797	processed_pseudogene	NC	1	1	1	1	4	ABCD
RPS4X	ENSG00000198034	protein_coding	NC	1		1	1	3	ACD
RPS4XP22	ENSG00000239830	processed_pseudogene	NC	1			1	2	AD
RPS5	ENSG00000083845	protein_coding	NC	1		1	1	3	ACD
RPS6KA1	ENSG00000117676	protein_coding	NC	1		1		2	AC
RPS6KB2	ENSG00000175634	protein_coding	NC	1	1	1	1	4	ABCD
RPS7	ENSG00000171863	protein_coding	NC	1		1	1	3	ACD
RPS7P1	ENSG00000263266	processed_pseudogene	NC	1			1	2	AD
RPS7P11	ENSG00000213326	processed_pseudogene	NC	1			1	2	AD
RPS9	ENSG00000170889	protein_coding	NC	1	1	1	1	4	ABCD
RPSA	ENSG00000168028	protein_coding	NC	1	1		1	3	ABD
RRAGC	ENSG00000116954	protein_coding	NC			1	1	2	CD
RUBCNL	ENSG00000102445	protein_coding	Tat			1	1	2	CD
RXYLT1	ENSG00000118600	protein_coding	NC	1	1	1		3	ABC
RYK	ENSG00000163785	protein_coding	NC	1	1			2	AB
SAC3D1	ENSG00000168061	protein_coding	NC	1	1			2	AB
SAMD12	ENSG00000177570	protein_coding	Tat			1	1	2	CD
SARAF	ENSG00000133872	protein_coding	NC	1	1	1	1	4	ABCD
SCAND1	ENSG00000171222	protein_coding	NC	1		1	1	3	ACD
SDHAF1	ENSG00000205138	protein_coding	NC	1	1	1	1	4	ABCD
SELENOF	ENSG00000183291	protein_coding	NC	1		1		2	AC
SELENOW	ENSG00000178980	protein_coding	NC	1	1			2	AB
SEPHS2	ENSG00000179918	protein_coding	NC	1		1		2	AC
SERP1	ENSG00000120742	protein_coding	NC	1		1		2	AC
SIAH2	ENSG00000181788	protein_coding	NC	1		1		2	AC
SIVA1	ENSG00000184990	protein_coding	NC	1	1	1	1	4	ABCD
SLC25A26	ENSG00000144741	protein_coding	NC	1	1	1	1	4	ABCD
SLC25A39	ENSG00000013306	protein_coding	NC	1	1			2	AB
SLC25A6	ENSG00000169100	protein_coding	NC	1	1	1		3	ABC
SLC35B2	ENSG00000157593	protein_coding	NC		1		1	2	BD
SLC66A2	ENSG00000122490	protein_coding	NC	1	1			2	AB
SMDT1	ENSG00000183172	protein_coding	NC		1		1	2	BD
SMIM12	ENSG00000163866	protein_coding	NC	1	1	1	1	4	ABCD
SMIM3	ENSG00000256235	protein_coding	NC	1	1			2	AB
SNF8	ENSG00000159210	protein_coding	NC		1		1	2	BD
SNHG7	ENSG00000233016	lncRNA	NC	1	1	1	1	4	ABCD
SNRNP200	ENSG00000144028	protein_coding	MA	1		1		2	AC
SNRPB	ENSG00000125835	protein_coding	NC	1		1		2	AC
SNTA1	ENSG00000101400	protein_coding	NC	1	1	1	1	4	ABCD
SNX17	ENSG00000115234	protein_coding	NC	1		1	1	3	ACD
SNX30	ENSG00000148158	protein_coding	NC		1		1	2	BD
SOD1	ENSG00000142168	protein_coding	NC	1		1		2	AC
SPINDOC	ENSG00000168005	protein_coding	NC	1	1			2	AB
SPR	ENSG00000116096	protein_coding	NC	1			1	2	AD
SPTAN1	ENSG00000197694	protein_coding	MA			1	1	2	CD
SPTBN1	ENSG00000115306	protein_coding	MA	1		1	1	3	ACD
SRI	ENSG00000075142	protein_coding	NC	1		1	1	3	ACD
SRM	ENSG00000116649	protein_coding	NC	1	1			2	AB
SSH2	ENSG00000141298	protein_coding	MA			1	1	2	CD
SSNA1	ENSG00000176101	protein_coding	NC	1		1		2	AC
SSU72	ENSG00000160075	protein_coding	NC	1	1	1		3	ABC
STARD10	ENSG00000214530	protein_coding	NC	1	1		1	3	ABD
STK16	ENSG00000115661	protein_coding	NC	1	1	1	1	4	ABCD
STN1	ENSG00000107960	protein_coding	NC	1		1	1	3	ACD
STOML2	ENSG00000165283	protein_coding	NC	1	1		1	3	ABD
STUB1	ENSG00000103266	protein_coding	NC	1	1	1	1	4	ABCD
STX10	ENSG00000104915	protein_coding	NC	1	1	1	1	4	ABCD
SUCLG1	ENSG00000163541	protein_coding	NC	1		1		2	AC
SUMO3	ENSG00000184900	protein_coding	NC	1	1	1	1	4	ABCD
SURF1	ENSG00000148290	protein_coding	NC	1	1	1	1	4	ABCD
SURF2	ENSG00000148291	protein_coding	NC	1		1	1	3	ACD
SVBP	ENSG00000177868	protein_coding	NC	1	1	1		3	ABC
SVIL	ENSG00000197321	protein_coding	MA	1		1	1	3	ACD
SVIL2P	ENSG00000234814	transcribed_unprocessed_pseudogene	MA			1	1	2	CD
SWI5	ENSG00000175854	protein_coding	NC	1		1		2	AC
SYNE2	ENSG00000054654	protein_coding	MA			1	1	2	CD
TARBP2	ENSG00000139546	protein_coding	NC	1		1		2	AC
TCP1	ENSG00000120438	protein_coding	NC	1		1		2	AC
TEF	ENSG00000167074	protein_coding	Tat			1	1	2	CD
TFPT	ENSG00000105619	protein_coding	NC	1	1	1		3	ABC
THAP11	ENSG00000168286	protein_coding	NC		1	1	1	3	BCD
THAP3	ENSG00000041988	protein_coding	NC			1	1	2	CD
THAP4	ENSG00000176946	protein_coding	NC	1	1			2	AB
THAP7	ENSG00000184436	protein_coding	NC	1	1	1		3	ABC
TIMM10	ENSG00000134809	protein_coding	NC	1	1	1	1	4	ABCD
TIMM13	ENSG00000099800	protein_coding	NC		1	1	1	3	BCD
TIMM17A	ENSG00000134375	protein_coding	NC	1		1		2	AC
TIMM22	ENSG00000177370	protein_coding	NC	1		1	1	3	ACD
TM7SF3	ENSG00000064115	protein_coding	NC	1	1	1	1	4	ABCD
TMED1	ENSG00000099203	protein_coding	NC	1	1	1	1	4	ABCD
TMEM160	ENSG00000130748	protein_coding	NC	1	1	1	1	4	ABCD
TMEM183A	ENSG00000163444	protein_coding	NC	1	1	1	1	4	ABCD
TMEM186	ENSG00000184857	protein_coding	NC	1	1	1		3	ABC
TMEM203	ENSG00000187713	protein_coding	NC	1	1			2	AB
TMEM208	ENSG00000168701	protein_coding	NC	1		1		2	AC
TMEM219	ENSG00000149932	protein_coding	NC	1	1			2	AB
TMEM250	ENSG00000238227	protein_coding	NC	1	1			2	AB
TNIP2	ENSG00000168884	protein_coding	NC	1	1			2	AB
TOMM22	ENSG00000100216	protein_coding	NC	1	1	1		3	ABC
TOMM40L	ENSG00000158882	protein_coding	NC	1		1		2	AC
TOMM7	ENSG00000196683	protein_coding	NC	1	1	1	1	4	ABCD
TOR1A	ENSG00000136827	protein_coding	NC		1	1		2	BC
TOR3A	ENSG00000186283	protein_coding	NC	1	1	1	1	4	ABCD
TPI1	ENSG00000111669	protein_coding	NC			1	1	2	CD
TRAF4	ENSG00000076604	protein_coding	NC	1	1			2	AB
TRAM2	ENSG00000065308	protein_coding	Tat			1	1	2	CD
TRAPPC3	ENSG00000054116	protein_coding	NC	1		1	1	3	ACD
TRIB3	ENSG00000101255	protein_coding	NC	1		1	1	3	ACD
TRIR	ENSG00000123144	protein_coding	NC	1		1	1	3	ACD
TRMT12	ENSG00000183665	protein_coding	NC			1	1	2	CD
TSEN15	ENSG00000198860	protein_coding	NC	1		1		2	AC
TSPAN17	ENSG00000048140	protein_coding	NC	1	1			2	AB
TSPAN33	ENSG00000158457	protein_coding	NC	1	1			2	AB
TSR3	ENSG00000007520	protein_coding	NC	1		1	1	3	ACD
TSTD1	ENSG00000215845	protein_coding	NC	1	1		1	3	ABD
TUBA1C	ENSG00000167553	protein_coding	NC	1	1			2	AB
TUBB4B	ENSG00000188229	protein_coding	MA	1		1		2	AC
TUFM	ENSG00000178952	protein_coding	NC			1	1	2	CD
TWF2	ENSG00000247596	protein_coding	NC	1		1		2	AC
TXN	ENSG00000136810	protein_coding	NC	1			1	2	AD
TXNL4A	ENSG00000141759	protein_coding	NC	1	1	1	1	4	ABCD
UAP1	ENSG00000117143	protein_coding	NC	1	1			2	AB
UBAC1	ENSG00000130560	protein_coding	NC	1	1			2	AB
UBE2D2	ENSG00000131508	protein_coding	NC	1		1		2	AC
UBE2F	ENSG00000184182	protein_coding	NC	1	1		1	3	ABD
UBL4A	ENSG00000102178	protein_coding	NC	1	1	1	1	4	ABCD
UBTD1	ENSG00000165886	protein_coding	NC	1			1	2	AD
UBXN1	ENSG00000162191	protein_coding	NC	1		1	1	3	ACD
UBXN6	ENSG00000167671	protein_coding	NC	1	1			2	AB
UCK1	ENSG00000130717	protein_coding	NC	1		1	1	3	ACD
UNC119B	ENSG00000175970	protein_coding	NC	1	1			2	AB
UQCC3	ENSG00000204922	protein_coding	NC	1	1	1	1	4	ABCD
UQCRC1	ENSG00000010256	protein_coding	NC	1		1	1	3	ACD
UQCRFS1	ENSG00000169021	protein_coding	NC	1		1		2	AC
UQCRQ	ENSG00000164405	protein_coding	NC	1		1		2	AC
USE1	ENSG00000053501	protein_coding	NC	1	1	1		3	ABC
UXT	ENSG00000126756	protein_coding	NC	1			1	2	AD
VAMP5	ENSG00000168899	protein_coding	NC	1	1	1	1	4	ABCD
VDAC3	ENSG00000078668	protein_coding	NC	1			1	2	AD
VOPP1	ENSG00000154978	protein_coding	NC	1	1	1	1	4	ABCD
VPS51	ENSG00000149823	protein_coding	NC	1	1	1	1	4	ABCD
VTI1B	ENSG00000100568	protein_coding	NC	1	1			2	AB
WBP1L	ENSG00000166272	protein_coding	NC	1	1			2	AB
WDR41	ENSG00000164253	protein_coding	NC			1	1	2	CD
WDR54	ENSG00000005448	protein_coding	NC	1		1	1	3	ACD
WDR61	ENSG00000140395	protein_coding	NC	1	1			2	AB
XPO7	ENSG00000130227	protein_coding	NC	1	1			2	AB
YKT6	ENSG00000106636	protein_coding	NC		1		1	2	BD
YRDC	ENSG00000196449	protein_coding	NC	1		1		2	AC
YWHAH	ENSG00000128245	protein_coding	NC	1		1		2	AC
ZBTB22	ENSG00000236104	protein_coding	NC	1		1	1	3	ACD
ZBTB42	ENSG00000179627	protein_coding	NC	1	1			2	AB
ZDHHC12	ENSG00000160446	protein_coding	NC	1	1			2	AB
ZDHHC4	ENSG00000136247	protein_coding	NC	1	1			2	AB
ZFAND2B	ENSG00000158552	protein_coding	NC	1			1	2	AD
ZMYND19	ENSG00000165724	protein_coding	NC	1	1	1		3	ABC
ZNF232-AS1	ENSG00000234327	lncRNA	NC	1	1	1	1	4	ABCD
ZNF263	ENSG00000006194	protein_coding	NC	1		1		2	AC
ZNF32	ENSG00000169740	protein_coding	NC	1	1	1	1	4	ABCD
ZNF622	ENSG00000173545	protein_coding	NC		1		1	2	BD
ZSWIM7	ENSG00000214941	protein_coding	NC	1	1	1	1	4	ABCD

## Sheet: OVERLAP_SCREENS
Ensembl_ID	genename	biotype	Mean_Interaction_score	Brass	Konig	Yeung	Zhou	Hiatt	Jager	total overlap screens	HIV protein interactions	CA	Gag	GP120	GP160	GP41	IN	MA	NC	Nef	p6	Pol	PR	Rev	Tat	Vpu	total protein interactions
ENSG00000129315	CCNT1	protein_coding	143.091	1				1	1	3	Tat														1		1
ENSG00000172493	AFF1	protein_coding	734.504					1	1	2	Tat														1		1
ENSG00000142208	AKT1	protein_coding	99.6523	1			1			2	NC								1								1
ENSG00000067955	CBFB	protein_coding	55.6196					1	1	2	Vpu															1	1
ENSG00000166037	CEP57	protein_coding	57.1445					1	1	2	IN						1										1
ENSG00000167986	DDB1	protein_coding	50.1245					1	1	2	MA							1									1
ENSG00000100353	EIF3D	protein_coding	113.565					1	1	2	Pol											1					1
ENSG00000149100	EIF3M	protein_coding	142.429					1	1	2	NC								1								1
ENSG00000125991	ERGIC3	protein_coding	75.6177					1	1	2	NC								1								1
ENSG00000171720	HDAC3	protein_coding	98.5689					1	1	2	NC								1								1
ENSG00000076003	MCM6	protein_coding	55.0558					1	1	2	MA							1									1
ENSG00000147065	MSN	protein_coding	139.371			1			1	2	MA							1									1
ENSG00000140990	NDUFB10	protein_coding	84.7232					1	1	2	NC								1								1
ENSG00000143870	PDIA6	protein_coding	101.514	1					1	2	NC								1								1
ENSG00000023734	STRAP	protein_coding	66.9804					1	1	2	NC								1								1
ENSG00000099800	TIMM13	protein_coding	51.5539					1	1	2	NC								1								1
ENSG00000060237	WNK1	protein_coding	238.224	1			1			2	PR												1				1
ENSG00000072364	AFF4	protein_coding	304.442						1	1	Tat														1		1
ENSG00000141385	AFG3L2	protein_coding	95.1256		1					1	NC								1								1
ENSG00000116127	ALMS1	protein_coding	178.066						1	1	Pol											1					1
ENSG00000161203	AP2M1	protein_coding	116.376	1						1	NC								1								1
ENSG00000093010	COMT	protein_coding	70.2879						1	1	NC								1								1
ENSG00000131143	COX4I1	protein_coding	244.928						1	1	NC								1								1
ENSG00000100897	DCAF11	protein_coding	85.6211						1	1	NC								1								1
ENSG00000131504	DIAPH1	protein_coding	351.669						1	1	MA							1									1
ENSG00000175390	EIF3F	protein_coding	62.5691						1	1	NC								1								1
ENSG00000178982	EIF3K	protein_coding	64.6636						1	1	NC								1								1
ENSG00000100129	EIF3L	protein_coding	57.2282						1	1	NC								1								1
ENSG00000120705	ETF1	protein_coding	204.607	1						1	NC								1								1
ENSG00000137312	FLOT1	protein_coding	115.658						1	1	NC								1								1
ENSG00000153187	HNRNPU	protein_coding	100.605				1			1	MA							1									1
ENSG00000143384	MCL1	protein_coding	86.5098						1	1	Pol											1					1
ENSG00000166508	MCM7	protein_coding	78.3873						1	1	MA,Pol							1				1					2
ENSG00000174547	MRPL11	protein_coding	51.5456						1	1	NC								1								1
ENSG00000214026	MRPL23	protein_coding	71.8766				1			1	NC								1								1
ENSG00000137409	MTCH1	protein_coding	64.1399						1	1	NC								1								1
ENSG00000145494	NDUFS6	protein_coding	62.7223				1			1	NC								1								1
ENSG00000166197	NOLC1	protein_coding	68.9421						1	1	MA							1									1
ENSG00000115216	NRBP1	protein_coding	94.5075						1	1	Tat														1		1
ENSG00000185624	P4HB	protein_coding	115.54						1	1	NC								1								1
ENSG00000155660	PDIA4	protein_coding	134.46						1	1	GP120			1													1
ENSG00000253729	PRKDC	protein_coding	77.5719						1	1	MA							1									1
ENSG00000174231	PRPF8	protein_coding	275.533		1					1	MA,Pol							1				1					2
ENSG00000087191	PSMC5	protein_coding	57.0901		1					1	NC								1								1
ENSG00000159352	PSMD4	protein_coding	73.2855				1			1	NC								1								1
ENSG00000055917	PUM2	protein_coding	123.433						1	1	Pol											1					1
ENSG00000179262	RAD23A	protein_coding	174.932				1			1	NC								1								1
ENSG00000198755	RPL10A	protein_coding	226.652		1					1	NC								1								1
ENSG00000063177	RPL18	protein_coding	278.45		1					1	Gag,NC,Rev		1						1					1			3
ENSG00000100316	RPL3	protein_coding	1141.68			1				1	GP120,NC		1						1								2
ENSG00000163902	RPN1	protein_coding	103.86						1	1	NC								1								1
ENSG00000183431	SF3A3	protein_coding	101.76						1	1	Pol											1					1
ENSG00000197694	SPTAN1	protein_coding	770.419	1						1	MA							1									1
ENSG00000115306	SPTBN1	protein_coding	8912.39	1						1	MA,PR							1					1				2
ENSG00000160075	SSU72	protein_coding	89.5403				1			1	NC								1								1
ENSG00000165283	STOML2	protein_coding	62.2531						1	1	NC								1								1
ENSG00000103266	STUB1	protein_coding	70.2114						1	1	NC								1								1
ENSG00000090447	TFAP4	protein_coding	50.3206	1						1	p6										1						1
ENSG00000133112	TPT1	protein_coding	185.852				1			1	NC								1								1
ENSG00000102178	UBL4A	protein_coding	57.3824						1	1	NC								1								1
ENSG00000010256	UQCRC1	protein_coding	84.841				1			1	NC								1								1
ENSG00000168883	USP39	protein_coding	53.081				1			1	NC								1								1
ENSG00000078668	VDAC3	protein_coding	53.8388						1	1	NC								1								1
ENSG00000103591	AAGAB	protein_coding	52.8							0	NC								1								1
ENSG00000120437	ACAT2	protein_coding	60.6							0	NC								1								1
ENSG00000131473	ACLY	protein_coding	75.6							0	MA							1									1
ENSG00000072110	ACTN1	protein_coding	140.1							0	MA							1									1
ENSG00000130402	ACTN4	protein_coding	305.8							0	MA							1									1
ENSG00000155966	AFF2	protein_coding	761.2							0	Tat														1		1
ENSG00000144218	AFF3	protein_coding	59.7							0	Tat														1		1
ENSG00000131016	AKAP12	protein_coding	2060.4							0	MA							1									1
ENSG00000149925	ALDOA	protein_coding	76.1							0	MA							1									1
ENSG00000110237	ARHGEF17	protein_coding	53.7							0	MA							1									1
ENSG00000032219	ARID4A	protein_coding	68.1							0	IN						1										1
ENSG00000163466	ARPC2	protein_coding	116							0	NC								1								1
ENSG00000128272	ATF4	protein_coding	223.3							0	NC								1								1
ENSG00000123395	ATG101	protein_coding	55							0	NC								1								1
ENSG00000152234	ATP5F1A	protein_coding	231.8							0	NC								1								1
ENSG00000110955	ATP5F1B	protein_coding	161.9							0	NC								1								1
ENSG00000124172	ATP5F1E	protein_coding	83.6							0	NC								1								1
ENSG00000167283	ATP5MG	protein_coding	58.4							0	NC								1								1
ENSG00000175756	AURKAIP1	protein_coding	53.1							0	NC								1								1
ENSG00000107262	BAG1	protein_coding	77.8							0	NC								1								1
ENSG00000215580	BCORP1	transcribed_unprocessed_pseudogene	54							0	IN						1										1
ENSG00000166681	BEX3	protein_coding	92.3							0	NC								1								1
ENSG00000115760	BIRC6	protein_coding	274.2							0	Vpu															1	1
ENSG00000139618	BRCA2	protein_coding	54.9							0	Pol											1					1
ENSG00000184887	BTBD6	protein_coding	51							0	NC								1								1
ENSG00000156970	BUB1B	protein_coding	243.7							0	GP120,Vpu			1												1	2
ENSG00000167747	C19orf48	transcribed_unitary_pseudogene	61.6							0	NC								1								1
ENSG00000143612	C1orf43	protein_coding	124.3							0	NC								1								1
ENSG00000108561	C1QBP	protein_coding	59							0	NC								1								1
ENSG00000182307	C8orf33	protein_coding	69.9							0	NC								1								1
ENSG00000165813	CCDC186	protein_coding	58.7							0	IN						1										1
ENSG00000136280	CCM2	protein_coding	53.5							0	NC								1								1
ENSG00000150753	CCT5	protein_coding	72.4							0	Pol											1					1
ENSG00000135624	CCT7	protein_coding	113.6							0	NC								1								1
ENSG00000160654	CD3G	protein_coding	186.2							0	GP120,gp160,PR,Vpu			1	1								1			1	4
ENSG00000117335	CD46	protein_coding	62.7							0	IN						1										1
ENSG00000002586	CD99	protein_coding	65.8							0	NC								1								1
ENSG00000146670	CDCA5	protein_coding	61.8							0	NC								1								1
ENSG00000075275	CELSR1	protein_coding	66.1							0	Nef									1							1
ENSG00000100422	CERK	protein_coding	66.5							0	NC,Tat								1						1		2
ENSG00000172757	CFL1	protein_coding	111.2							0	NC								1								1
ENSG00000143375	CGN	protein_coding	125.5							0	MA							1									1
ENSG00000106554	CHCHD3	protein_coding	51.4							0	NC								1								1
ENSG00000111642	CHD4	protein_coding	67.2							0	MA							1									1
ENSG00000175040	CHST2	protein_coding	61.8							0	NC								1								1
ENSG00000175216	CKAP5	protein_coding	79.8							0	MA							1									1
ENSG00000213719	CLIC1	protein_coding	106.2							0	NC								1								1
ENSG00000049656	CLPTM1L	protein_coding	203.1							0	NC								1								1
ENSG00000175416	CLTB	protein_coding	153.2							0	NC								1								1
ENSG00000141367	CLTC	protein_coding	111.1							0	MA							1									1
ENSG00000169714	CNBP	protein_coding	151.3							0	NC								1								1
ENSG00000198791	CNOT7	protein_coding	68.6							0	NC								1								1
ENSG00000115944	COX7A2L	protein_coding	50.2							0	NC								1								1
ENSG00000127184	COX7C	protein_coding	97.9							0	NC								1								1
ENSG00000169826	CSGALNACT2	protein_coding	62							0	IN						1										1
ENSG00000055163	CYFIP2	protein_coding	218.8							0	NC,Pol								1			1					2
ENSG00000155368	DBI	protein_coding	54.2							0	NC								1								1
ENSG00000113758	DBN1	protein_coding	3426.3							0	MA							1									1
ENSG00000135829	DHX9	protein_coding	62.4							0	MA							1									1
ENSG00000213551	DNAJC9	protein_coding	57.2							0	NC								1								1
ENSG00000151914	DST	protein_coding	378.9							0	MA							1									1
ENSG00000168393	DTYMK	protein_coding	76.1							0	NC								1								1
ENSG00000169718	DUS1L	protein_coding	92.5							0	NC								1								1
ENSG00000119333	DYNC2I2	protein_coding	56.9							0	NC								1								1
ENSG00000205250	E2F4	protein_coding	50.3							0	NC								1								1
ENSG00000156508	EEF1A1	protein_coding	1172.9							0	NC,Rev								1					1			2
ENSG00000114942	EEF1B2	protein_coding	358.1							0	Gag,NC		1						1								2
ENSG00000104529	EEF1D	protein_coding	214.8							0	NC								1								1
ENSG00000167658	EEF2	protein_coding	1005.1							0	NC								1								1
ENSG00000063046	EIF4B	protein_coding	267.3							0	NC								1								1
ENSG00000074800	ENO1	protein_coding	238.8							0	MA							1									1
ENSG00000274267	ENSG00000274267	protein_coding	68.8							0	MA							1									1
ENSG00000280434	ENSG00000280434	lncRNA	50.1							0	MA							1									1
ENSG00000070367	EXOC5	protein_coding	57.2							0	NC								1								1
ENSG00000092820	EZR	protein_coding	81.2							0	MA							1									1
ENSG00000035141	FAM136A	protein_coding	54.1							0	NC								1								1
ENSG00000111879	FAM184A	protein_coding	59.4							0	IN						1										1
ENSG00000083857	FAT1	protein_coding	498.1							0	GP160			1													1
ENSG00000149806	FAU	protein_coding	129.1							0	NC								1								1
ENSG00000178974	FBXO34	protein_coding	175.5							0	MA							1									1
ENSG00000160752	FDPS	protein_coding	85.9							0	NC								1								1
ENSG00000105701	FKBP8	protein_coding	98.9							0	NC								1								1
ENSG00000136068	FLNB	protein_coding	1108.8							0	MA							1									1
ENSG00000132589	FLOT2	protein_coding	57.2							0	NC								1								1
ENSG00000184922	FMNL1	protein_coding	52.8							0	MA							1									1
ENSG00000087086	FTL	protein_coding	149.5							0	NC								1								1
ENSG00000179271	GADD45GIP1	protein_coding	87							0	NC								1								1
ENSG00000111640	GAPDH	protein_coding	265.6							0	MA							1									1
ENSG00000101193	GID8	protein_coding	64.9							0	NC								1								1
ENSG00000060558	GNA15	protein_coding	153.7							0	NC								1								1
ENSG00000158669	GPAT4	protein_coding	50.3							0	NC								1								1
ENSG00000167468	GPX4	protein_coding	130.5							0	NC								1								1
ENSG00000198055	GRK6	protein_coding	130.1							0	NC								1								1
ENSG00000104687	GSR	protein_coding	81.9							0	Pol											1					1
ENSG00000143774	GUK1	protein_coding	425							0	NC								1								1
ENSG00000184357	H1-5	protein_coding	220.7							0	MA,NC							1	1								2
ENSG00000196787	H2AC11	protein_coding	81.7							0	NC								1								1
ENSG00000278463	H2AC4	protein_coding	52.9							0	NC								1								1
ENSG00000277075	H2AC8	protein_coding	62.1							0	NC								1								1
ENSG00000164032	H2AZ1	protein_coding	76							0	NC								1								1
ENSG00000278828	H3C10	protein_coding	67.7							0	NC								1								1
ENSG00000273983	H3C8	protein_coding	76							0	NC,Rev								1					1			2
ENSG00000197061	H4C3	protein_coding	63.2							0	NC								1								1
ENSG00000276180	H4C9	protein_coding	98.1							0	NC								1								1
ENSG00000180353	HCLS1	protein_coding	55.4							0	MA							1									1
ENSG00000169567	HINT1	protein_coding	72.1							0	NC								1								1
ENSG00000135486	HNRNPA1	protein_coding	367.8							0	NC								1								1
ENSG00000165119	HNRNPK	protein_coding	68.9							0	MA							1									1
Homo_sapiens_tRNA-SeC-TCA-1-1	Homo_sapiens_tRNA-SeC-TCA-1-1	tRNA	4380.4							0	Gag,MA		1					1									2
ENSG00000080824	HSP90AA1	protein_coding	396.2							0	MA							1									1
ENSG00000096384	HSP90AB1	protein_coding	158.7							0	MA							1									1
ENSG00000109971	HSPA8	protein_coding	202.5							0	MA							1									1
ENSG00000182054	IDH2	protein_coding	142.6							0	NC								1								1
ENSG00000115457	IGFBP2	protein_coding	105.7							0	NC								1								1
ENSG00000178035	IMPDH2	protein_coding	108.9							0	NC								1								1
ENSG00000140575	IQGAP1	protein_coding	2235.9							0	MA							1									1
ENSG00000145703	IQGAP2	protein_coding	106.5							0	IN						1										1
ENSG00000189159	JPT1	protein_coding	69.8							0	NC								1								1
ENSG00000143543	JTB	protein_coding	112.2							0	NC								1								1
ENSG00000100364	KIAA0930	protein_coding	100.1							0	NC								1								1
ENSG00000124702	KLHDC3	protein_coding	72.7							0	NC								1								1
ENSG00000272333	KMT2B	protein_coding	179							0	Vpu															1	1
ENSG00000136167	LCP1	protein_coding	1785.9							0	MA							1									1
ENSG00000134333	LDHA	protein_coding	56.9							0	Pol											1					1
ENSG00000111716	LDHB	protein_coding	247							0	NC								1								1
ENSG00000113368	LMNB1	protein_coding	55.9							0	MA							1									1
ENSG00000136153	LMO7	protein_coding	257.2							0	MA							1									1
ENSG00000113441	LNPEP	protein_coding	92.5							0	Pol											1					1
ENSG00000130520	LSM4	protein_coding	125.5							0	NC								1								1
ENSG00000127603	MACF1	protein_coding	4605.7							0	MA							1									1
ENSG00000116670	MAD2L2	protein_coding	100.5							0	NC								1								1
ENSG00000179632	MAF1	protein_coding	86.8							0	NC								1								1
ENSG00000119487	MAPKAP1	protein_coding	51.6							0	NC								1								1
ENSG00000140943	MBTPS1	protein_coding	136.8							0	NC								1								1
ENSG00000112118	MCM3	protein_coding	51.4							0	MA							1									1
ENSG00000163875	MEAF6	protein_coding	97.2							0	GP160				1												1
ENSG00000197006	METTL9	protein_coding	104.7							0	NC								1								1
ENSG00000148773	MKI67	protein_coding	321.5							0	MA							1									1
ENSG00000133030	MPRIP	protein_coding	895.4							0	MA							1									1
ENSG00000179010	MRFAP1	protein_coding	168.4							0	NC								1								1
ENSG00000111639	MRPL51	protein_coding	51.6							0	NC								1								1
ENSG00000101057	MYBL2	protein_coding	248							0	NC								1								1
ENSG00000133026	MYH10	protein_coding	5085.7							0	MA							1									1
ENSG00000100345	MYH9	protein_coding	13793.1							0	MA							1									1
ENSG00000092841	MYL6	protein_coding	76.1							0	NC								1								1
ENSG00000197535	MYO5A	protein_coding	231.7							0	MA							1									1
ENSG00000152082	MZT2B	protein_coding	77.5							0	NC								1								1
ENSG00000187109	NAP1L1	protein_coding	1772.5							0	IN						1										1
ENSG00000163382	NAXE	protein_coding	61.9							0	NC								1								1
ENSG00000010292	NCAPD2	protein_coding	90.3							0	MA							1									1
ENSG00000115053	NCL	protein_coding	163.6							0	MA							1									1
ENSG00000266412	NCOA4	protein_coding	76.1							0	Pol											1					1
ENSG00000090266	NDUFB2	protein_coding	54.9							0	NC								1								1
ENSG00000151414	NEK7	protein_coding	81.7							0	NC								1								1
ENSG00000082641	NFE2L1	protein_coding	647.1							0	CA,GP120,GP160,GP41,p6,Pol,PR,Vpu	1		1	1	1					1	1	1			1	8
ENSG00000153406	NMRAL1	protein_coding	86.9							0	NC								1								1
ENSG00000105373	NOP53	protein_coding	243.5							0	NC								1								1
ENSG00000260032	NORAD	lncRNA	242.7							0	Pol											1					1
ENSG00000169189	NSMCE1	protein_coding	57							0	NC								1								1
ENSG00000141698	NT5C3B	protein_coding	58.4							0	NC								1								1
ENSG00000143228	NUF2	protein_coding	53.2							0	IN						1										1
ENSG00000132182	NUP210	protein_coding	209							0	GP120,GP160			1	1												2
ENSG00000167693	NXN	protein_coding	62.3							0	NC								1								1
ENSG00000104904	OAZ1	protein_coding	58.3							0	NC								1								1
ENSG00000145247	OCIAD2	protein_coding	61.1							0	NC								1								1
ENSG00000115758	ODC1	protein_coding	474.8							0	NC								1								1
ENSG00000079462	PAFAH1B3	protein_coding	62.2							0	NC								1								1
ENSG00000116288	PARK7	protein_coding	80							0	NC								1								1
ENSG00000173193	PARP14	protein_coding	68.8							0	IN						1										1
ENSG00000123349	PFDN5	protein_coding	83.9							0	NC								1								1
ENSG00000092621	PHGDH	protein_coding	73.1							0	NC								1								1
ENSG00000123143	PKN1	protein_coding	322.2							0	NC								1								1
ENSG00000178209	PLEC	protein_coding	180.2							0	MA							1									1
ENSG00000023902	PLEKHO1	protein_coding	84.2							0	NC								1								1
ENSG00000106628	POLD2	protein_coding	61.5							0	NC								1								1
ENSG00000180817	PPA1	protein_coding	62							0	NC								1								1
ENSG00000186951	PPARA	protein_coding	76.6							0	Tat														1		1
ENSG00000100614	PPM1A	protein_coding	94.2							0	NC								1								1
ENSG00000172531	PPP1CA	protein_coding	52.9							0	NC								1								1
ENSG00000213639	PPP1CB	protein_coding	93.6							0	GP120,Vpu			1												1	2
ENSG00000204569	PPP1R10	protein_coding	76.5							0	Tat														1		1
ENSG00000126432	PRDX5	protein_coding	77.7							0	NC								1								1
ENSG00000169230	PRELID1	protein_coding	94.2							0	NC								1								1
ENSG00000106772	PRUNE2	protein_coding	73.3							0	Pol											1					1
ENSG00000197746	PSAP	protein_coding	71.6							0	MA							1									1
ENSG00000175166	PSMD2	protein_coding	137.8							0	NC								1								1
ENSG00000157778	PSMG3	protein_coding	52.2							0	NC								1								1
ENSG00000172053	QARS1	protein_coding	51.1							0	NC								1								1
ENSG00000104679	R3HCC1	protein_coding	53.1							0	NC								1								1
ENSG00000204628	RACK1	protein_coding	300.8							0	NC,Rev								1					1			2
ENSG00000166349	RAG1	protein_coding	125.2							0	MA							1									1
ENSG00000132341	RAN	protein_coding	123.2							0	NC								1								1
ENSG00000067560	RHOA	protein_coding	92.3							0	NC								1								1
ENSG00000177963	RIC8A	protein_coding	52.7							0	NC								1								1
ENSG00000274012	RN7SL2	misc_RNA	231.8							0	NC,Rev								1					1			2
ENSG00000168159	RNF187	protein_coding	165.3							0	NC								1								1
ENSG00000147403	RPL10	protein_coding	267.9							0	NC								1								1
ENSG00000142676	RPL11	protein_coding	254.4							0	Gag,NC		1						1								2
ENSG00000167526	RPL13	protein_coding	497.3							0	Gag,NC,Rev		1						1					1			3
ENSG00000142541	RPL13A	protein_coding	1324.1							0	Gag,NC,Rev		1						1					1			3
ENSG00000174748	RPL15	protein_coding	53.8							0	NC								1								1
ENSG00000105640	RPL18A	protein_coding	89.6							0	NC								1								1
ENSG00000116251	RPL22	protein_coding	115.3							0	IN						1										1
ENSG00000125691	RPL23	protein_coding	395							0	Gag,NC		1						1								2
ENSG00000114391	RPL24	protein_coding	112.3							0	NC								1								1
ENSG00000131469	RPL27	protein_coding	239.6							0	Gag,NC		1						1								2
ENSG00000166441	RPL27A	protein_coding	113.6							0	NC								1								1
ENSG00000108107	RPL28	protein_coding	78.4							0	NC								1								1
ENSG00000156482	RPL30	protein_coding	67.6							0	NC								1								1
ENSG00000071082	RPL31	protein_coding	212							0	IN						1										1
ENSG00000109475	RPL34	protein_coding	291.3							0	Gag,NC		1						1								2
ENSG00000136942	RPL35	protein_coding	430.5							0	Gag,NC		1						1								2
ENSG00000182899	RPL35A	protein_coding	58.8							0	NC								1								1
ENSG00000130255	RPL36	protein_coding	126.9							0	NC								1								1
ENSG00000145592	RPL37	protein_coding	203.2							0	Gag,NC		1						1								2
ENSG00000197756	RPL37A	protein_coding	376.6							0	Gag,NC		1						1								2
ENSG00000172809	RPL38	protein_coding	55.6							0	NC								1								1
ENSG00000122406	RPL5	protein_coding	1887.7							0	IN						1										1
ENSG00000089009	RPL6	protein_coding	366.3							0	Gag,IN		1				1										2
ENSG00000147604	RPL7	protein_coding	99							0	IN						1										1
ENSG00000148303	RPL7A	protein_coding	510.7							0	Gag,NC		1						1								2
ENSG00000161016	RPL8	protein_coding	408.2							0	Gag,NC,Rev		1						1					1			3
ENSG00000163682	RPL9	protein_coding	152.1							0	NC								1								1
ENSG00000089157	RPLP0	protein_coding	1072.2							0	NC,Rev								1					1			2
ENSG00000137818	RPLP1	protein_coding	141.3							0	Gag,NC		1						1								2
ENSG00000177600	RPLP2	protein_coding	482.8							0	Gag,NC		1						1								2
ENSG00000112306	RPS12	protein_coding	333.5							0	NC								1								1
ENSG00000110700	RPS13	protein_coding	74.3							0	NC								1								1
ENSG00000164587	RPS14	protein_coding	132.9							0	NC								1								1
ENSG00000105193	RPS16	protein_coding	240.8							0	Gag,NC		1						1								2
ENSG00000182774	RPS17	protein_coding	142.1							0	Gag,NC		1						1								2
ENSG00000231500	RPS18	protein_coding	415.2							0	Gag,NC		1						1								2
ENSG00000105372	RPS19	protein_coding	461.7							0	Gag,NC		1						1								2
ENSG00000187051	RPS19BP1	protein_coding	100.6							0	NC								1								1
ENSG00000140988	RPS2	protein_coding	313.2							0	NC								1								1
ENSG00000008988	RPS20	protein_coding	190.8							0	Gag,NC		1						1								2
ENSG00000171858	RPS21	protein_coding	216.4							0	NC								1								1
ENSG00000186468	RPS23	protein_coding	470.9							0	NC								1								1
ENSG00000138326	RPS24	protein_coding	398.8							0	IN						1										1
ENSG00000143947	RPS27A	protein_coding	379.5							0	Gag,NC		1						1								2
ENSG00000240342	RPS2P5	processed_pseudogene	54.2							0	NC								1								1
ENSG00000149273	RPS3	protein_coding	928.6							0	Gag,NC,Rev		1						1					1			3
ENSG00000145425	RPS3A	protein_coding	216.5							0	Gag,NC		1						1								2
ENSG00000198034	RPS4X	protein_coding	688.2							0	Gag,NC,Rev		1						1					1			3
ENSG00000083845	RPS5	protein_coding	243.8							0	NC								1								1
ENSG00000137154	RPS6	protein_coding	986.6							0	NC								1								1
ENSG00000175634	RPS6KB2	protein_coding	136.5							0	NC								1								1
ENSG00000171863	RPS7	protein_coding	252.8							0	Gag,NC,Pol		1						1			1					3
ENSG00000170889	RPS9	protein_coding	154.1							0	NC								1								1
ENSG00000168028	RPSA	protein_coding	438.9							0	NC								1								1
ENSG00000167325	RRM1	protein_coding	68.6							0	MA							1									1
ENSG00000188636	RTL6	protein_coding	99.5							0	NC								1								1
ENSG00000197956	S100A6	protein_coding	56.8							0	NC								1								1
ENSG00000142230	SAE1	protein_coding	73.9							0	NC								1								1
ENSG00000133872	SARAF	protein_coding	92.3							0	NC								1								1
ENSG00000122122	SASH3	protein_coding	63							0	NC								1								1
ENSG00000184990	SIVA1	protein_coding	131.7							0	NC								1								1
ENSG00000005022	SLC25A5	protein_coding	66.2							0	NC								1								1
ENSG00000157637	SLC38A10	protein_coding	111.1							0	Vpu															1	1
ENSG00000183963	SMTN	protein_coding	63.8							0	MA							1									1
ENSG00000159210	SNF8	protein_coding	84.6							0	NC								1								1
ENSG00000144028	SNRNP200	protein_coding	185.6							0	MA							1									1
ENSG00000115234	SNX17	protein_coding	62							0	NC								1								1
ENSG00000142168	SOD1	protein_coding	111.2							0	NC								1								1
ENSG00000116649	SRM	protein_coding	74.6							0	NC								1								1
ENSG00000141298	SSH2	protein_coding	692.6							0	MA							1									1
ENSG00000104915	STX10	protein_coding	68.2							0	NC								1								1
ENSG00000184900	SUMO3	protein_coding	128.8							0	NC								1								1
ENSG00000197321	SVIL	protein_coding	1019.8							0	MA							1									1
ENSG00000054654	SYNE2	protein_coding	2536.1							0	MA							1									1
ENSG00000177156	TALDO1	protein_coding	53.6							0	NC								1								1
ENSG00000120438	TCP1	protein_coding	195.7							0	NC,Rev								1					1			2
ENSG00000134809	TIMM10	protein_coding	52.5							0	NC								1								1
ENSG00000104964	TLE5	protein_coding	165.6							0	NC								1								1
ENSG00000137076	TLN1	protein_coding	71.7							0	MA							1									1
ENSG00000064115	TM7SF3	protein_coding	91.9							0	NC								1								1
ENSG00000121210	TMEM131L	protein_coding	51.1							0	Vpu															1	1
ENSG00000163444	TMEM183A	protein_coding	52.7							0	NC								1								1
ENSG00000034510	TMSB10	protein_coding	52.6							0	NC								1								1
ENSG00000168884	TNIP2	protein_coding	59.6							0	NC								1								1
ENSG00000100216	TOMM22	protein_coding	78							0	NC								1								1
ENSG00000131747	TOP2A	protein_coding	100							0	MA							1									1
ENSG00000111669	TPI1	protein_coding	187							0	NC								1								1
ENSG00000131323	TRAF3	protein_coding	50.6							0	NC								1								1
ENSG00000082512	TRAF5	protein_coding	58.7							0	IN						1										1
ENSG00000123144	TRIR	protein_coding	139.8							0	NC								1								1
ENSG00000007520	TSR3	protein_coding	63.3							0	NC								1								1
ENSG00000123416	TUBA1B	protein_coding	256							0	NC,Rev								1					1			2
ENSG00000167553	TUBA1C	protein_coding	65.8							0	NC								1								1
ENSG00000196230	TUBB	protein_coding	240.4							0	MA							1									1
ENSG00000178952	TUFM	protein_coding	94.4							0	NC								1								1
ENSG00000136810	TXN	protein_coding	55.4							0	NC								1								1
ENSG00000141759	TXNL4A	protein_coding	96.6							0	NC								1								1
ENSG00000108106	UBE2S	protein_coding	51.2							0	NC								1								1
ENSG00000162191	UBXN1	protein_coding	83.6							0	NC								1								1
ENSG00000276043	UHRF1	protein_coding	58							0	MA							1									1
ENSG00000175970	UNC119B	protein_coding	57.8							0	NC								1								1
ENSG00000156467	UQCRB	protein_coding	91.7							0	IN						1										1
ENSG00000173660	UQCRH	protein_coding	68.9							0	NC								1								1
ENSG00000160131	VMA21	protein_coding	57.8							0	GP120			1													1
ENSG00000154978	VOPP1	protein_coding	59.7							0	NC								1								1
ENSG00000165238	WNK2	protein_coding	77.3							0	PR												1				1
ENSG00000130227	XPO7	protein_coding	74							0	NC								1								1
ENSG00000079246	XRCC5	protein_coding	71.8							0	MA							1									1
ENSG00000196419	XRCC6	protein_coding	82.6							0	MA							1									1
ENSG00000106636	YKT6	protein_coding	93.7							0	NC								1								1
ENSG00000128245	YWHAH	protein_coding	88.2							0	NC								1								1
ENSG00000134308	YWHAQ	protein_coding	81.9							0	NC								1								1
ENSG00000179588	ZFPM1	protein_coding	102.4							0	Tat														1		1
ENSG00000138658	ZGRF1	protein_coding	80.7							0	IN						1										1

## Sheet: ASSAY_C_vs_D
Protein	nRIPseq Assay	nRIPseq Assay Code	Ensembl_ID	genename	biotype	log2FoldChange	Padj	Mean_Interaction_score	overlap CD
MA	SupT1_FLAG	Assay_C	ENSG00000100345	MYH9	protein_coding	7.02985	7.8955e-98	13793.1	yes
MA	SupT1_FLAG	Assay_C	ENSG00000115306	SPTBN1	protein_coding	4.87295	4.56223e-29	8912.39	yes
MA	SupT1_FLAG	Assay_C	ENSG00000133026	MYH10	protein_coding	6.8238	2.3166e-205	5085.72	yes
MA	SupT1_FLAG	Assay_C	ENSG00000127603	MACF1	protein_coding	4.49453	3.6912e-59	4605.68	yes
MA	SupT1_FLAG	Assay_C	ENSG00000113758	DBN1	protein_coding	6.0254	7.7073e-199	3426.33	yes
MA	SupT1_FLAG	Assay_C	ENSG00000054654	SYNE2	protein_coding	4.03276	1.63325e-30	2536.09	yes
MA	SupT1_FLAG	Assay_C	ENSG00000140575	IQGAP1	protein_coding	5.82399	8.6587e-151	2235.89	yes
MA	SupT1_FLAG	Assay_C	ENSG00000131016	AKAP12	protein_coding	6.90875	2.1987e-223	2060.38	yes
MA	SupT1_FLAG	Assay_C	ENSG00000136167	LCP1	protein_coding	4.99927	1.6133e-136	1785.89	yes
MA	SupT1_FLAG	Assay_C	ENSG00000136068	FLNB	protein_coding	5.46019	3.35866e-44	1108.75	yes
MA	SupT1_FLAG	Assay_C	ENSG00000197321	SVIL	protein_coding	6.18556	3.8214e-266	1019.76	yes
MA	SupT1_FLAG	Assay_C	ENSG00000133030	MPRIP	protein_coding	3.36088	2.49642e-70	895.361	yes
MA	SupT1_FLAG	Assay_C	ENSG00000197694	SPTAN1	protein_coding	1.55606	5.93952e-25	770.419	yes
MA	SupT1_FLAG	Assay_C	ENSG00000141298	SSH2	protein_coding	4.27159	1.35816e-42	692.584	yes
MA	SupT1_FLAG	Assay_C	ENSG00000151914	DST	protein_coding	3.66738	1.57048e-30	378.918	yes
MA	SupT1_FLAG	Assay_C	ENSG00000131504	DIAPH1	protein_coding	2.56162	1.7119e-42	351.669	yes
MA	SupT1_FLAG	Assay_C	ENSG00000130402	ACTN4	protein_coding	4.49292	1.1668e-199	305.822	yes
MA	SupT1_FLAG	Assay_C	ENSG00000136153	LMO7	protein_coding	5.81996	1.88e-218	257.185	yes
MA	SupT1_FLAG	Assay_C	ENSG00000197535	MYO5A	protein_coding	3.11393	7.35246e-94	231.717	yes
MA	SupT1_FLAG	Assay_C	ENSG00000178209	PLEC	protein_coding	2.39445	1.11509e-29	180.158	yes
MA	SupT1_FLAG	Assay_C	ENSG00000178974	FBXO34	protein_coding	5.11398	2.1585e-232	175.494	yes
MA	SupT1_FLAG	Assay_C	ENSG00000072110	ACTN1	protein_coding	3.38639	9.45912e-57	140.101	yes
MA	SupT1_FLAG	Assay_C	ENSG00000180353	HCLS1	protein_coding	2.60867	3.23626e-98	55.4345	yes
MA	SupT1_FLAG	Assay_C	ENSG00000110237	ARHGEF17	protein_coding	3.02151	4.28801e-26	53.6871	yes
MA	SupT1_FLAG	Assay_C	ENSG00000280434	ENSG00000280434	lncRNA	4.78379	2.10371e-17	50.1449	yes
MA	SupT1_FLAG	Assay_C	ENSG00000157827	FMNL2	protein_coding	3.51007	1.17364e-51	30.1506	yes
MA	SupT1_FLAG	Assay_C	ENSG00000128641	MYO1B	protein_coding	4.66018	6.52673e-25	25.1051	yes
MA	SupT1_FLAG	Assay_C	ENSG00000234814	SVIL2P	transcribed_unprocessed_pseudogene	6.18023	8.979e-109	16.3213	yes
MA	SupT1_FLAG	Assay_C	ENSG00000050405	LIMA1	protein_coding	2.75509	3.31522e-44	15.9986	yes
MA	SupT1_FLAG	Assay_C	ENSG00000164061	BSN	protein_coding	1.75083	8.1723e-20	15.0785	yes
MA	SupT1_FLAG	Assay_C	ENSG00000243156	MICAL3	protein_coding	3.31381	3.21346e-42	12.1513	yes
MA	SupT1_FLAG	Assay_C	ENSG00000162522	KIAA1522	protein_coding	3.95162	1.38249e-32	10.4781	yes
MA	SupT1_Inf_FLAG	Assay_D	ENSG00000100345	MYH9	protein_coding	6.82864	2.7477e-110	13793.1	yes
MA	SupT1_Inf_FLAG	Assay_D	ENSG00000115306	SPTBN1	protein_coding	6.43448	1.13115e-37	8912.39	yes
MA	SupT1_Inf_FLAG	Assay_D	ENSG00000133026	MYH10	protein_coding	6.76872	3.3287e-151	5085.72	yes
MA	SupT1_Inf_FLAG	Assay_D	ENSG00000127603	MACF1	protein_coding	4.42178	9.9689e-131	4605.68	yes
MA	SupT1_Inf_FLAG	Assay_D	ENSG00000113758	DBN1	protein_coding	7.29982	0	3426.33	yes
MA	SupT1_Inf_FLAG	Assay_D	ENSG00000054654	SYNE2	protein_coding	5.40976	7.14811e-40	2536.09	yes
MA	SupT1_Inf_FLAG	Assay_D	ENSG00000140575	IQGAP1	protein_coding	7.02874	5.3789e-144	2235.89	yes
MA	SupT1_Inf_FLAG	Assay_D	ENSG00000131016	AKAP12	protein_coding	7.10268	6.73011e-70	2060.38	yes
MA	SupT1_Inf_FLAG	Assay_D	ENSG00000136167	LCP1	protein_coding	5.71345	2.9491e-172	1785.89	yes
MA	SupT1_Inf_FLAG	Assay_D	ENSG00000136068	FLNB	protein_coding	6.00626	1.82701e-56	1108.75	yes
MA	SupT1_Inf_FLAG	Assay_D	ENSG00000197321	SVIL	protein_coding	6.57158	1.8652e-150	1019.76	yes
MA	SupT1_Inf_FLAG	Assay_D	ENSG00000133030	MPRIP	protein_coding	4.10124	5.15406e-64	895.361	yes
MA	SupT1_Inf_FLAG	Assay_D	ENSG00000197694	SPTAN1	protein_coding	2.50997	2.32277e-70	770.419	yes
MA	SupT1_Inf_FLAG	Assay_D	ENSG00000141298	SSH2	protein_coding	4.0622	3.06523e-63	692.584	yes
MA	SupT1_Inf_FLAG	Assay_D	ENSG00000151914	DST	protein_coding	3.82521	5.08627e-47	378.918	yes
MA	SupT1_Inf_FLAG	Assay_D	ENSG00000131504	DIAPH1	protein_coding	3.58846	2.1031e-128	351.669	yes
MA	SupT1_Inf_FLAG	Assay_D	ENSG00000130402	ACTN4	protein_coding	5.08384	1.8597e-282	305.822	yes
MA	SupT1_Inf_FLAG	Assay_D	ENSG00000136153	LMO7	protein_coding	5.8479	2.3496e-117	257.185	yes
MA	SupT1_Inf_FLAG	Assay_D	ENSG00000197535	MYO5A	protein_coding	4.31286	3.2645e-264	231.717	yes
MA	SupT1_Inf_FLAG	Assay_D	ENSG00000178209	PLEC	protein_coding	2.87792	2.2809e-116	180.158	yes
MA	SupT1_Inf_FLAG	Assay_D	ENSG00000178974	FBXO34	protein_coding	5.28676	7.2872e-93	175.494	yes
MA	SupT1_Inf_FLAG	Assay_D	ENSG00000072110	ACTN1	protein_coding	4.23318	4.6131e-105	140.101	yes
MA	SupT1_Inf_FLAG	Assay_D	ENSG00000180353	HCLS1	protein_coding	2.47775	1.2297e-123	55.4345	yes
MA	SupT1_Inf_FLAG	Assay_D	ENSG00000110237	ARHGEF17	protein_coding	3.67313	2.64157e-29	53.6871	yes
MA	SupT1_Inf_FLAG	Assay_D	ENSG00000280434	ENSG00000280434	lncRNA	5.65227	1.38783e-64	50.1449	yes
MA	SupT1_Inf_FLAG	Assay_D	ENSG00000157827	FMNL2	protein_coding	2.58915	5.44205e-20	30.1506	yes
MA	SupT1_Inf_FLAG	Assay_D	ENSG00000128641	MYO1B	protein_coding	4.18172	2.42981e-25	25.1051	yes
MA	SupT1_Inf_FLAG	Assay_D	ENSG00000234814	SVIL2P	transcribed_unprocessed_pseudogene	6.94112	1.65383e-86	16.3213	yes
MA	SupT1_Inf_FLAG	Assay_D	ENSG00000050405	LIMA1	protein_coding	2.9928	4.47433e-43	15.9986	yes
MA	SupT1_Inf_FLAG	Assay_D	ENSG00000164061	BSN	protein_coding	2.68015	1.58462e-80	15.0785	yes
MA	SupT1_Inf_FLAG	Assay_D	ENSG00000243156	MICAL3	protein_coding	4.82962	3.98903e-63	12.1513	yes
MA	SupT1_Inf_FLAG	Assay_D	ENSG00000162522	KIAA1522	protein_coding	3.74588	5.92891e-46	10.4781	yes
MA	SupT1_FLAG	Assay_C	ENSG00000080824	HSP90AA1	protein_coding	2.49266	4.41028e-95	396.228	no
MA	SupT1_FLAG	Assay_C	ENSG00000148773	MKI67	protein_coding	1.95729	1.04295e-62	321.471	no
MA	SupT1_FLAG	Assay_C	ENSG00000111640	GAPDH	protein_coding	2.6308	1.24759e-23	265.644	no
MA	SupT1_FLAG	Assay_C	ENSG00000196230	TUBB	protein_coding	3.36175	3.92384e-58	240.403	no
MA	SupT1_FLAG	Assay_C	ENSG00000074800	ENO1	protein_coding	3.45883	4.93224e-17	238.83	no
MA	SupT1_FLAG	Assay_C	ENSG00000109971	HSPA8	protein_coding	2.6962	4.59057e-29	202.544	no
MA	SupT1_FLAG	Assay_C	ENSG00000144028	SNRNP200	protein_coding	2.0932	1.149e-27	185.589	no
MA	SupT1_FLAG	Assay_C	ENSG00000115053	NCL	protein_coding	1.64687	2.43708e-50	163.601	no
MA	SupT1_FLAG	Assay_C	ENSG00000096384	HSP90AB1	protein_coding	2.74253	1.06581e-34	158.724	no
MA	SupT1_FLAG	Assay_C	ENSG00000174231	PRPF8	protein_coding	2.05195	1.27798e-70	147.569	no
MA	SupT1_FLAG	Assay_C	ENSG00000147065	MSN	protein_coding	3.22215	3.50042e-19	139.371	no
MA	SupT1_FLAG	Assay_C	ENSG00000166349	RAG1	protein_coding	2.32568	1.35411e-15	125.157	no
MA	SupT1_FLAG	Assay_C	ENSG00000141367	CLTC	protein_coding	3.4936	1.95561e-26	111.05	no
MA	SupT1_FLAG	Assay_C	ENSG00000153187	HNRNPU	protein_coding	1.72955	2.04871e-32	100.605	no
MA	SupT1_FLAG	Assay_C	ENSG00000131747	TOP2A	protein_coding	2.32008	8.1906e-25	99.965	no
MA	SupT1_FLAG	Assay_C	ENSG00000010292	NCAPD2	protein_coding	2.59834	3.80095e-44	90.2527	no
MA	SupT1_FLAG	Assay_C	ENSG00000184357	H1-5	protein_coding	1.73342	6.38175e-93	87.2692	no
MA	SupT1_FLAG	Assay_C	ENSG00000196419	XRCC6	protein_coding	2.74936	5.92063e-77	82.5844	no
MA	SupT1_FLAG	Assay_C	ENSG00000092820	EZR	protein_coding	3.14413	2.07478e-33	81.2308	no
MA	SupT1_FLAG	Assay_C	ENSG00000175216	CKAP5	protein_coding	2.72926	1.69043e-23	79.8489	no
MA	SupT1_FLAG	Assay_C	ENSG00000253729	PRKDC	protein_coding	1.93135	4.83245e-31	77.5719	no
MA	SupT1_FLAG	Assay_C	ENSG00000149925	ALDOA	protein_coding	3.00032	6.6296e-18	76.0781	no
MA	SupT1_FLAG	Assay_C	ENSG00000131473	ACLY	protein_coding	3.13206	2.58286e-34	75.5979	no
MA	SupT1_FLAG	Assay_C	ENSG00000079246	XRCC5	protein_coding	2.35985	1.32409e-43	71.8426	no
MA	SupT1_FLAG	Assay_C	ENSG00000137076	TLN1	protein_coding	2.9774	4.65417e-22	71.6941	no
MA	SupT1_FLAG	Assay_C	ENSG00000197746	PSAP	protein_coding	2.15041	4.82795e-24	71.6082	no
MA	SupT1_FLAG	Assay_C	ENSG00000166508	MCM7	protein_coding	2.66317	4.41602e-51	71.3307	no
MA	SupT1_FLAG	Assay_C	ENSG00000166197	NOLC1	protein_coding	1.71436	5.08452e-39	68.9421	no
MA	SupT1_FLAG	Assay_C	ENSG00000165119	HNRNPK	protein_coding	2.29727	1.5698e-130	68.9399	no
MA	SupT1_FLAG	Assay_C	ENSG00000167325	RRM1	protein_coding	3.41216	1.3347e-74	68.6201	no
MA	SupT1_FLAG	Assay_C	ENSG00000111642	CHD4	protein_coding	1.81403	4.40814e-27	67.2003	no
MA	SupT1_FLAG	Assay_C	ENSG00000135829	DHX9	protein_coding	2.50377	1.51955e-57	62.371	no
MA	SupT1_FLAG	Assay_C	ENSG00000276043	UHRF1	protein_coding	1.43174	1.97225e-35	58.0227	no
MA	SupT1_FLAG	Assay_C	ENSG00000113368	LMNB1	protein_coding	2.0501	3.46689e-19	55.9336	no
MA	SupT1_FLAG	Assay_C	ENSG00000076003	MCM6	protein_coding	2.57185	2.59274e-75	55.0558	no
MA	SupT1_FLAG	Assay_C	ENSG00000112118	MCM3	protein_coding	2.05962	3.55169e-68	51.3842	no
MA	SupT1_FLAG	Assay_C	ENSG00000167986	DDB1	protein_coding	2.68404	2.77144e-29	50.1245	no
MA	SupT1_FLAG	Assay_C	ENSG00000026025	VIM	protein_coding	2.11837	3.604e-100	49.8856	no
MA	SupT1_FLAG	Assay_C	ENSG00000100592	DAAM1	protein_coding	3.22014	3.01322e-69	49.626	no
MA	SupT1_FLAG	Assay_C	ENSG00000144381	HSPD1	protein_coding	2.32563	1.3667e-59	49.439	no
MA	SupT1_FLAG	Assay_C	ENSG00000136628	EPRS1	protein_coding	3.14924	3.4893e-114	47.7578	no
MA	SupT1_FLAG	Assay_C	ENSG00000165280	VCP	protein_coding	3.30188	2.14025e-70	45.6832	no
MA	SupT1_FLAG	Assay_C	ENSG00000092201	SUPT16H	protein_coding	1.92907	2.89294e-36	45.0332	no
MA	SupT1_FLAG	Assay_C	ENSG00000072274	TFRC	protein_coding	2.32114	3.35536e-17	44.2372	no
MA	SupT1_FLAG	Assay_C	ENSG00000182481	KPNA2	protein_coding	2.6967	5.4799e-24	41.3458	no
MA	SupT1_FLAG	Assay_C	ENSG00000163468	CCT3	protein_coding	2.51941	7.1677e-70	40.2623	no
MA	SupT1_FLAG	Assay_C	ENSG00000169813	HNRNPF	protein_coding	2.57761	2.09083e-78	40.015	no
MA	SupT1_FLAG	Assay_C	ENSG00000143799	PARP1	protein_coding	2.27761	4.46512e-63	39.8214	no
MA	SupT1_FLAG	Assay_C	ENSG00000150753	CCT5	protein_coding	2.00721	3.12401e-88	38.4147	no
MA	SupT1_FLAG	Assay_C	ENSG00000100714	MTHFD1	protein_coding	2.87682	8.63292e-47	38.2772	no
MA	SupT1_FLAG	Assay_C	ENSG00000130985	UBA1	protein_coding	2.51082	1.2618e-63	38.1407	no
MA	SupT1_FLAG	Assay_C	ENSG00000135624	CCT7	protein_coding	3.14438	1.76378e-50	37.6348	no
MA	SupT1_FLAG	Assay_C	ENSG00000156970	BUB1B	protein_coding	1.39342	5.87524e-27	35.7773	no
MA	SupT1_FLAG	Assay_C	ENSG00000090861	AARS1	protein_coding	2.3162	2.1221e-51	35.588	no
MA	SupT1_FLAG	Assay_C	ENSG00000184432	COPB2	protein_coding	2.96378	3.81728e-34	35.4302	no
MA	SupT1_FLAG	Assay_C	ENSG00000184897	H1-10	protein_coding	2.08505	7.62934e-47	35.1374	no
MA	SupT1_FLAG	Assay_C	ENSG00000102144	PGK1	protein_coding	3.14235	5.00692e-35	34.4786	no
MA	SupT1_FLAG	Assay_C	ENSG00000196535	MYO18A	protein_coding	1.27969	3.7269e-22	33.7467	no
MA	SupT1_FLAG	Assay_C	ENSG00000099783	HNRNPM	protein_coding	1.6585	8.12601e-21	33.7386	no
MA	SupT1_FLAG	Assay_C	ENSG00000122218	COPA	protein_coding	2.50251	1.28102e-85	33.6551	no
MA	SupT1_FLAG	Assay_C	ENSG00000011304	PTBP1	protein_coding	2.37929	2.18985e-57	33.2351	no
MA	SupT1_FLAG	Assay_C	ENSG00000166226	CCT2	protein_coding	2.80395	2.40275e-45	31.8789	no
MA	SupT1_FLAG	Assay_C	ENSG00000130726	TRIM28	protein_coding	2.12359	6.17332e-35	31.5993	no
MA	SupT1_FLAG	Assay_C	ENSG00000116062	MSH6	protein_coding	1.9806	9.52045e-37	31.3985	no
MA	SupT1_FLAG	Assay_C	ENSG00000120438	TCP1	protein_coding	1.92446	3.13254e-76	31.3609	no
MA	SupT1_FLAG	Assay_C	ENSG00000143621	ILF2	protein_coding	2.21326	3.35444e-40	30.7941	no
MA	SupT1_FLAG	Assay_C	ENSG00000004478	FKBP4	protein_coding	2.38656	1.19178e-47	29.3832	no
MA	SupT1_FLAG	Assay_C	ENSG00000188229	TUBB4B	protein_coding	2.93095	1.76256e-87	29.0996	no
MA	SupT1_FLAG	Assay_C	ENSG00000111530	CAND1	protein_coding	2.64801	4.28645e-74	28.6661	no
MA	SupT1_FLAG	Assay_C	ENSG00000104738	MCM4	protein_coding	1.99537	9.22315e-75	27.7099	no
MA	SupT1_FLAG	Assay_C	ENSG00000057608	GDI2	protein_coding	2.1265	5.14104e-46	26.6181	no
MA	SupT1_FLAG	Assay_C	ENSG00000047315	POLR2B	protein_coding	2.3428	3.30579e-30	26.2374	no
MA	SupT1_FLAG	Assay_C	ENSG00000173692	PSMD1	protein_coding	2.66496	5.09191e-28	25.7439	no
MA	SupT1_FLAG	Assay_C	ENSG00000111716	LDHB	protein_coding	1.85375	1.16068e-20	25.5589	no
MA	SupT1_FLAG	Assay_C	ENSG00000135046	ANXA1	protein_coding	2.92813	5.33758e-19	25.1389	no
MA	SupT1_FLAG	Assay_C	ENSG00000145907	G3BP1	protein_coding	2.01254	1.72034e-44	25.1368	no
MA	SupT1_FLAG	Assay_C	ENSG00000170606	HSPA4	protein_coding	1.88752	7.85903e-49	25.1292	no
MA	SupT1_FLAG	Assay_C	ENSG00000145833	DDX46	protein_coding	1.47297	6.69844e-35	25.0723	no
MA	SupT1_FLAG	Assay_C	ENSG00000163931	TKT	protein_coding	2.42855	4.79345e-19	24.6248	no
MA	SupT1_FLAG	Assay_C	ENSG00000115484	CCT4	protein_coding	2.61233	4.75915e-17	24.4651	no
MA	SupT1_FLAG	Assay_C	ENSG00000138160	KIF11	protein_coding	2.29324	8.35523e-40	23.5335	no
MA	SupT1_FLAG	Assay_C	ENSG00000215301	DDX3X	protein_coding	2.2728	1.8145e-64	23.3017	no
MA	SupT1_FLAG	Assay_C	ENSG00000127022	CANX	protein_coding	1.38136	2.16624e-37	22.4931	no
MA	SupT1_FLAG	Assay_C	ENSG00000181789	COPG1	protein_coding	2.67523	7.18366e-38	22.0583	no
MA	SupT1_FLAG	Assay_C	ENSG00000150991	UBC	protein_coding	2.75688	5.01962e-69	21.935	no
MA	SupT1_FLAG	Assay_C	ENSG00000101972	STAG2	protein_coding	1.75149	6.26573e-40	21.0079	no
MA	SupT1_FLAG	Assay_C	ENSG00000156261	CCT8	protein_coding	2.38454	6.52173e-40	20.6678	no
MA	SupT1_FLAG	Assay_C	ENSG00000176890	TYMS	protein_coding	1.55713	5.27604e-63	20.2212	no
MA	SupT1_FLAG	Assay_C	ENSG00000121774	KHDRBS1	protein_coding	2.26366	2.74169e-19	20.1438	no
MA	SupT1_FLAG	Assay_C	ENSG00000181222	POLR2A	protein_coding	1.33982	3.83273e-30	20.0967	no
MA	SupT1_FLAG	Assay_C	ENSG00000071794	HLTF	protein_coding	1.91903	7.84796e-26	19.9051	no
MA	SupT1_FLAG	Assay_C	ENSG00000073111	MCM2	protein_coding	1.57695	3.70042e-46	19.7377	no
MA	SupT1_FLAG	Assay_C	ENSG00000123200	ZC3H13	protein_coding	1.66275	5.93925e-38	19.6741	no
MA	SupT1_FLAG	Assay_C	ENSG00000135387	CAPRIN1	protein_coding	1.90197	4.44137e-23	19.6152	no
MA	SupT1_FLAG	Assay_C	ENSG00000092964	DPYSL2	protein_coding	2.48297	4.65518e-37	19.5029	no
MA	SupT1_FLAG	Assay_C	ENSG00000089737	DDX24	protein_coding	2.22048	3.8512e-69	19.3923	no
MA	SupT1_FLAG	Assay_C	ENSG00000071127	WDR1	protein_coding	1.56042	6.17545e-28	19.0495	no
MA	SupT1_FLAG	Assay_C	ENSG00000139687	RB1	protein_coding	1.56569	3.83145e-19	18.9606	no
MA	SupT1_FLAG	Assay_C	ENSG00000155561	NUP205	protein_coding	1.7994	2.20206e-40	18.9605	no
MA	SupT1_FLAG	Assay_C	ENSG00000014641	MDH1	protein_coding	3.49487	1.96338e-26	18.8501	no
MA	SupT1_FLAG	Assay_C	ENSG00000108592	FTSJ3	protein_coding	1.95165	2.86265e-55	18.8227	no
MA	SupT1_FLAG	Assay_C	ENSG00000179222	MAGED1	protein_coding	2.68654	3.9039e-116	18.4811	no
MA	SupT1_FLAG	Assay_C	ENSG00000072501	SMC1A	protein_coding	1.47521	8.7405e-50	18.2881	no
MA	SupT1_FLAG	Assay_C	ENSG00000165732	DDX21	protein_coding	1.79071	3.37823e-24	18.2552	no
MA	SupT1_FLAG	Assay_C	ENSG00000137845	ADAM10	protein_coding	1.66019	1.20005e-27	18.1749	no
MA	SupT1_FLAG	Assay_C	ENSG00000163399	ATP1A1	protein_coding	2.32107	7.68974e-25	17.8585	no
MA	SupT1_FLAG	Assay_C	ENSG00000163565	IFI16	protein_coding	1.79772	2.05278e-44	17.3572	no
MA	SupT1_FLAG	Assay_C	ENSG00000119203	CPSF3	protein_coding	2.68089	4.34904e-36	17.3273	no
MA	SupT1_FLAG	Assay_C	ENSG00000146731	CCT6A	protein_coding	1.90996	2.13405e-57	17.2863	no
MA	SupT1_FLAG	Assay_C	ENSG00000118402	ELOVL4	protein_coding	2.15913	7.30364e-33	16.873	no
MA	SupT1_FLAG	Assay_C	ENSG00000103342	GSPT1	protein_coding	1.87341	5.05397e-64	16.8472	no
MA	SupT1_FLAG	Assay_C	ENSG00000129083	COPB1	protein_coding	3.06133	1.3322e-99	16.8387	no
MA	SupT1_FLAG	Assay_C	ENSG00000138398	PPIG	protein_coding	2.02393	6.57914e-27	16.7062	no
MA	SupT1_FLAG	Assay_C	ENSG00000134057	CCNB1	protein_coding	2.41688	2.09216e-40	16.5774	no
MA	SupT1_FLAG	Assay_C	ENSG00000168036	CTNNB1	protein_coding	1.58796	1.63381e-73	16.5544	no
MA	SupT1_FLAG	Assay_C	ENSG00000178035	IMPDH2	protein_coding	1.90226	1.72278e-45	16.4907	no
MA	SupT1_FLAG	Assay_C	ENSG00000153201	RANBP2	protein_coding	1.59688	2.67655e-25	15.9109	no
MA	SupT1_FLAG	Assay_C	ENSG00000135372	NAT10	protein_coding	2.44442	8.07259e-42	15.8821	no
MA	SupT1_FLAG	Assay_C	ENSG00000132646	PCNA	protein_coding	1.66786	9.56375e-69	15.7182	no
MA	SupT1_FLAG	Assay_C	ENSG00000114127	XRN1	protein_coding	1.98301	1.01755e-21	15.5163	no
MA	SupT1_FLAG	Assay_C	ENSG00000115091	ACTR3	protein_coding	1.97275	4.93187e-42	15.4767	no
MA	SupT1_FLAG	Assay_C	ENSG00000198380	GFPT1	protein_coding	1.52386	8.09521e-16	15.4591	no
MA	SupT1_FLAG	Assay_C	ENSG00000110955	ATP5F1B	protein_coding	1.28431	1.0959e-40	15.2516	no
MA	SupT1_FLAG	Assay_C	ENSG00000151503	NCAPD3	protein_coding	1.61718	6.44334e-59	15.19	no
MA	SupT1_FLAG	Assay_C	ENSG00000160710	ADAR	protein_coding	1.38692	5.90014e-23	14.9231	no
MA	SupT1_FLAG	Assay_C	ENSG00000156515	HK1	protein_coding	2.12	5.13072e-20	14.8388	no
MA	SupT1_FLAG	Assay_C	ENSG00000158417	EIF5B	protein_coding	1.8885	6.0444e-35	14.7707	no
MA	SupT1_FLAG	Assay_C	ENSG00000159131	GART	protein_coding	2.24455	7.95944e-20	14.7518	no
MA	SupT1_FLAG	Assay_C	ENSG00000092621	PHGDH	protein_coding	2.24792	2.46994e-20	14.018	no
MA	SupT1_FLAG	Assay_C	ENSG00000138363	ATIC	protein_coding	2.54662	3.58341e-25	13.9657	no
MA	SupT1_FLAG	Assay_C	ENSG00000122566	HNRNPA2B1	protein_coding	1.41264	6.18713e-32	13.9063	no
MA	SupT1_FLAG	Assay_C	ENSG00000163655	GMPS	protein_coding	2.05635	1.3742e-33	13.7861	no
MA	SupT1_FLAG	Assay_C	ENSG00000102879	CORO1A	protein_coding	1.99102	4.5814e-41	13.7856	no
MA	SupT1_FLAG	Assay_C	ENSG00000066084	DIP2B	protein_coding	1.35228	1.49021e-18	13.3866	no
MA	SupT1_FLAG	Assay_C	ENSG00000124486	USP9X	protein_coding	1.61989	3.10892e-37	13.3058	no
MA	SupT1_FLAG	Assay_C	ENSG00000108055	SMC3	protein_coding	1.49478	1.72321e-16	13.1098	no
MA	SupT1_FLAG	Assay_C	ENSG00000109606	DHX15	protein_coding	1.85792	2.00293e-29	13.0924	no
MA	SupT1_FLAG	Assay_C	ENSG00000021776	AQR	protein_coding	2.27418	6.21109e-26	12.997	no
MA	SupT1_FLAG	Assay_C	ENSG00000105939	ZC3HAV1	protein_coding	2.40096	1.24359e-24	12.8537	no
MA	SupT1_FLAG	Assay_C	ENSG00000125166	GOT2	protein_coding	2.35787	5.79146e-56	12.7347	no
MA	SupT1_FLAG	Assay_C	ENSG00000159399	HK2	protein_coding	2.37541	4.97331e-42	12.388	no
MA	SupT1_FLAG	Assay_C	ENSG00000055044	NOP58	protein_coding	1.84317	3.37667e-39	12.3789	no
MA	SupT1_FLAG	Assay_C	ENSG00000124207	CSE1L	protein_coding	1.99936	3.87765e-21	12.3171	no
MA	SupT1_FLAG	Assay_C	ENSG00000112742	TTK	protein_coding	2.13961	2.14696e-22	12.2991	no
MA	SupT1_FLAG	Assay_C	ENSG00000196839	ADA	protein_coding	1.51759	8.7778e-16	12.2668	no
MA	SupT1_FLAG	Assay_C	ENSG00000082153	BZW1	protein_coding	1.28544	1.61261e-25	12.2555	no
MA	SupT1_FLAG	Assay_C	ENSG00000117399	CDC20	protein_coding	2.30482	5.99543e-24	12.2323	no
MA	SupT1_FLAG	Assay_C	ENSG00000143815	LBR	protein_coding	2.08932	3.32401e-28	12.1481	no
MA	SupT1_FLAG	Assay_C	ENSG00000137804	NUSAP1	protein_coding	1.74535	3.99767e-29	12.0222	no
MA	SupT1_FLAG	Assay_C	ENSG00000136824	SMC2	protein_coding	1.82593	3.78249e-28	11.9032	no
MA	SupT1_FLAG	Assay_C	ENSG00000135316	SYNCRIP	protein_coding	2.42853	2.18674e-44	11.8854	no
MA	SupT1_FLAG	Assay_C	ENSG00000094804	CDC6	protein_coding	2.25844	2.01249e-61	11.767	no
MA	SupT1_FLAG	Assay_C	ENSG00000131236	CAP1	protein_coding	2.24915	8.96696e-73	11.7153	no
MA	SupT1_FLAG	Assay_C	ENSG00000065183	WDR3	protein_coding	2.34496	4.95466e-25	11.3435	no
MA	SupT1_FLAG	Assay_C	ENSG00000198730	CTR9	protein_coding	1.8517	2.00293e-29	11.2	no
MA	SupT1_FLAG	Assay_C	ENSG00000184678	H2BC21	protein_coding	1.88982	5.69282e-44	11.1906	no
MA	SupT1_FLAG	Assay_C	ENSG00000157456	CCNB2	protein_coding	2.4019	6.21249e-47	11.0696	no
MA	SupT1_FLAG	Assay_C	ENSG00000079785	DDX1	protein_coding	2.16631	2.4148e-29	10.8409	no
MA	SupT1_FLAG	Assay_C	ENSG00000101161	PRPF6	protein_coding	1.55797	7.83797e-46	10.7692	no
MA	SupT1_FLAG	Assay_C	ENSG00000141543	EIF4A3	protein_coding	2.34159	1.677e-55	10.739	no
MA	SupT1_FLAG	Assay_C	ENSG00000167004	PDIA3	protein_coding	2.30806	8.0815e-32	10.4599	no
MA	SupT1_FLAG	Assay_C	ENSG00000184743	ATL3	protein_coding	1.56965	4.15336e-28	10.4593	no
MA	SupT1_FLAG	Assay_C	ENSG00000075785	RAB7A	protein_coding	1.61699	3.05558e-23	10.4592	no
MA	SupT1_FLAG	Assay_C	ENSG00000100644	HIF1A	protein_coding	1.94011	7.29882e-49	10.2872	no
MA	SupT1_FLAG	Assay_C	ENSG00000211772	TRBC2	TR_C_gene	1.30067	1.1487e-26	10.256	no
MA	SupT1_FLAG	Assay_C	ENSG00000171848	RRM2	protein_coding	2.09177	1.03296e-23	10.2126	no
MA	SupT1_FLAG	Assay_C	ENSG00000113407	TARS1	protein_coding	1.74314	1.98847e-29	10.1615	no
MA	SupT1_FLAG	Assay_C	ENSG00000120437	ACAT2	protein_coding	2.09796	2.14243e-33	10.0383	no
MA	SupT1_FLAG	Assay_C	ENSG00000142945	KIF2C	protein_coding	1.94177	4.33443e-49	9.96993	no
MA	SupT1_FLAG	Assay_C	ENSG00000112249	ASCC3	protein_coding	1.98344	3.4017e-25	9.96955	no
MA	SupT1_FLAG	Assay_C	ENSG00000004700	RECQL	protein_coding	2.70465	7.05689e-66	9.95755	no
MA	SupT1_FLAG	Assay_C	ENSG00000095319	NUP188	protein_coding	1.62012	1.9954e-37	9.95541	no
MA	SupT1_FLAG	Assay_C	ENSG00000138095	LRPPRC	protein_coding	1.5334	7.22841e-33	9.95009	no
MA	SupT1_FLAG	Assay_C	ENSG00000108883	EFTUD2	protein_coding	1.96306	1.67678e-23	9.85341	no
MA	SupT1_FLAG	Assay_C	ENSG00000069248	NUP133	protein_coding	2.43045	6.13936e-22	9.83545	no
MA	SupT1_FLAG	Assay_C	ENSG00000110107	PRPF19	protein_coding	1.92438	2.04087e-59	9.76089	no
MA	SupT1_FLAG	Assay_C	ENSG00000133835	HSD17B4	protein_coding	1.98921	8.7861e-26	9.7451	no
MA	SupT1_FLAG	Assay_C	ENSG00000139641	ESYT1	protein_coding	1.71503	7.65227e-41	9.68244	no
MA	SupT1_FLAG	Assay_C	ENSG00000102699	PARP4	protein_coding	1.99887	2.12717e-23	9.66562	no
MA	SupT1_FLAG	Assay_C	ENSG00000198492	YTHDF2	protein_coding	1.77271	1.65163e-35	9.60822	no
MA	SupT1_FLAG	Assay_C	ENSG00000204463	BAG6	protein_coding	1.77338	2.476e-22	9.59896	no
MA	SupT1_FLAG	Assay_C	ENSG00000188976	NOC2L	protein_coding	1.8589	5.35311e-27	9.59709	no
MA	SupT1_FLAG	Assay_C	ENSG00000120694	HSPH1	protein_coding	1.82849	1.24642e-40	9.58105	no
MA	SupT1_FLAG	Assay_C	ENSG00000197771	MCMBP	protein_coding	1.84925	8.24456e-63	9.54813	no
MA	SupT1_FLAG	Assay_C	ENSG00000182199	SHMT2	protein_coding	1.91729	2.26205e-45	9.49556	no
MA	SupT1_FLAG	Assay_C	ENSG00000102900	NUP93	protein_coding	1.7651	6.04166e-26	9.38659	no
MA	SupT1_FLAG	Assay_C	ENSG00000132305	IMMT	protein_coding	1.812	3.92697e-19	9.32272	no
MA	SupT1_FLAG	Assay_C	ENSG00000153147	SMARCA5	protein_coding	1.59174	1.09678e-25	9.31237	no
MA	SupT1_FLAG	Assay_C	ENSG00000044115	CTNNA1	protein_coding	2.58286	5.92602e-26	9.17044	no
MA	SupT1_FLAG	Assay_C	ENSG00000170515	PA2G4	protein_coding	1.74279	8.69121e-47	9.10397	no
MA	SupT1_FLAG	Assay_C	ENSG00000010256	UQCRC1	protein_coding	1.66552	3.53936e-32	9.05159	no
MA	SupT1_FLAG	Assay_C	ENSG00000168610	STAT3	protein_coding	2.01253	1.1496e-24	9.05134	no
MA	SupT1_FLAG	Assay_C	ENSG00000178921	PFAS	protein_coding	1.87267	1.9242e-30	8.88907	no
MA	SupT1_FLAG	Assay_C	ENSG00000141522	ARHGDIA	protein_coding	1.54031	2.35527e-25	8.85289	no
MA	SupT1_FLAG	Assay_C	ENSG00000116478	HDAC1	protein_coding	1.36976	5.07841e-31	8.78783	no
MA	SupT1_FLAG	Assay_C	ENSG00000149428	HYOU1	protein_coding	1.56942	1.81934e-29	8.68645	no
MA	SupT1_FLAG	Assay_C	ENSG00000170248	PDCD6IP	protein_coding	1.99526	1.3891e-27	8.6861	no
MA	SupT1_FLAG	Assay_C	ENSG00000204394	VARS1	protein_coding	2.09938	1.06666e-37	8.57916	no
MA	SupT1_FLAG	Assay_C	ENSG00000211716	TRBV9	TR_V_gene	1.48358	8.22469e-51	8.55666	no
MA	SupT1_FLAG	Assay_C	ENSG00000168496	FEN1	protein_coding	1.88896	8.58963e-35	8.55259	no
MA	SupT1_FLAG	Assay_C	ENSG00000065427	KARS1	protein_coding	1.48913	7.45078e-33	8.49651	no
MA	SupT1_FLAG	Assay_C	ENSG00000162688	AGL	protein_coding	2.18737	4.1062e-25	8.35794	no
MA	SupT1_FLAG	Assay_C	ENSG00000107937	GTPBP4	protein_coding	1.50389	1.17338e-18	8.33596	no
MA	SupT1_FLAG	Assay_C	ENSG00000113141	IK	protein_coding	1.67854	9.93246e-48	8.30568	no
MA	SupT1_FLAG	Assay_C	ENSG00000079739	PGM1	protein_coding	2.53263	1.28928e-26	8.22509	no
MA	SupT1_FLAG	Assay_C	ENSG00000108344	PSMD3	protein_coding	1.95543	1.32376e-54	8.06545	no
MA	SupT1_FLAG	Assay_C	ENSG00000077380	DYNC1I2	protein_coding	2.29609	1.01304e-24	8.05428	no
MA	SupT1_FLAG	Assay_C	ENSG00000088205	DDX18	protein_coding	2.09479	2.84104e-25	8.02412	no
MA	SupT1_FLAG	Assay_C	ENSG00000082516	GEMIN5	protein_coding	2.45618	7.64849e-61	8.00559	no
MA	SupT1_FLAG	Assay_C	ENSG00000161057	PSMC2	protein_coding	2.27512	4.29703e-53	7.97152	no
MA	SupT1_FLAG	Assay_C	ENSG00000174437	ATP2A2	protein_coding	1.43146	9.70235e-34	7.92973	no
MA	SupT1_FLAG	Assay_C	ENSG00000041357	PSMA4	protein_coding	1.85982	7.28677e-45	7.86378	no
MA	SupT1_FLAG	Assay_C	ENSG00000114200	BCHE	protein_coding	2.21723	4.63621e-22	7.74253	no
MA	SupT1_FLAG	Assay_C	ENSG00000090889	KIF4A	protein_coding	1.8951	2.86874e-21	7.73556	no
MA	SupT1_FLAG	Assay_C	ENSG00000140259	MFAP1	protein_coding	1.84681	4.07821e-28	7.6646	no
MA	SupT1_FLAG	Assay_C	ENSG00000146701	MDH2	protein_coding	2.06786	1.22584e-57	7.60766	no
MA	SupT1_FLAG	Assay_C	ENSG00000084623	EIF3I	protein_coding	1.55879	4.18832e-48	7.3543	no
MA	SupT1_FLAG	Assay_C	ENSG00000107099	DOCK8	protein_coding	1.80028	1.20591e-41	7.26065	no
MA	SupT1_FLAG	Assay_C	ENSG00000109805	NCAPG	protein_coding	1.69006	7.82999e-25	7.22591	no
MA	SupT1_FLAG	Assay_C	ENSG00000005007	UPF1	protein_coding	1.80504	2.07635e-39	7.22121	no
MA	SupT1_FLAG	Assay_C	ENSG00000160211	G6PD	protein_coding	2.23961	2.62085e-19	7.12318	no
MA	SupT1_FLAG	Assay_C	ENSG00000111641	NOP2	protein_coding	1.57419	2.99242e-30	7.00257	no
MA	SupT1_FLAG	Assay_C	ENSG00000166747	AP1G1	protein_coding	1.79758	1.54219e-39	6.99727	no
MA	SupT1_FLAG	Assay_C	ENSG00000183431	SF3A3	protein_coding	1.5113	1.44723e-18	6.97905	no
MA	SupT1_FLAG	Assay_C	ENSG00000158941	CCAR2	protein_coding	1.6078	1.37816e-50	6.92465	no
MA	SupT1_FLAG	Assay_C	ENSG00000155380	SLC16A1	protein_coding	2.15253	5.94587e-19	6.91218	no
MA	SupT1_FLAG	Assay_C	ENSG00000097021	ACOT7	protein_coding	2.12145	1.04629e-24	6.85746	no
MA	SupT1_FLAG	Assay_C	ENSG00000100591	AHSA1	protein_coding	1.2098	6.38817e-29	6.8509	no
MA	SupT1_FLAG	Assay_C	ENSG00000096401	CDC5L	protein_coding	1.80928	2.16736e-28	6.72558	no
MA	SupT1_FLAG	Assay_C	ENSG00000119285	HEATR1	protein_coding	1.61561	3.603e-22	6.69352	no
MA	SupT1_FLAG	Assay_C	ENSG00000117450	PRDX1	protein_coding	1.91303	2.89871e-52	6.63734	no
MA	SupT1_FLAG	Assay_C	ENSG00000132153	DHX30	protein_coding	1.48636	8.9849e-47	6.53107	no
MA	SupT1_FLAG	Assay_C	ENSG00000121966	CXCR4	protein_coding	1.8084	8.49206e-60	6.44398	no
MA	SupT1_FLAG	Assay_C	ENSG00000166794	PPIB	protein_coding	1.25004	4.37396e-23	6.41439	no
MA	SupT1_FLAG	Assay_C	ENSG00000168439	STIP1	protein_coding	1.7102	7.83797e-46	6.40252	no
MA	SupT1_FLAG	Assay_C	ENSG00000143476	DTL	protein_coding	1.73295	6.46362e-30	6.3956	no
MA	SupT1_FLAG	Assay_C	ENSG00000126945	HNRNPH2	protein_coding	3.4944	6.73851e-75	6.34828	no
MA	SupT1_FLAG	Assay_C	ENSG00000069329	VPS35	protein_coding	1.89554	7.86734e-25	6.34495	no
MA	SupT1_FLAG	Assay_C	ENSG00000134697	GNL2	protein_coding	1.603	5.23228e-27	6.32801	no
MA	SupT1_FLAG	Assay_C	ENSG00000148843	PDCD11	protein_coding	1.75485	7.61965e-25	6.271	no
MA	SupT1_FLAG	Assay_C	ENSG00000132780	NASP	protein_coding	1.31091	6.96432e-31	6.25291	no
MA	SupT1_FLAG	Assay_C	ENSG00000101557	USP14	protein_coding	1.88716	2.12496e-38	6.22816	no
MA	SupT1_FLAG	Assay_C	ENSG00000076201	PTPN23	protein_coding	1.20479	1.95344e-20	6.21962	no
MA	SupT1_FLAG	Assay_C	ENSG00000106153	CHCHD2	protein_coding	1.45404	3.94906e-16	6.16244	no
MA	SupT1_FLAG	Assay_C	ENSG00000163902	RPN1	protein_coding	1.26507	2.50558e-23	6.11437	no
MA	SupT1_FLAG	Assay_C	ENSG00000115233	PSMD14	protein_coding	2.01009	2.60973e-20	6.0406	no
MA	SupT1_FLAG	Assay_C	ENSG00000111667	USP5	protein_coding	1.94148	6.42685e-37	6.03693	no
MA	SupT1_FLAG	Assay_C	ENSG00000164163	ABCE1	protein_coding	1.9755	5.34247e-28	6.02874	no
MA	SupT1_FLAG	Assay_C	ENSG00000100109	TFIP11	protein_coding	2.03393	8.92865e-41	6.02673	no
MA	SupT1_FLAG	Assay_C	ENSG00000006125	AP2B1	protein_coding	1.60472	5.27894e-29	5.99956	no
MA	SupT1_FLAG	Assay_C	ENSG00000132842	AP3B1	protein_coding	2.13844	3.78156e-21	5.98188	no
MA	SupT1_FLAG	Assay_C	ENSG00000121691	CAT	protein_coding	2.67339	9.70836e-42	5.95018	no
MA	SupT1_FLAG	Assay_C	ENSG00000108506	INTS2	protein_coding	2.19003	1.33642e-39	5.92089	no
MA	SupT1_FLAG	Assay_C	ENSG00000196305	IARS1	protein_coding	1.40308	2.25662e-25	5.8719	no
MA	SupT1_FLAG	Assay_C	ENSG00000254986	DPP3	protein_coding	2.34185	2.06892e-22	5.83736	no
MA	SupT1_FLAG	Assay_C	ENSG00000067560	RHOA	protein_coding	1.20882	2.36493e-24	5.74938	no
MA	SupT1_FLAG	Assay_C	ENSG00000122692	SMU1	protein_coding	1.79083	3.79085e-34	5.74918	no
MA	SupT1_FLAG	Assay_C	ENSG00000165916	PSMC3	protein_coding	1.3028	1.05142e-19	5.71503	no
MA	SupT1_FLAG	Assay_C	ENSG00000104549	SQLE	protein_coding	2.59043	1.36032e-22	5.68099	no
MA	SupT1_FLAG	Assay_C	ENSG00000144635	DYNC1LI1	protein_coding	2.16968	4.36178e-23	5.65582	no
MA	SupT1_FLAG	Assay_C	ENSG00000118680	MYL12B	protein_coding	1.51512	1.91065e-17	5.65381	no
MA	SupT1_FLAG	Assay_C	ENSG00000114573	ATP6V1A	protein_coding	1.94011	1.2458e-42	5.65306	no
MA	SupT1_FLAG	Assay_C	ENSG00000132341	RAN	protein_coding	1.22396	3.46394e-35	5.63197	no
MA	SupT1_FLAG	Assay_C	ENSG00000167085	PHB	protein_coding	1.34679	2.08894e-27	5.62157	no
MA	SupT1_FLAG	Assay_C	ENSG00000052749	RRP12	protein_coding	2.12027	6.0894e-36	5.57075	no
MA	SupT1_FLAG	Assay_C	ENSG00000070061	ELP1	protein_coding	1.58733	9.28605e-18	5.56596	no
MA	SupT1_FLAG	Assay_C	ENSG00000178952	TUFM	protein_coding	1.37857	1.10175e-30	5.43686	no
MA	SupT1_FLAG	Assay_C	ENSG00000214517	PPME1	protein_coding	1.63645	9.62761e-26	5.41854	no
MA	SupT1_FLAG	Assay_C	ENSG00000065154	OAT	protein_coding	2.51985	2.86434e-36	5.41143	no
MA	SupT1_FLAG	Assay_C	ENSG00000136709	WDR33	protein_coding	1.26717	5.23099e-25	5.37883	no
MA	SupT1_FLAG	Assay_C	ENSG00000165502	RPL36AL	protein_coding	1.29873	7.85033e-21	5.34656	no
MA	SupT1_FLAG	Assay_C	ENSG00000125870	SNRPB2	protein_coding	2.24152	5.8031e-34	5.27889	no
MA	SupT1_FLAG	Assay_C	ENSG00000030066	NUP160	protein_coding	1.53994	2.08288e-32	5.25928	no
MA	SupT1_FLAG	Assay_C	ENSG00000132382	MYBBP1A	protein_coding	1.70028	4.34962e-27	5.25069	no
MA	SupT1_FLAG	Assay_C	ENSG00000155090	KLF10	protein_coding	2.44415	1.97739e-60	5.19349	no
MA	SupT1_FLAG	Assay_C	ENSG00000227057	WDR46	protein_coding	1.86003	1.85967e-33	5.11166	no
MA	SupT1_FLAG	Assay_C	ENSG00000167552	TUBA1A	protein_coding	2.45096	3.69764e-49	5.10057	no
MA	SupT1_FLAG	Assay_C	ENSG00000085721	RRN3	protein_coding	1.95371	6.42032e-27	5.09693	no
MA	SupT1_FLAG	Assay_C	ENSG00000149929	HIRIP3	protein_coding	1.52124	1.0099e-24	5.07708	no
MA	SupT1_FLAG	Assay_C	ENSG00000013275	PSMC4	protein_coding	1.7507	6.6315e-28	5.03868	no
MA	SupT1_FLAG	Assay_C	ENSG00000197747	S100A10	protein_coding	2.72659	1.16827e-37	4.98951	no
MA	SupT1_FLAG	Assay_C	ENSG00000119912	IDE	protein_coding	2.23993	9.8863e-27	4.93351	no
MA	SupT1_FLAG	Assay_C	ENSG00000198846	TOX	protein_coding	1.76063	1.30422e-37	4.87323	no
MA	SupT1_FLAG	Assay_C	ENSG00000119541	VPS4B	protein_coding	1.75897	3.82988e-36	4.85131	no
MA	SupT1_FLAG	Assay_C	ENSG00000033050	ABCF2	protein_coding	1.55358	5.60367e-35	4.84984	no
MA	SupT1_FLAG	Assay_C	ENSG00000183751	TBL3	protein_coding	2.29703	6.73194e-32	4.8376	no
MA	SupT1_FLAG	Assay_C	ENSG00000138078	PREPL	protein_coding	2.29911	1.29061e-19	4.82866	no
MA	SupT1_FLAG	Assay_C	ENSG00000166750	SLFN5	protein_coding	1.55012	2.01915e-42	4.75652	no
MA	SupT1_FLAG	Assay_C	ENSG00000139684	ESD	protein_coding	1.89762	8.54835e-35	4.74342	no
MA	SupT1_FLAG	Assay_C	ENSG00000113569	NUP155	protein_coding	1.64732	1.82816e-17	4.73462	no
MA	SupT1_FLAG	Assay_C	ENSG00000179950	PUF60	protein_coding	1.63034	2.77636e-30	4.68152	no
MA	SupT1_FLAG	Assay_C	ENSG00000177156	TALDO1	protein_coding	1.54289	3.35278e-47	4.65022	no
MA	SupT1_FLAG	Assay_C	ENSG00000120802	TMPO	protein_coding	1.34745	2.02841e-16	4.59802	no
MA	SupT1_FLAG	Assay_C	ENSG00000106344	RBM28	protein_coding	1.67302	1.37929e-29	4.55386	no
MA	SupT1_FLAG	Assay_C	ENSG00000100220	RTCB	protein_coding	1.96295	2.71783e-57	4.53751	no
MA	SupT1_FLAG	Assay_C	ENSG00000101310	SEC23B	protein_coding	2.03381	4.87675e-36	4.52668	no
MA	SupT1_FLAG	Assay_C	ENSG00000125304	TM9SF2	protein_coding	1.92279	6.10207e-29	4.48503	no
MA	SupT1_FLAG	Assay_C	ENSG00000123983	ACSL3	protein_coding	2.41033	3.24624e-22	4.45862	no
MA	SupT1_FLAG	Assay_C	ENSG00000198961	PJA2	protein_coding	2.01278	2.27993e-37	4.45366	no
MA	SupT1_FLAG	Assay_C	ENSG00000115419	GLS	protein_coding	1.70005	1.86793e-31	4.42464	no
MA	SupT1_FLAG	Assay_C	ENSG00000120756	PLS1	protein_coding	2.79346	8.6969e-40	4.39625	no
MA	SupT1_FLAG	Assay_C	ENSG00000085840	ORC1	protein_coding	1.89692	1.62239e-20	4.38833	no
MA	SupT1_FLAG	Assay_C	ENSG00000124571	XPO5	protein_coding	1.71968	2.84444e-32	4.33334	no
MA	SupT1_FLAG	Assay_C	ENSG00000073578	SDHA	protein_coding	1.42794	5.7821e-50	4.33155	no
MA	SupT1_FLAG	Assay_C	ENSG00000059573	ALDH18A1	protein_coding	1.51759	1.09317e-33	4.31602	no
MA	SupT1_FLAG	Assay_C	ENSG00000100883	SRP54	protein_coding	1.88387	3.80248e-42	4.29612	no
MA	SupT1_FLAG	Assay_C	ENSG00000006744	ELAC2	protein_coding	1.48119	1.93014e-24	4.26186	no
MA	SupT1_FLAG	Assay_C	ENSG00000091140	DLD	protein_coding	1.79363	5.03809e-29	4.25759	no
MA	SupT1_FLAG	Assay_C	ENSG00000119041	GTF3C3	protein_coding	2.04638	7.86631e-16	4.25055	no
MA	SupT1_FLAG	Assay_C	ENSG00000176658	MYO1D	protein_coding	3.29337	1.06428e-37	4.24812	no
MA	SupT1_FLAG	Assay_C	ENSG00000162613	FUBP1	protein_coding	1.59865	8.24947e-32	4.19979	no
MA	SupT1_FLAG	Assay_C	ENSG00000101811	CSTF2	protein_coding	1.91971	3.12812e-34	4.17871	no
MA	SupT1_FLAG	Assay_C	ENSG00000105568	PPP2R1A	protein_coding	1.68516	5.30976e-23	4.15899	no
MA	SupT1_FLAG	Assay_C	ENSG00000136156	ITM2B	protein_coding	1.62647	1.73974e-27	4.09287	no
MA	SupT1_FLAG	Assay_C	ENSG00000167513	CDT1	protein_coding	1.61154	9.8396e-16	4.01334	no
MA	SupT1_FLAG	Assay_C	ENSG00000171566	PLRG1	protein_coding	2.09204	4.85e-39	3.99693	no
MA	SupT1_FLAG	Assay_C	ENSG00000141385	AFG3L2	protein_coding	1.40539	1.19087e-24	3.99387	no
MA	SupT1_FLAG	Assay_C	ENSG00000101608	MYL12A	protein_coding	1.50951	7.62661e-19	3.98694	no
MA	SupT1_FLAG	Assay_C	ENSG00000084733	RAB10	protein_coding	1.26179	1.53556e-20	3.98537	no
MA	SupT1_FLAG	Assay_C	ENSG00000163636	PSMD6	protein_coding	1.72142	3.19819e-42	3.98378	no
MA	SupT1_FLAG	Assay_C	ENSG00000056097	ZFR	protein_coding	1.38123	7.92736e-18	3.89953	no
MA	SupT1_FLAG	Assay_C	ENSG00000197579	TOPORS	protein_coding	2.00959	3.44523e-16	3.84955	no
MA	SupT1_FLAG	Assay_C	ENSG00000143183	TMCO1	protein_coding	1.29793	1.58329e-20	3.84938	no
MA	SupT1_FLAG	Assay_C	ENSG00000174173	TRMT10C	protein_coding	3.01526	4.45667e-37	3.8491	no
MA	SupT1_FLAG	Assay_C	ENSG00000083720	OXCT1	protein_coding	1.47029	1.1327e-22	3.75648	no
MA	SupT1_FLAG	Assay_C	ENSG00000198420	TCAF1	protein_coding	2.51441	6.94742e-29	3.75063	no
MA	SupT1_FLAG	Assay_C	ENSG00000173545	ZNF622	protein_coding	1.81113	1.00463e-16	3.74974	no
MA	SupT1_FLAG	Assay_C	ENSG00000189057	FAM111B	protein_coding	1.93007	6.34362e-26	3.73464	no
MA	SupT1_FLAG	Assay_C	ENSG00000122729	ACO1	protein_coding	2.55265	1.24248e-54	3.7318	no
MA	SupT1_FLAG	Assay_C	ENSG00000131828	PDHA1	protein_coding	1.43468	2.19953e-26	3.71833	no
MA	SupT1_FLAG	Assay_C	ENSG00000068366	ACSL4	protein_coding	2.00944	2.47462e-27	3.67837	no
MA	SupT1_FLAG	Assay_C	ENSG00000126254	RBM42	protein_coding	1.85586	1.72901e-37	3.64394	no
MA	SupT1_FLAG	Assay_C	ENSG00000101146	RAE1	protein_coding	2.16919	4.36786e-55	3.59605	no
MA	SupT1_FLAG	Assay_C	ENSG00000138663	COPS4	protein_coding	1.95911	2.05243e-19	3.54756	no
MA	SupT1_FLAG	Assay_C	ENSG00000104889	RNASEH2A	protein_coding	1.33224	1.23849e-18	3.5466	no
MA	SupT1_FLAG	Assay_C	ENSG00000121486	TRMT1L	protein_coding	2.24074	4.03108e-31	3.54	no
MA	SupT1_FLAG	Assay_C	ENSG00000108651	UTP6	protein_coding	1.80071	1.54181e-31	3.49937	no
MA	SupT1_FLAG	Assay_C	ENSG00000177105	RHOG	protein_coding	2.28618	1.10812e-40	3.41281	no
MA	SupT1_FLAG	Assay_C	ENSG00000106305	AIMP2	protein_coding	2.21047	4.37735e-25	3.37027	no
MA	SupT1_FLAG	Assay_C	ENSG00000035403	VCL	protein_coding	2.44502	5.78335e-45	3.35251	no
MA	SupT1_FLAG	Assay_C	ENSG00000203760	CENPW	protein_coding	2.02254	6.02416e-18	3.32699	no
MA	SupT1_FLAG	Assay_C	ENSG00000277791	PSMB3	protein_coding	1.94655	1.45455e-19	3.31417	no
MA	SupT1_FLAG	Assay_C	ENSG00000169189	NSMCE1	protein_coding	1.82044	3.20365e-21	3.29788	no
MA	SupT1_FLAG	Assay_C	ENSG00000149781	FERMT3	protein_coding	2.01566	3.83099e-17	3.28253	no
MA	SupT1_FLAG	Assay_C	ENSG00000085719	CPNE3	protein_coding	2.26997	9.2217e-20	3.25752	no
MA	SupT1_FLAG	Assay_C	ENSG00000164111	ANXA5	protein_coding	2.06846	3.49265e-35	3.23959	no
MA	SupT1_FLAG	Assay_C	ENSG00000175203	DCTN2	protein_coding	1.53191	3.60092e-27	3.17791	no
MA	SupT1_FLAG	Assay_C	ENSG00000163104	SMARCAD1	protein_coding	1.74036	5.81231e-19	3.17786	no
MA	SupT1_FLAG	Assay_C	ENSG00000137055	PLAA	protein_coding	1.99541	6.28684e-36	3.176	no
MA	SupT1_FLAG	Assay_C	ENSG00000115902	SLC1A4	protein_coding	1.97598	3.97237e-49	3.15056	no
MA	SupT1_FLAG	Assay_C	ENSG00000002549	LAP3	protein_coding	2.00973	8.26135e-22	3.15049	no
MA	SupT1_FLAG	Assay_C	ENSG00000046604	DSG2	protein_coding	2.28244	2.62191e-31	3.14565	no
MA	SupT1_FLAG	Assay_C	ENSG00000139734	DIAPH3	protein_coding	1.63913	4.69603e-28	3.13088	no
MA	SupT1_FLAG	Assay_C	ENSG00000138801	PAPSS1	protein_coding	1.74944	2.16915e-28	3.12641	no
MA	SupT1_FLAG	Assay_C	ENSG00000004487	KDM1A	protein_coding	1.20533	4.27357e-20	3.09629	no
MA	SupT1_FLAG	Assay_C	ENSG00000085377	PREP	protein_coding	2.30804	5.45546e-31	3.09338	no
MA	SupT1_FLAG	Assay_C	ENSG00000170312	CDK1	protein_coding	1.56166	4.97912e-22	3.06995	no
MA	SupT1_FLAG	Assay_C	ENSG00000162191	UBXN1	protein_coding	1.28171	1.43071e-29	3.0315	no
MA	SupT1_FLAG	Assay_C	ENSG00000132967	HMGB1P5	transcribed_processed_pseudogene	1.47608	4.61227e-16	3.02957	no
MA	SupT1_FLAG	Assay_C	ENSG00000125835	SNRPB	protein_coding	1.49181	8.53357e-33	3.0246	no
MA	SupT1_FLAG	Assay_C	ENSG00000134602	STK26	protein_coding	1.64331	8.30326e-40	3.01281	no
MA	SupT1_FLAG	Assay_C	ENSG00000186416	NKRF	protein_coding	2.23476	3.70146e-46	3.00226	no
MA	SupT1_FLAG	Assay_C	ENSG00000179119	SPTY2D1	protein_coding	1.65441	3.25895e-17	2.91086	no
MA	SupT1_FLAG	Assay_C	ENSG00000117593	DARS2	protein_coding	1.83127	1.92157e-33	2.90184	no
MA	SupT1_FLAG	Assay_C	ENSG00000105486	LIG1	protein_coding	1.19793	7.73421e-18	2.89963	no
MA	SupT1_FLAG	Assay_C	ENSG00000142507	PSMB6	protein_coding	1.18715	6.6836e-18	2.86359	no
MA	SupT1_FLAG	Assay_C	ENSG00000107651	SEC23IP	protein_coding	1.59679	4.27337e-18	2.84685	no
MA	SupT1_FLAG	Assay_C	ENSG00000125630	POLR1B	protein_coding	1.54662	1.43007e-25	2.7876	no
MA	SupT1_FLAG	Assay_C	ENSG00000136108	CKAP2	protein_coding	1.53107	2.4402e-23	2.75657	no
MA	SupT1_FLAG	Assay_C	ENSG00000275700	AATF	protein_coding	1.35432	4.39724e-46	2.75376	no
MA	SupT1_FLAG	Assay_C	ENSG00000168003	SLC3A2	protein_coding	1.82268	8.84556e-22	2.66766	no
MA	SupT1_FLAG	Assay_C	ENSG00000105819	PMPCB	protein_coding	1.37821	1.51076e-28	2.66414	no
MA	SupT1_FLAG	Assay_C	ENSG00000100567	PSMA3	protein_coding	1.51361	3.29677e-19	2.64755	no
MA	SupT1_FLAG	Assay_C	ENSG00000176476	SGF29	protein_coding	1.81094	5.47486e-16	2.61493	no
MA	SupT1_FLAG	Assay_C	ENSG00000100983	GSS	protein_coding	1.80151	1.08526e-24	2.60028	no
MA	SupT1_FLAG	Assay_C	ENSG00000127837	AAMP	protein_coding	1.32152	1.96254e-16	2.5396	no
MA	SupT1_FLAG	Assay_C	ENSG00000023330	ALAS1	protein_coding	1.71828	1.678e-31	2.53558	no
MA	SupT1_FLAG	Assay_C	ENSG00000167815	PRDX2	protein_coding	1.40538	5.58396e-20	2.50208	no
MA	SupT1_FLAG	Assay_C	ENSG00000150768	DLAT	protein_coding	1.36367	2.65947e-22	2.49028	no
MA	SupT1_FLAG	Assay_C	ENSG00000185825	BCAP31	protein_coding	1.33332	7.61088e-16	2.46138	no
MA	SupT1_FLAG	Assay_C	ENSG00000196262	PPIA	protein_coding	1.23903	8.69373e-38	2.43804	no
MA	SupT1_FLAG	Assay_C	ENSG00000111897	SERINC1	protein_coding	2.50359	2.38557e-16	2.39393	no
MA	SupT1_FLAG	Assay_C	ENSG00000122882	ECD	protein_coding	2.25618	5.49867e-30	2.39231	no
MA	SupT1_FLAG	Assay_C	ENSG00000148834	GSTO1	protein_coding	1.90579	7.78192e-16	2.37973	no
MA	SupT1_FLAG	Assay_C	ENSG00000104960	PTOV1	protein_coding	1.64691	1.40441e-15	2.32709	no
MA	SupT1_FLAG	Assay_C	ENSG00000011260	UTP18	protein_coding	1.3988	3.01735e-22	2.32081	no
MA	SupT1_FLAG	Assay_C	ENSG00000176087	SLC35A4	protein_coding	1.48466	8.02894e-24	2.30292	no
MA	SupT1_FLAG	Assay_C	ENSG00000113575	PPP2CA	protein_coding	1.46863	1.16832e-20	2.27737	no
MA	SupT1_FLAG	Assay_C	ENSG00000070761	CFAP20	protein_coding	1.46904	9.09808e-23	2.27686	no
MA	SupT1_FLAG	Assay_C	ENSG00000131100	ATP6V1E1	protein_coding	1.55013	3.09083e-25	2.27237	no
MA	SupT1_FLAG	Assay_C	ENSG00000169251	NMD3	protein_coding	1.67291	8.84556e-22	2.27074	no
MA	SupT1_FLAG	Assay_C	ENSG00000153132	CLGN	protein_coding	2.43399	3.48118e-24	2.26841	no
MA	SupT1_FLAG	Assay_C	ENSG00000127824	TUBA4A	protein_coding	3.15985	1.4663e-32	2.26475	no
MA	SupT1_FLAG	Assay_C	ENSG00000134684	YARS1	protein_coding	1.21232	5.17566e-17	2.23612	no
MA	SupT1_FLAG	Assay_C	ENSG00000120696	KBTBD7	protein_coding	2.36403	1.61794e-22	2.22773	no
MA	SupT1_FLAG	Assay_C	ENSG00000135506	OS9	protein_coding	1.44887	2.0334e-47	2.20594	no
MA	SupT1_FLAG	Assay_C	ENSG00000136436	CALCOCO2	protein_coding	1.41334	1.29283e-19	2.17792	no
MA	SupT1_FLAG	Assay_C	ENSG00000117592	PRDX6	protein_coding	1.52095	4.05243e-18	2.17611	no
MA	SupT1_FLAG	Assay_C	ENSG00000112312	GMNN	protein_coding	1.25758	6.55597e-18	2.14319	no
MA	SupT1_FLAG	Assay_C	ENSG00000146842	TMEM209	protein_coding	1.96838	3.28911e-35	2.13364	no
MA	SupT1_FLAG	Assay_C	ENSG00000156697	UTP14A	protein_coding	1.43685	6.65852e-32	2.12681	no
MA	SupT1_FLAG	Assay_C	ENSG00000138433	CIR1	protein_coding	2.00905	4.26486e-44	2.12679	no
MA	SupT1_FLAG	Assay_C	ENSG00000204472	AIF1	protein_coding	2.00467	1.28797e-21	2.12528	no
MA	SupT1_FLAG	Assay_C	ENSG00000030582	GRN	protein_coding	2.55441	2.37831e-19	2.05573	no
MA	SupT1_FLAG	Assay_C	ENSG00000110047	EHD1	protein_coding	1.5641	1.67841e-16	2.02395	no
MA	SupT1_FLAG	Assay_C	ENSG00000102103	PQBP1	protein_coding	1.55235	8.25043e-18	2.02129	no
MA	SupT1_FLAG	Assay_C	ENSG00000176102	CSTF3	protein_coding	2.13395	1.2458e-42	2.0046	no
MA	SupT1_FLAG	Assay_C	ENSG00000198604	BAZ1A	protein_coding	1.3652	1.21415e-26	1.99903	no
MA	SupT1_FLAG	Assay_C	ENSG00000138029	HADHB	protein_coding	1.78584	4.86277e-24	1.99391	no
MA	SupT1_FLAG	Assay_C	ENSG00000197170	PSMD12	protein_coding	1.61715	4.02464e-19	1.96344	no
MA	SupT1_FLAG	Assay_C	ENSG00000066422	ZBTB11	protein_coding	1.91717	4.64208e-34	1.93868	no
MA	SupT1_FLAG	Assay_C	ENSG00000100401	RANGAP1	protein_coding	1.48975	3.20288e-20	1.92308	no
MA	SupT1_FLAG	Assay_C	ENSG00000242372	EIF6	protein_coding	1.76104	2.05243e-19	1.89408	no
MA	SupT1_FLAG	Assay_C	ENSG00000111880	RNGTT	protein_coding	2.2629	1.00453e-24	1.88087	no
MA	SupT1_FLAG	Assay_C	ENSG00000196455	PIK3R4	protein_coding	1.80333	7.19506e-16	1.85694	no
MA	SupT1_FLAG	Assay_C	ENSG00000139372	TDG	protein_coding	1.43451	2.04419e-23	1.83894	no
MA	SupT1_FLAG	Assay_C	ENSG00000120053	GOT1	protein_coding	2.20501	5.48153e-25	1.83694	no
MA	SupT1_FLAG	Assay_C	ENSG00000133313	CNDP2	protein_coding	1.90031	5.1899e-26	1.83105	no
MA	SupT1_FLAG	Assay_C	ENSG00000169299	PGM2	protein_coding	1.32306	1.51453e-20	1.81135	no
MA	SupT1_FLAG	Assay_C	ENSG00000005194	CIAPIN1	protein_coding	1.92078	6.18713e-32	1.80037	no
MA	SupT1_FLAG	Assay_C	ENSG00000112640	PPP2R5D	protein_coding	1.54958	1.89947e-38	1.77178	no
MA	SupT1_FLAG	Assay_C	ENSG00000110448	CD5	protein_coding	1.69355	9.71872e-24	1.76692	no
MA	SupT1_FLAG	Assay_C	ENSG00000156709	AIFM1	protein_coding	1.33275	2.47462e-27	1.73118	no
MA	SupT1_FLAG	Assay_C	ENSG00000143337	TOR1AIP1	protein_coding	1.26544	8.53852e-21	1.69886	no
MA	SupT1_FLAG	Assay_C	ENSG00000175931	UBE2O	protein_coding	1.34361	2.11738e-17	1.69362	no
MA	SupT1_FLAG	Assay_C	ENSG00000189369	GSPT2	protein_coding	2.05604	2.5623e-27	1.69201	no
MA	SupT1_FLAG	Assay_C	ENSG00000155827	RNF20	protein_coding	1.54086	3.70738e-35	1.68692	no
MA	SupT1_FLAG	Assay_C	ENSG00000086827	ZW10	protein_coding	1.69738	1.3871e-37	1.67665	no
MA	SupT1_FLAG	Assay_C	ENSG00000094914	AAAS	protein_coding	1.44436	1.46166e-16	1.63212	no
MA	SupT1_FLAG	Assay_C	ENSG00000102316	MAGED2	protein_coding	1.99972	1.13052e-18	1.61833	no
MA	SupT1_FLAG	Assay_C	ENSG00000172046	USP19	protein_coding	1.4229	1.82928e-17	1.61284	no
MA	SupT1_FLAG	Assay_C	ENSG00000081320	STK17B	protein_coding	1.36208	2.60055e-19	1.6051	no
MA	SupT1_FLAG	Assay_C	ENSG00000111679	PTPN6	protein_coding	1.72202	2.04455e-25	1.58856	no
MA	SupT1_FLAG	Assay_C	ENSG00000140598	EFL1	protein_coding	1.48327	2.19096e-27	1.57332	no
MA	SupT1_FLAG	Assay_C	ENSG00000152684	PELO	protein_coding	2.22799	8.75942e-27	1.57012	no
MA	SupT1_FLAG	Assay_C	ENSG00000116918	TSNAX	protein_coding	1.97245	1.18987e-19	1.542	no
MA	SupT1_FLAG	Assay_C	ENSG00000188342	GTF2F2	protein_coding	1.52387	1.40721e-19	1.51699	no
MA	SupT1_FLAG	Assay_C	ENSG00000205413	SAMD9	protein_coding	1.79343	7.59743e-20	1.50845	no
MA	SupT1_FLAG	Assay_C	ENSG00000074696	HACD3	protein_coding	1.70919	5.02169e-39	1.48357	no
MA	SupT1_FLAG	Assay_C	ENSG00000138442	WDR12	protein_coding	1.46232	6.78461e-16	1.4683	no
MA	SupT1_FLAG	Assay_C	ENSG00000062725	APPBP2	protein_coding	1.68477	7.04788e-27	1.457	no
MA	SupT1_FLAG	Assay_C	ENSG00000139637	MYG1	protein_coding	1.69902	1.90455e-16	1.44895	no
MA	SupT1_FLAG	Assay_C	ENSG00000013503	POLR3B	protein_coding	1.98998	5.58396e-20	1.43175	no
MA	SupT1_FLAG	Assay_C	ENSG00000074319	TSG101	protein_coding	1.49839	9.28605e-18	1.42269	no
MA	SupT1_FLAG	Assay_C	ENSG00000157184	CPT2	protein_coding	1.80432	1.77019e-20	1.39309	no
MA	SupT1_FLAG	Assay_C	ENSG00000105355	PLIN3	protein_coding	1.89329	9.24132e-30	1.38061	no
MA	SupT1_FLAG	Assay_C	ENSG00000122359	ANXA11	protein_coding	2.1042	8.83018e-32	1.37435	no
MA	SupT1_FLAG	Assay_C	ENSG00000147872	PLIN2	protein_coding	2.18421	4.91923e-34	1.35966	no
MA	SupT1_FLAG	Assay_C	ENSG00000092010	PSME1	protein_coding	1.37824	1.87183e-21	1.33641	no
MA	SupT1_FLAG	Assay_C	ENSG00000134014	ELP3	protein_coding	1.6317	3.28604e-16	1.30036	no
MA	SupT1_FLAG	Assay_C	ENSG00000168806	LCMT2	protein_coding	1.62985	2.38295e-19	1.2953	no
MA	SupT1_FLAG	Assay_C	ENSG00000136271	DDX56	protein_coding	1.47833	1.2084e-19	1.27354	no
MA	SupT1_FLAG	Assay_C	ENSG00000167797	CDK2AP2	protein_coding	1.82932	3.15288e-27	1.24395	no
MA	SupT1_FLAG	Assay_C	ENSG00000107798	LIPA	protein_coding	2.7572	5.16241e-17	1.22943	no
MA	SupT1_FLAG	Assay_C	ENSG00000066135	KDM4A	protein_coding	1.57307	2.0221e-39	1.17952	no
MA	SupT1_FLAG	Assay_C	ENSG00000023318	ERP44	protein_coding	1.97969	7.18222e-19	1.1789	no
MA	SupT1_FLAG	Assay_C	ENSG00000135148	TRAFD1	protein_coding	1.54947	1.45935e-27	1.15476	no
MA	SupT1_FLAG	Assay_C	ENSG00000101782	RIOK3	protein_coding	1.49249	1.9486e-18	1.10402	no
MA	SupT1_FLAG	Assay_C	ENSG00000025156	HSF2	protein_coding	1.89575	5.63684e-19	1.10341	no
MA	SupT1_FLAG	Assay_C	ENSG00000164134	NAA15	protein_coding	1.59239	2.29617e-16	1.08862	no
MA	SupT1_FLAG	Assay_C	ENSG00000198554	WDHD1	protein_coding	1.51133	4.82795e-24	1.08288	no
MA	SupT1_FLAG	Assay_C	ENSG00000124228	DDX27	protein_coding	1.36502	6.7399e-17	1.07404	no
MA	SupT1_FLAG	Assay_C	ENSG00000077150	NFKB2	protein_coding	1.76613	1.17007e-24	1.05838	no
MA	SupT1_FLAG	Assay_C	ENSG00000114354	TFG	protein_coding	1.64547	4.07972e-16	1.05745	no
MA	SupT1_FLAG	Assay_C	ENSG00000174953	DHX36	protein_coding	1.45756	1.08283e-23	1.04597	no
MA	SupT1_FLAG	Assay_C	ENSG00000163110	PDLIM5	protein_coding	1.77233	3.2698e-20	1.02772	no
MA	SupT1_FLAG	Assay_C	ENSG00000166788	SAAL1	protein_coding	1.4873	3.92352e-16	1.02706	no
MA	SupT1_FLAG	Assay_C	ENSG00000105851	PIK3CG	protein_coding	1.81473	3.36446e-26	1.0208	no
MA	SupT1_FLAG	Assay_C	ENSG00000126368	NR1D1	protein_coding	1.49925	1.50429e-21	0.983565	no
MA	SupT1_FLAG	Assay_C	ENSG00000140105	WARS1	protein_coding	1.2107	1.74838e-20	0.977939	no
MA	SupT1_FLAG	Assay_C	ENSG00000204351	SKIV2L	protein_coding	1.75629	7.10987e-16	0.942448	no
MA	SupT1_FLAG	Assay_C	ENSG00000176986	SEC24C	protein_coding	1.43377	4.92784e-22	0.917395	no
MA	SupT1_FLAG	Assay_C	ENSG00000130830	MPP1	protein_coding	1.79027	1.37989e-17	0.875203	no
MA	SupT1_FLAG	Assay_C	ENSG00000198642	KLHL9	protein_coding	1.6219	8.34945e-20	0.810514	no
MA	SupT1_FLAG	Assay_C	ENSG00000116977	LGALS8	protein_coding	1.28415	1.20989e-22	0.808828	no
MA	SupT1_FLAG	Assay_C	ENSG00000118873	RAB3GAP2	protein_coding	1.63084	2.84354e-20	0.808078	no
MA	SupT1_FLAG	Assay_C	ENSG00000197557	TTC30A	protein_coding	2.31095	5.36537e-20	0.78635	no
MA	SupT1_FLAG	Assay_C	ENSG00000171806	METTL18	protein_coding	2.3727	1.09832e-22	0.774391	no
MA	SupT1_FLAG	Assay_C	ENSG00000198934	MAGEE1	protein_coding	2.04202	7.18207e-20	0.76966	no
MA	SupT1_FLAG	Assay_C	ENSG00000165349	SLC7A3	protein_coding	1.94984	2.31383e-30	0.760762	no
MA	SupT1_FLAG	Assay_C	ENSG00000132471	WBP2	protein_coding	1.43435	6.81431e-32	0.753697	no
MA	SupT1_FLAG	Assay_C	ENSG00000141452	RMC1	protein_coding	1.33761	1.00579e-15	0.714804	no
MA	SupT1_FLAG	Assay_C	ENSG00000130305	NSUN5	protein_coding	1.35616	2.78182e-16	0.680737	no
MA	SupT1_FLAG	Assay_C	ENSG00000164244	PRRC1	protein_coding	1.46353	4.75915e-17	0.676965	no
MA	SupT1_FLAG	Assay_C	ENSG00000154767	XPC	protein_coding	1.35556	6.60118e-33	0.640339	no
MA	SupT1_FLAG	Assay_C	ENSG00000115840	SLC25A12	protein_coding	1.54131	1.29912e-16	0.605338	no
MA	SupT1_FLAG	Assay_C	ENSG00000087586	AURKA	protein_coding	1.33332	8.93998e-16	0.594454	no
MA	SupT1_FLAG	Assay_C	ENSG00000178719	GRINA	protein_coding	2.34686	2.81174e-17	0.568442	no
MA	SupT1_FLAG	Assay_C	ENSG00000127463	EMC1	protein_coding	1.21247	6.33643e-18	0.56567	no
MA	SupT1_FLAG	Assay_C	ENSG00000112697	TMEM30A	protein_coding	1.31481	1.04307e-17	0.503219	no
MA	SupT1_FLAG	Assay_C	ENSG00000037474	NSUN2	protein_coding	1.20646	9.23901e-28	0.433926	no
MA	SupT1_FLAG	Assay_C	ENSG00000138768	USO1	protein_coding	1.4591	6.28458e-18	0.42975	no
MA	SupT1_FLAG	Assay_C	ENSG00000145041	DCAF1	protein_coding	1.32839	1.53939e-24	0.407032	no
MA	SupT1_FLAG	Assay_C	ENSG00000183199	HSP90AB3P	processed_pseudogene	3.14981	2.32272e-17	0.396618	no
MA	SupT1_FLAG	Assay_C	ENSG00000116903	EXOC8	protein_coding	1.25818	6.63663e-16	0.392825	no
MA	SupT1_FLAG	Assay_C	ENSG00000105835	NAMPT	protein_coding	1.35055	3.54011e-17	0.388206	no
MA	SupT1_FLAG	Assay_C	ENSG00000102870	ZNF629	protein_coding	1.38279	2.87529e-16	0.387299	no
MA	SupT1_FLAG	Assay_C	ENSG00000138629	UBL7	protein_coding	1.4819	8.96334e-16	0.364675	no
MA	SupT1_FLAG	Assay_C	ENSG00000221914	PPP2R2A	protein_coding	1.51842	1.40743e-29	0.355779	no
MA	SupT1_FLAG	Assay_C	ENSG00000114054	PCCB	protein_coding	1.28498	3.07863e-19	0.302686	no
MA	SupT1_FLAG	Assay_C	ENSG00000052802	MSMO1	protein_coding	2.02742	6.83608e-17	0.271974	no
MA	SupT1_FLAG	Assay_C	ENSG00000164815	ORC5	protein_coding	1.77623	6.53946e-16	0.258261	no
MA	SupT1_FLAG	Assay_C	ENSG00000137807	KIF23	protein_coding	1.18457	5.80141e-19	0.246318	no
MA	SupT1_FLAG	Assay_C	ENSG00000165943	MOAP1	protein_coding	1.52418	3.51564e-16	0.202603	no
MA	SupT1_FLAG	Assay_C	ENSG00000101407	TTI1	protein_coding	1.27307	1.88591e-22	0.164966	no
MA	SupT1_FLAG	Assay_C	ENSG00000165609	NUDT5	protein_coding	1.21988	1.53455e-20	0.102961	no
MA	SupT1_FLAG	Assay_C	ENSG00000270647	TAF15	protein_coding	1.55223	4.31872e-38	0.0814138	no
MA	SupT1_FLAG	Assay_C	ENSG00000104129	DNAJC17	protein_coding	1.50678	1.04117e-16	0.0238563	no
MA	SupT1_FLAG	Assay_C	ENSG00000132773	TOE1	protein_coding	1.32061	2.73136e-16	-0.0668718	no
MA	SupT1_FLAG	Assay_C	ENSG00000108588	CCDC47	protein_coding	1.36855	3.06219e-21	-0.131977	no
MA	SupT1_FLAG	Assay_C	ENSG00000173145	NOC3L	protein_coding	1.7797	1.46397e-21	-0.133244	no
MA	SupT1_FLAG	Assay_C	ENSG00000172270	BSG	protein_coding	1.25926	1.7288e-27	-0.166432	no
MA	SupT1_FLAG	Assay_C	ENSG00000174106	LEMD3	protein_coding	1.3358	2.2858e-19	-0.208067	no
MA	SupT1_FLAG	Assay_C	ENSG00000186185	KIF18B	protein_coding	1.37951	2.65505e-22	-0.237568	no
MA	SupT1_FLAG	Assay_C	ENSG00000213190	MLLT11	protein_coding	1.4222	4.15119e-17	-0.240387	no
MA	SupT1_FLAG	Assay_C	ENSG00000100266	PACSIN2	protein_coding	1.25253	4.2987e-18	-0.322513	no
MA	SupT1_FLAG	Assay_C	ENSG00000136381	IREB2	protein_coding	1.1842	1.20107e-16	-0.383061	no
MA	SupT1_FLAG	Assay_C	ENSG00000169221	TBC1D10B	protein_coding	1.4147	1.61689e-27	-0.426765	no
MA	SupT1_FLAG	Assay_C	ENSG00000161813	LARP4	protein_coding	1.18878	6.8097e-19	-0.427509	no
MA	SupT1_FLAG	Assay_C	ENSG00000163527	STT3B	protein_coding	1.23469	5.11686e-24	-0.54917	no
MA	SupT1_FLAG	Assay_C	ENSG00000058262	SEC61A1	protein_coding	1.50925	2.06192e-17	-0.629456	no
MA	SupT1_FLAG	Assay_C	ENSG00000013725	CD6	protein_coding	1.37948	4.4449e-16	-0.711789	no
MA	SupT1_FLAG	Assay_C	ENSG00000139644	TMBIM6	protein_coding	1.30039	9.33771e-27	-0.739145	no
MA	SupT1_FLAG	Assay_C	ENSG00000101911	PRPS2	protein_coding	1.4139	3.72732e-17	-0.911094	no
MA	SupT1_FLAG	Assay_C	ENSG00000029363	BCLAF1	protein_coding	1.18825	3.95139e-18	-1.10024	no
MA	SupT1_FLAG	Assay_C	ENSG00000145868	FBXO38	protein_coding	1.27156	1.957e-16	-1.15394	no
MA	SupT1_FLAG	Assay_C	ENSG00000123146	ADGRE5	protein_coding	1.50241	9.75399e-18	-1.19671	no
MA	SupT1_FLAG	Assay_C	ENSG00000133318	RTN3	protein_coding	1.28143	8.0815e-32	-1.36837	no
MA	SupT1_FLAG	Assay_C	ENSG00000100380	ST13	protein_coding	1.37242	3.40491e-23	-1.51701	no
MA	SupT1_FLAG	Assay_C	ENSG00000175097	RAG2	protein_coding	1.29268	4.50671e-19	-1.70928	no
MA	SupT1_FLAG	Assay_C	ENSG00000079616	KIF22	protein_coding	1.27387	9.65135e-43	-1.71058	no
MA	SupT1_FLAG	Assay_C	ENSG00000077420	APBB1IP	protein_coding	1.29751	9.78368e-17	-1.71072	no
MA	SupT1_FLAG	Assay_C	ENSG00000204574	ABCF1	protein_coding	1.2276	7.21469e-28	-2.54943	no
MA	SupT1_FLAG	Assay_C	ENSG00000175130	MARCKSL1	protein_coding	1.19269	9.16748e-27	-2.67229	no
MA	SupT1_FLAG	Assay_C	ENSG00000198743	SLC5A3	protein_coding	1.28908	7.3271e-23	-3.61497	no
MA	SupT1_FLAG	Assay_C	ENSG00000107581	EIF3A	protein_coding	1.30405	2.32141e-24	-3.87681	no
MA	SupT1_FLAG	Assay_C	ENSG00000142192	APP	protein_coding	1.24681	3.9007e-26	-3.9574	no
MA	SupT1_FLAG	Assay_C	ENSG00000149136	SSRP1	protein_coding	1.20894	1.57705e-20	-5.26798	no
MA	SupT1_FLAG	Assay_C	ENSG00000147274	RBMX	protein_coding	1.25378	1.95885e-23	-8.22445	no
MA	SupT1_FLAG	Assay_C	ENSG00000009954	BAZ1B	protein_coding	1.39542	7.58628e-34	-14.047	no
MA	SupT1_Inf_FLAG	Assay_D	Homo_sapiens_tRNA-SeC-TCA-1-1	Homo_sapiens_tRNA-SeC-TCA-1-1	tRNA	6.14621	8.7976e-196	4380.36	no
MA	SupT1_Inf_FLAG	Assay_D	ENSG00000143375	CGN	protein_coding	3.63082	3.9013e-51	125.493	no
MA	SupT1_Inf_FLAG	Assay_D	ENSG00000183963	SMTN	protein_coding	3.047	3.60895e-28	63.7739	no
MA	SupT1_Inf_FLAG	Assay_D	ENSG00000184922	FMNL1	protein_coding	2.07426	1.18226e-14	52.7808	no
MA	SupT1_Inf_FLAG	Assay_D	ENSG00000138162	TACC2	protein_coding	4.25415	7.10861e-08	40.4333	no
MA	SupT1_Inf_FLAG	Assay_D	ENSG00000177051	FBXO46	protein_coding	2.54665	1.21328e-25	19.5831	no
MA	SupT1_Inf_FLAG	Assay_D	ENSG00000196586	MYO6	protein_coding	3.16411	0.00256585	8.28468	no
MA	SupT1_Inf_FLAG	Assay_D	ENSG00000238018	ENSG00000238018	lncRNA	5.0058	7.6625e-22	8.11445	no
MA	SupT1_Inf_FLAG	Assay_D	ENSG00000173898	SPTBN2	protein_coding	3.21243	8.69419e-64	6.76371	no
MA	SupT1_Inf_FLAG	Assay_D	Homo_sapiens_tRNA-Val-TAC-2-1	Homo_sapiens_tRNA-Val-TAC-2-1	tRNA	2.30155	6.41055e-12	6.08078	no
MA	SupT1_Inf_FLAG	Assay_D	ENSG00000128833	MYO5C	protein_coding	2.86032	1.65908e-32	2.83287	no
MA	SupT1_Inf_FLAG	Assay_D	ENSG00000214820	MPRIPP1	processed_pseudogene	2.89794	1.11417e-11	2.45696	no
MA	SupT1_Inf_FLAG	Assay_D	ENSG00000137501	SYTL2	protein_coding	2.88411	1.46668e-14	2.05068	no
MA	SupT1_Inf_FLAG	Assay_D	ENSG00000065534	MYLK	protein_coding	2.26562	1.96464e-12	0.931022	no
MA	SupT1_Inf_FLAG	Assay_D	ENSG00000148180	GSN	protein_coding	2.17906	7.81608e-05	0.75004	no
MA	SupT1_Inf_FLAG	Assay_D	ENSG00000261333	CD24P2	processed_pseudogene	5.5284	2.89517e-08	0.525909	no
MA	SupT1_Inf_FLAG	Assay_D	ENSG00000236975	LINC02814	lncRNA	2.06814	0.0099056	0.197435	no
MA	SupT1_Inf_FLAG	Assay_D	ENSG00000200310	RNA5SP215	rRNA_pseudogene	2.22426	0.0135934	0.0582121	no
NC	SupT1_FLAG	Assay_C	ENSG00000142541	RPL13A	protein_coding	2.79242	2.12606e-76	1324.14	yes
NC	SupT1_FLAG	Assay_C	ENSG00000089157	RPLP0	protein_coding	2.48155	1.86059e-40	1072.2	yes
NC	SupT1_FLAG	Assay_C	ENSG00000198034	RPS4X	protein_coding	2.97152	2.9648e-108	688.221	yes
NC	SupT1_FLAG	Assay_C	ENSG00000148303	RPL7A	protein_coding	3.16297	5.268e-110	510.668	yes
NC	SupT1_FLAG	Assay_C	ENSG00000167526	RPL13	protein_coding	2.81317	1.59529e-47	497.275	yes
NC	SupT1_FLAG	Assay_C	ENSG00000115758	ODC1	protein_coding	3.16175	1.21909e-38	474.832	yes
NC	SupT1_FLAG	Assay_C	ENSG00000186468	RPS23	protein_coding	3.2424	8.31074e-77	470.909	yes
NC	SupT1_FLAG	Assay_C	ENSG00000105372	RPS19	protein_coding	3.4481	2.49098e-65	461.731	yes
NC	SupT1_FLAG	Assay_C	ENSG00000136942	RPL35	protein_coding	2.54408	6.55729e-31	430.527	yes
NC	SupT1_FLAG	Assay_C	ENSG00000143774	GUK1	protein_coding	3.70803	1.43268e-61	425.011	yes
NC	SupT1_FLAG	Assay_C	ENSG00000143947	RPS27A	protein_coding	3.17731	3.40559e-52	379.509	yes
NC	SupT1_FLAG	Assay_C	ENSG00000197756	RPL37A	protein_coding	2.64407	9.6801e-107	376.645	yes
NC	SupT1_FLAG	Assay_C	ENSG00000114942	EEF1B2	protein_coding	3.52181	1.924e-193	358.11	yes
NC	SupT1_FLAG	Assay_C	ENSG00000112306	RPS12	protein_coding	3.12664	2.0993e-174	333.546	yes
NC	SupT1_FLAG	Assay_C	ENSG00000123143	PKN1	protein_coding	2.93797	1.4325e-97	322.165	yes
NC	SupT1_FLAG	Assay_C	ENSG00000109475	RPL34	protein_coding	3.70708	2.61256e-71	291.307	yes
NC	SupT1_FLAG	Assay_C	ENSG00000063177	RPL18	protein_coding	2.69056	1.7288e-135	278.45	yes
NC	SupT1_FLAG	Assay_C	ENSG00000147403	RPL10	protein_coding	2.82378	5.09085e-46	267.866	yes
NC	SupT1_FLAG	Assay_C	ENSG00000171863	RPS7	protein_coding	3.0777	4.41952e-29	252.826	yes
NC	SupT1_FLAG	Assay_C	ENSG00000131143	COX4I1	protein_coding	3.24276	2.4807e-110	244.928	yes
NC	SupT1_FLAG	Assay_C	ENSG00000083845	RPS5	protein_coding	3.19954	5.96219e-30	243.824	yes
NC	SupT1_FLAG	Assay_C	ENSG00000105193	RPS16	protein_coding	2.96605	2.02178e-26	240.797	yes
NC	SupT1_FLAG	Assay_C	ENSG00000131469	RPL27	protein_coding	2.5649	1.23654e-84	239.602	yes
NC	SupT1_FLAG	Assay_C	ENSG00000152234	ATP5F1A	protein_coding	2.26499	1.1121e-38	231.85	yes
NC	SupT1_FLAG	Assay_C	ENSG00000198755	RPL10A	protein_coding	2.96877	9.60875e-47	226.652	yes
NC	SupT1_FLAG	Assay_C	ENSG00000145425	RPS3A	protein_coding	3.38473	1.41161e-64	216.514	yes
NC	SupT1_FLAG	Assay_C	ENSG00000171858	RPS21	protein_coding	3.18296	2.16477e-71	216.364	yes
NC	SupT1_FLAG	Assay_C	ENSG00000145592	RPL37	protein_coding	2.44665	1.6848e-106	203.196	yes
NC	SupT1_FLAG	Assay_C	ENSG00000111669	TPI1	protein_coding	2.40478	3.09679e-30	186.976	yes
NC	SupT1_FLAG	Assay_C	ENSG00000168159	RNF187	protein_coding	2.59452	1.10733e-41	165.32	yes
NC	SupT1_FLAG	Assay_C	ENSG00000170889	RPS9	protein_coding	3.24981	1.14113e-34	154.123	yes
NC	SupT1_FLAG	Assay_C	ENSG00000175416	CLTB	protein_coding	2.88145	1.33685e-27	153.247	yes
NC	SupT1_FLAG	Assay_C	ENSG00000163682	RPL9	protein_coding	2.66606	8.09743e-39	152.083	yes
NC	SupT1_FLAG	Assay_C	ENSG00000169714	CNBP	protein_coding	2.35909	8.2326e-107	151.336	yes
NC	SupT1_FLAG	Assay_C	ENSG00000182054	IDH2	protein_coding	2.08795	3.10456e-69	142.639	yes
NC	SupT1_FLAG	Assay_C	ENSG00000149100	EIF3M	protein_coding	2.52801	2.84961e-46	142.429	yes
NC	SupT1_FLAG	Assay_C	ENSG00000123144	TRIR	protein_coding	2.60871	8.9699e-118	139.808	yes
NC	SupT1_FLAG	Assay_C	ENSG00000175166	PSMD2	protein_coding	2.08791	8.5309e-109	137.754	yes
NC	SupT1_FLAG	Assay_C	ENSG00000140943	MBTPS1	protein_coding	2.27673	9.53823e-92	136.774	yes
NC	SupT1_FLAG	Assay_C	ENSG00000175634	RPS6KB2	protein_coding	2.99715	7.7701e-139	136.532	yes
NC	SupT1_FLAG	Assay_C	ENSG00000184990	SIVA1	protein_coding	2.90048	1.4157e-164	131.659	yes
NC	SupT1_FLAG	Assay_C	ENSG00000167468	GPX4	protein_coding	2.96803	1.18394e-42	130.481	yes
NC	SupT1_FLAG	Assay_C	ENSG00000149806	FAU	protein_coding	2.72252	1.77125e-89	129.052	yes
NC	SupT1_FLAG	Assay_C	ENSG00000184900	SUMO3	protein_coding	2.51813	2.15185e-29	128.815	yes
NC	SupT1_FLAG	Assay_C	ENSG00000137312	FLOT1	protein_coding	2.7718	1.2707e-47	115.658	yes
NC	SupT1_FLAG	Assay_C	ENSG00000135624	CCT7	protein_coding	2.77998	2.62128e-57	113.613	yes
NC	SupT1_FLAG	Assay_C	ENSG00000143543	JTB	protein_coding	2.90718	2.21928e-34	112.165	yes
NC	SupT1_FLAG	Assay_C	ENSG00000213719	CLIC1	protein_coding	2.84089	6.7252e-23	106.168	yes
NC	SupT1_FLAG	Assay_C	ENSG00000197006	METTL9	protein_coding	2.88235	3.36362e-84	104.665	yes
NC	SupT1_FLAG	Assay_C	ENSG00000163902	RPN1	protein_coding	2.32278	4.72696e-51	103.86	yes
NC	SupT1_FLAG	Assay_C	ENSG00000187051	RPS19BP1	protein_coding	3.34778	3.02507e-46	100.55	yes
NC	SupT1_FLAG	Assay_C	ENSG00000116670	MAD2L2	protein_coding	2.89432	6.8446e-122	100.48	yes
NC	SupT1_FLAG	Assay_C	ENSG00000105701	FKBP8	protein_coding	2.32056	3.55457e-28	98.9331	yes
NC	SupT1_FLAG	Assay_C	ENSG00000171720	HDAC3	protein_coding	2.78664	1.29352e-72	98.5689	yes
NC	SupT1_FLAG	Assay_C	ENSG00000127184	COX7C	protein_coding	2.64832	6.52947e-25	97.852	yes
NC	SupT1_FLAG	Assay_C	ENSG00000141759	TXNL4A	protein_coding	3.19601	1.44811e-41	96.6486	yes
NC	SupT1_FLAG	Assay_C	ENSG00000141385	AFG3L2	protein_coding	2.25052	7.27115e-72	95.1256	yes
NC	SupT1_FLAG	Assay_C	ENSG00000178952	TUFM	protein_coding	2.24263	1.78184e-24	94.4417	yes
NC	SupT1_FLAG	Assay_C	ENSG00000133872	SARAF	protein_coding	2.74038	1.39267e-31	92.2701	yes
NC	SupT1_FLAG	Assay_C	ENSG00000064115	TM7SF3	protein_coding	2.30754	2.73854e-49	91.941	yes
NC	SupT1_FLAG	Assay_C	ENSG00000179271	GADD45GIP1	protein_coding	2.27362	5.28667e-33	86.9987	yes
NC	SupT1_FLAG	Assay_C	ENSG00000179632	MAF1	protein_coding	2.7013	1.4125e-64	86.8284	yes
NC	SupT1_FLAG	Assay_C	ENSG00000160752	FDPS	protein_coding	2.04788	5.49123e-29	85.9122	yes
NC	SupT1_FLAG	Assay_C	ENSG00000100897	DCAF11	protein_coding	2.37295	5.98258e-67	85.6211	yes
NC	SupT1_FLAG	Assay_C	ENSG00000010256	UQCRC1	protein_coding	2.31841	4.5601e-118	84.841	yes
NC	SupT1_FLAG	Assay_C	ENSG00000140990	NDUFB10	protein_coding	2.57917	1.7812e-28	84.7232	yes
NC	SupT1_FLAG	Assay_C	ENSG00000023902	PLEKHO1	protein_coding	2.553	8.35432e-25	84.2311	yes
NC	SupT1_FLAG	Assay_C	ENSG00000123349	PFDN5	protein_coding	2.67405	6.87814e-59	83.9335	yes
NC	SupT1_FLAG	Assay_C	ENSG00000162191	UBXN1	protein_coding	1.98061	7.30879e-44	83.5727	yes
NC	SupT1_FLAG	Assay_C	ENSG00000124172	ATP5F1E	protein_coding	3.24141	5.7853e-127	83.5665	yes
NC	SupT1_FLAG	Assay_C	ENSG00000116288	PARK7	protein_coding	3.05481	4.67076e-37	79.9555	yes
NC	SupT1_FLAG	Assay_C	ENSG00000126432	PRDX5	protein_coding	2.29711	7.30634e-29	77.6649	yes
NC	SupT1_FLAG	Assay_C	ENSG00000152082	MZT2B	protein_coding	3.39374	6.67375e-56	77.4511	yes
NC	SupT1_FLAG	Assay_C	ENSG00000168393	DTYMK	protein_coding	3.38027	1.5598e-143	76.0735	yes
NC	SupT1_FLAG	Assay_C	ENSG00000125991	ERGIC3	protein_coding	2.90586	1.4429e-136	75.6177	yes
NC	SupT1_FLAG	Assay_C	ENSG00000214026	MRPL23	protein_coding	3.28875	8.93098e-42	71.8766	yes
NC	SupT1_FLAG	Assay_C	ENSG00000093010	COMT	protein_coding	2.93533	8.48571e-48	70.2879	yes
NC	SupT1_FLAG	Assay_C	ENSG00000103266	STUB1	protein_coding	2.76681	4.13214e-87	70.2114	yes
NC	SupT1_FLAG	Assay_C	ENSG00000182307	C8orf33	protein_coding	2.65192	5.45643e-49	69.9185	yes
NC	SupT1_FLAG	Assay_C	ENSG00000104915	STX10	protein_coding	2.72738	1.8912e-127	68.1789	yes
NC	SupT1_FLAG	Assay_C	ENSG00000002586	CD99	protein_coding	2.19374	2.33511e-27	65.7586	yes
NC	SupT1_FLAG	Assay_C	ENSG00000178982	EIF3K	protein_coding	2.95365	9.7903e-32	64.6636	yes
NC	SupT1_FLAG	Assay_C	ENSG00000007520	TSR3	protein_coding	2.75096	2.20497e-36	63.3247	yes
NC	SupT1_FLAG	Assay_C	ENSG00000145494	NDUFS6	protein_coding	2.96605	3.793e-90	62.7223	yes
NC	SupT1_FLAG	Assay_C	ENSG00000079462	PAFAH1B3	protein_coding	2.92621	2.7985e-113	62.246	yes
NC	SupT1_FLAG	Assay_C	ENSG00000180817	PPA1	protein_coding	2.55948	2.60659e-28	61.9556	yes
NC	SupT1_FLAG	Assay_C	ENSG00000115234	SNX17	protein_coding	2.47512	4.49935e-45	61.9549	yes
NC	SupT1_FLAG	Assay_C	ENSG00000163382	NAXE	protein_coding	3.01882	2.57698e-23	61.8976	yes
NC	SupT1_FLAG	Assay_C	ENSG00000120437	ACAT2	protein_coding	2.29992	3.99808e-56	60.609	yes
NC	SupT1_FLAG	Assay_C	ENSG00000154978	VOPP1	protein_coding	2.38704	1.0704e-34	59.6839	yes
NC	SupT1_FLAG	Assay_C	ENSG00000141698	NT5C3B	protein_coding	2.22044	4.31382e-91	58.3591	yes
NC	SupT1_FLAG	Assay_C	ENSG00000102178	UBL4A	protein_coding	3.12746	2.7204e-69	57.3824	yes
NC	SupT1_FLAG	Assay_C	ENSG00000169189	NSMCE1	protein_coding	3.36986	3.19622e-46	57.0012	yes
NC	SupT1_FLAG	Assay_C	ENSG00000123395	ATG101	protein_coding	3.11332	1.52302e-48	55.0487	yes
NC	SupT1_FLAG	Assay_C	ENSG00000090266	NDUFB2	protein_coding	2.93449	1.27414e-58	54.9103	yes
NC	SupT1_FLAG	Assay_C	ENSG00000136280	CCM2	protein_coding	2.46163	8.4004e-104	53.4504	yes
NC	SupT1_FLAG	Assay_C	ENSG00000163444	TMEM183A	protein_coding	2.63693	5.6391e-63	52.6886	yes
NC	SupT1_FLAG	Assay_C	ENSG00000134809	TIMM10	protein_coding	3.76994	1.16328e-72	52.4951	yes
NC	SupT1_FLAG	Assay_C	ENSG00000157778	PSMG3	protein_coding	2.85783	1.33375e-80	52.1912	yes
NC	SupT1_FLAG	Assay_C	ENSG00000099800	TIMM13	protein_coding	2.31891	7.19098e-26	51.5539	yes
NC	SupT1_FLAG	Assay_C	ENSG00000174547	MRPL11	protein_coding	2.72546	6.20299e-26	51.5456	yes
NC	SupT1_FLAG	Assay_C	ENSG00000184887	BTBD6	protein_coding	2.53071	1.02842e-43	51.0273	yes
NC	SupT1_FLAG	Assay_C	ENSG00000115944	COX7A2L	protein_coding	3.19398	1.7668e-56	50.1814	yes
NC	SupT1_FLAG	Assay_C	ENSG00000138073	PREB	protein_coding	2.21084	1.29513e-53	49.2214	yes
NC	SupT1_FLAG	Assay_C	ENSG00000147684	NDUFB9	protein_coding	3.22582	1.48133e-31	48.2603	yes
NC	SupT1_FLAG	Assay_C	ENSG00000169740	ZNF32	protein_coding	3.53224	1.58387e-46	47.977	yes
NC	SupT1_FLAG	Assay_C	ENSG00000136950	ARPC5L	protein_coding	2.55426	6.14431e-42	46.9796	yes
NC	SupT1_FLAG	Assay_C	ENSG00000119326	CTNNAL1	protein_coding	2.45334	1.3092e-103	46.9235	yes
NC	SupT1_FLAG	Assay_C	ENSG00000117691	NENF	protein_coding	2.88847	5.20792e-66	46.5246	yes
NC	SupT1_FLAG	Assay_C	ENSG00000196683	TOMM7	protein_coding	2.97056	1.86398e-26	45.8294	yes
NC	SupT1_FLAG	Assay_C	ENSG00000101255	TRIB3	protein_coding	2.23593	2.09346e-28	45.3355	yes
NC	SupT1_FLAG	Assay_C	ENSG00000134419	RPS15A	protein_coding	2.39235	1.01949e-37	43.7811	yes
NC	SupT1_FLAG	Assay_C	ENSG00000185825	BCAP31	protein_coding	2.60149	1.49299e-29	43.4032	yes
NC	SupT1_FLAG	Assay_C	ENSG00000100060	MFNG	protein_coding	2.2015	1.48645e-27	42.7302	yes
NC	SupT1_FLAG	Assay_C	ENSG00000168286	THAP11	protein_coding	2.60608	4.9271e-111	42.4408	yes
NC	SupT1_FLAG	Assay_C	ENSG00000188186	LAMTOR4	protein_coding	3.21312	4.0706e-132	42.2429	yes
NC	SupT1_FLAG	Assay_C	ENSG00000142507	PSMB6	protein_coding	2.62033	6.11252e-63	41.9005	yes
NC	SupT1_FLAG	Assay_C	ENSG00000160310	PRMT2	protein_coding	1.97053	1.9372e-85	41.8772	yes
NC	SupT1_FLAG	Assay_C	ENSG00000122687	MRM2	protein_coding	2.7178	7.32965e-72	41.5326	yes
NC	SupT1_FLAG	Assay_C	ENSG00000165516	KLHDC2	protein_coding	2.31324	1.44044e-65	40.6117	yes
NC	SupT1_FLAG	Assay_C	ENSG00000149823	VPS51	protein_coding	2.06666	1.84531e-34	38.2449	yes
NC	SupT1_FLAG	Assay_C	ENSG00000159200	RCAN1	protein_coding	2.32593	1.29749e-56	38.0401	yes
NC	SupT1_FLAG	Assay_C	ENSG00000173272	MZT2A	protein_coding	2.78694	9.17568e-46	36.7489	yes
NC	SupT1_FLAG	Assay_C	ENSG00000104889	RNASEH2A	protein_coding	2.08033	1.53281e-57	36.0218	yes
NC	SupT1_FLAG	Assay_C	ENSG00000174775	HRAS	protein_coding	2.33815	4.68464e-34	35.9335	yes
NC	SupT1_FLAG	Assay_C	ENSG00000110711	AIP	protein_coding	2.29667	2.87746e-32	35.9279	yes
NC	SupT1_FLAG	Assay_C	ENSG00000204264	PSMB8	protein_coding	2.47605	7.10691e-54	35.8647	yes
NC	SupT1_FLAG	Assay_C	ENSG00000099795	NDUFB7	protein_coding	2.60862	1.29033e-97	35.8047	yes
NC	SupT1_FLAG	Assay_C	ENSG00000104872	PIH1D1	protein_coding	2.32187	3.2998e-32	35.4125	yes
NC	SupT1_FLAG	Assay_C	ENSG00000130717	UCK1	protein_coding	2.40733	5.81079e-86	35.3165	yes
NC	SupT1_FLAG	Assay_C	ENSG00000103363	ELOB	protein_coding	2.15091	4.71388e-30	34.5783	yes
NC	SupT1_FLAG	Assay_C	ENSG00000214941	ZSWIM7	protein_coding	2.69436	7.69866e-63	34.1832	yes
NC	SupT1_FLAG	Assay_C	ENSG00000135766	EGLN1	protein_coding	2.12217	2.44555e-54	34.0124	yes
NC	SupT1_FLAG	Assay_C	ENSG00000171314	PGAM1	protein_coding	2.23033	2.74873e-29	33.182	yes
NC	SupT1_FLAG	Assay_C	ENSG00000127884	ECHS1	protein_coding	2.68335	2.08908e-48	32.5432	yes
NC	SupT1_FLAG	Assay_C	ENSG00000172922	RNASEH2C	protein_coding	2.15622	9.65621e-60	31.8044	yes
NC	SupT1_FLAG	Assay_C	ENSG00000164087	POC1A	protein_coding	2.54453	1.09913e-79	31.7539	yes
NC	SupT1_FLAG	Assay_C	ENSG00000125863	MKKS	protein_coding	3.20424	1.86534e-48	30.5134	yes
NC	SupT1_FLAG	Assay_C	ENSG00000164258	NDUFS4	protein_coding	2.27029	1.5714e-46	30.2946	yes
NC	SupT1_FLAG	Assay_C	ENSG00000183624	HMCES	protein_coding	2.14505	1.05161e-29	29.6165	yes
NC	SupT1_FLAG	Assay_C	ENSG00000156928	MALSU1	protein_coding	3.24934	1.59529e-47	29.3148	yes
NC	SupT1_FLAG	Assay_C	ENSG00000079739	PGM1	protein_coding	2.07082	4.05334e-23	28.7243	yes
NC	SupT1_FLAG	Assay_C	ENSG00000141552	ANAPC11	protein_coding	2.94987	6.06818e-32	28.4701	yes
NC	SupT1_FLAG	Assay_C	ENSG00000166946	CCNDBP1	protein_coding	2.29242	1.86958e-81	28.2829	yes
NC	SupT1_FLAG	Assay_C	ENSG00000186283	TOR3A	protein_coding	2.83192	1.99427e-46	28.1717	yes
NC	SupT1_FLAG	Assay_C	ENSG00000084072	PPIE	protein_coding	2.4032	7.21056e-55	28.0395	yes
NC	SupT1_FLAG	Assay_C	ENSG00000128463	EMC4	protein_coding	2.53572	5.38732e-26	28.0186	yes
NC	SupT1_FLAG	Assay_C	ENSG00000170846	ENSG00000170846	protein_coding	2.3063	2.06275e-38	27.5713	yes
NC	SupT1_FLAG	Assay_C	ENSG00000175602	CCDC85B	protein_coding	2.92743	4.14278e-69	27.4592	yes
NC	SupT1_FLAG	Assay_C	ENSG00000172116	CD8B	protein_coding	2.24433	4.61889e-60	26.6227	yes
NC	SupT1_FLAG	Assay_C	ENSG00000106268	NUDT1	protein_coding	2.26796	1.88723e-29	26.6106	yes
NC	SupT1_FLAG	Assay_C	ENSG00000132963	POMP	protein_coding	2.8041	3.37142e-42	26.5298	yes
NC	SupT1_FLAG	Assay_C	ENSG00000105379	ETFB	protein_coding	3.01409	2.62672e-47	26.516	yes
NC	SupT1_FLAG	Assay_C	ENSG00000177370	TIMM22	protein_coding	2.4134	9.33555e-53	26.3492	yes
NC	SupT1_FLAG	Assay_C	ENSG00000163344	PMVK	protein_coding	2.86991	6.50995e-26	26.2879	yes
NC	SupT1_FLAG	Assay_C	ENSG00000100417	PMM1	protein_coding	2.58381	8.15031e-62	25.6801	yes
NC	SupT1_FLAG	Assay_C	ENSG00000188986	NELFB	protein_coding	2.46379	4.73787e-49	25.3348	yes
NC	SupT1_FLAG	Assay_C	ENSG00000133597	ADCK2	protein_coding	2.0897	8.00636e-36	25.2154	yes
NC	SupT1_FLAG	Assay_C	ENSG00000274523	RCC1L	protein_coding	1.96028	9.80103e-73	24.9784	yes
NC	SupT1_FLAG	Assay_C	ENSG00000169689	CENPX	protein_coding	3.30463	7.26317e-62	24.6836	yes
NC	SupT1_FLAG	Assay_C	ENSG00000198721	ECI2	protein_coding	2.37399	5.18193e-76	24.4438	yes
NC	SupT1_FLAG	Assay_C	ENSG00000054116	TRAPPC3	protein_coding	2.6065	4.55029e-26	24.1313	yes
NC	SupT1_FLAG	Assay_C	ENSG00000237550	ENSG00000237550	transcribed_processed_pseudogene	2.84066	9.39319e-40	23.8117	yes
NC	SupT1_FLAG	Assay_C	ENSG00000163866	SMIM12	protein_coding	2.45848	5.98607e-66	23.3128	yes
NC	SupT1_FLAG	Assay_C	ENSG00000171604	CXXC5	protein_coding	3.15786	4.36855e-32	23.1196	yes
NC	SupT1_FLAG	Assay_C	ENSG00000233016	SNHG7	lncRNA	2.18447	1.63174e-31	23.0612	yes
NC	SupT1_FLAG	Assay_C	ENSG00000148290	SURF1	protein_coding	3.31965	1.39382e-27	23.059	yes
NC	SupT1_FLAG	Assay_C	ENSG00000147872	PLIN2	protein_coding	2.73795	5.44182e-37	22.009	yes
NC	SupT1_FLAG	Assay_C	ENSG00000171700	RGS19	protein_coding	2.38791	6.71026e-44	21.9933	yes
NC	SupT1_FLAG	Assay_C	ENSG00000137880	GCHFR	protein_coding	3.40387	3.54737e-96	21.1299	yes
NC	SupT1_FLAG	Assay_C	ENSG00000213619	NDUFS3	protein_coding	2.25815	1.74037e-42	20.6139	yes
NC	SupT1_FLAG	Assay_C	ENSG00000107960	STN1	protein_coding	2.24799	4.13817e-37	20.4424	yes
NC	SupT1_FLAG	Assay_C	ENSG00000283041	ENSG00000283041	processed_pseudogene	2.99627	1.3519e-36	20.2269	yes
NC	SupT1_FLAG	Assay_C	ENSG00000144741	SLC25A26	protein_coding	2.71702	2.20872e-57	20.1036	yes
NC	SupT1_FLAG	Assay_C	ENSG00000177971	IMP3	protein_coding	2.64565	1.30573e-65	19.9162	yes
NC	SupT1_FLAG	Assay_C	ENSG00000141401	IMPA2	protein_coding	2.66409	6.25979e-25	19.5306	yes
NC	SupT1_FLAG	Assay_C	ENSG00000148291	SURF2	protein_coding	2.82954	8.12988e-57	18.7868	yes
NC	SupT1_FLAG	Assay_C	ENSG00000164253	WDR41	protein_coding	2.00678	2.03013e-36	18.6067	yes
NC	SupT1_FLAG	Assay_C	ENSG00000236552	RPL13AP5	processed_pseudogene	2.66052	1.8269e-37	18.4865	yes
NC	SupT1_FLAG	Assay_C	ENSG00000132661	NXT1	protein_coding	2.84544	6.229e-74	17.8	yes
NC	SupT1_FLAG	Assay_C	ENSG00000075142	SRI	protein_coding	2.44691	3.99808e-56	17.7337	yes
NC	SupT1_FLAG	Assay_C	ENSG00000008382	MPND	protein_coding	2.093	7.3987e-23	17.4513	yes
NC	SupT1_FLAG	Assay_C	ENSG00000055950	MRPL43	protein_coding	2.59171	1.2376e-53	17.1637	yes
NC	SupT1_FLAG	Assay_C	ENSG00000129355	CDKN2D	protein_coding	2.31102	1.27879e-66	16.8591	yes
NC	SupT1_FLAG	Assay_C	ENSG00000005448	WDR54	protein_coding	2.37797	3.76653e-41	16.8194	yes
NC	SupT1_FLAG	Assay_C	ENSG00000057663	ATG5	protein_coding	2.90905	1.19918e-46	16.688	yes
NC	SupT1_FLAG	Assay_C	ENSG00000099385	BCL7C	protein_coding	2.53397	2.7989e-30	16.6485	yes
NC	SupT1_FLAG	Assay_C	ENSG00000178896	EXOSC4	protein_coding	3.03564	2.75746e-46	16.5648	yes
NC	SupT1_FLAG	Assay_C	ENSG00000120910	PPP3CC	protein_coding	2.08034	1.01209e-23	16.5601	yes
NC	SupT1_FLAG	Assay_C	ENSG00000135924	DNAJB2	protein_coding	1.98722	1.07164e-27	16.5024	yes
NC	SupT1_FLAG	Assay_C	ENSG00000086504	MRPL28	protein_coding	2.03251	1.10115e-56	16.4384	yes
NC	SupT1_FLAG	Assay_C	ENSG00000130748	TMEM160	protein_coding	2.57066	1.72217e-28	16.2945	yes
NC	SupT1_FLAG	Assay_C	ENSG00000198937	CCDC167	protein_coding	2.39573	3.48611e-38	16.1024	yes
NC	SupT1_FLAG	Assay_C	ENSG00000157870	PRXL2B	protein_coding	2.21016	6.83781e-26	15.9763	yes
NC	SupT1_FLAG	Assay_C	ENSG00000168899	VAMP5	protein_coding	3.75541	8.86162e-29	15.9011	yes
NC	SupT1_FLAG	Assay_C	ENSG00000242372	EIF6	protein_coding	2.33214	2.8472e-32	15.6411	yes
NC	SupT1_FLAG	Assay_C	ENSG00000187952	HS6ST1P1	processed_pseudogene	3.06378	6.85033e-56	15.5244	yes
NC	SupT1_FLAG	Assay_C	ENSG00000123131	PRDX4	protein_coding	2.67759	1.11044e-58	15.3868	yes
NC	SupT1_FLAG	Assay_C	ENSG00000101400	SNTA1	protein_coding	2.24837	6.776e-23	15.2861	yes
NC	SupT1_FLAG	Assay_C	ENSG00000205138	SDHAF1	protein_coding	3.15646	1.2316e-78	15.1203	yes
NC	SupT1_FLAG	Assay_C	ENSG00000267100	ILF3-DT	lncRNA	2.18488	1.06626e-31	14.9163	yes
NC	SupT1_FLAG	Assay_C	ENSG00000135617	PRADC1	protein_coding	2.75301	2.17878e-33	14.3986	yes
NC	SupT1_FLAG	Assay_C	ENSG00000148335	NTMT1	protein_coding	2.35734	2.77044e-35	14.0471	yes
NC	SupT1_FLAG	Assay_C	ENSG00000183648	NDUFB1	protein_coding	2.01809	1.15915e-45	13.7429	yes
NC	SupT1_FLAG	Assay_C	ENSG00000204922	UQCC3	protein_coding	3.04008	4.23693e-49	13.7072	yes
NC	SupT1_FLAG	Assay_C	ENSG00000172428	COPS9	protein_coding	3.1514	1.53374e-36	13.5489	yes
NC	SupT1_FLAG	Assay_C	ENSG00000259330	INAFM2	protein_coding	2.43989	1.43393e-50	13.3674	yes
NC	SupT1_FLAG	Assay_C	ENSG00000263146	LINC01896	lncRNA	2.125	8.49823e-27	13.0844	yes
NC	SupT1_FLAG	Assay_C	ENSG00000234327	ZNF232-AS1	lncRNA	2.69483	5.82749e-44	12.8678	yes
NC	SupT1_FLAG	Assay_C	ENSG00000167969	ECI1	protein_coding	2.34079	2.4762e-49	12.3648	yes
NC	SupT1_FLAG	Assay_C	ENSG00000041988	THAP3	protein_coding	2.49247	3.08289e-48	12.2263	yes
NC	SupT1_FLAG	Assay_C	ENSG00000171222	SCAND1	protein_coding	2.67831	2.8601e-29	12.0151	yes
NC	SupT1_FLAG	Assay_C	ENSG00000099203	TMED1	protein_coding	3.20609	4.81637e-52	11.2066	yes
NC	SupT1_FLAG	Assay_C	ENSG00000114988	LMAN2L	protein_coding	2.41564	5.67863e-51	10.9524	yes
NC	SupT1_FLAG	Assay_C	ENSG00000240857	RDH14	protein_coding	2.79083	8.47081e-32	10.9257	yes
NC	SupT1_FLAG	Assay_C	ENSG00000236104	ZBTB22	protein_coding	2.18163	1.46603e-24	10.8409	yes
NC	SupT1_FLAG	Assay_C	ENSG00000273344	PAXIP1-DT	lncRNA	2.29401	5.05727e-31	10.733	yes
NC	SupT1_FLAG	Assay_C	ENSG00000095380	NANS	protein_coding	2.00179	3.85398e-26	10.5989	yes
NC	SupT1_FLAG	Assay_C	ENSG00000115661	STK16	protein_coding	2.40862	7.02885e-47	10.5416	yes
NC	SupT1_FLAG	Assay_C	ENSG00000189343	RPS2P46	processed_pseudogene	3.46399	3.37989e-38	10.1558	yes
NC	SupT1_FLAG	Assay_C	ENSG00000182208	MOB2	protein_coding	2.24507	1.12978e-40	10.1234	yes
NC	SupT1_FLAG	Assay_C	ENSG00000183617	MRPL54	protein_coding	2.79557	8.66748e-43	10.1104	yes
NC	SupT1_FLAG	Assay_C	ENSG00000144485	HES6	protein_coding	2.37822	8.52297e-35	10.0252	yes
NC	SupT1_FLAG	Assay_C	ENSG00000230629	RPS23P8	processed_pseudogene	3.84065	2.38993e-42	9.56591	yes
NC	SupT1_FLAG	Assay_C	ENSG00000182118	FAM89A	protein_coding	2.22337	2.25571e-26	9.3837	yes
NC	SupT1_FLAG	Assay_C	ENSG00000232472	EEF1B2P3	processed_pseudogene	3.71127	3.21399e-47	9.03512	yes
NC	SupT1_FLAG	Assay_C	ENSG00000275074	NUDT18	protein_coding	2.0363	3.93302e-24	8.80382	yes
NC	SupT1_FLAG	Assay_C	ENSG00000115350	POLE4	protein_coding	2.57178	2.90468e-40	8.45359	yes
NC	SupT1_FLAG	Assay_C	ENSG00000169692	AGPAT2	protein_coding	2.3926	9.3709e-25	8.13001	yes
NC	SupT1_FLAG	Assay_C	ENSG00000183665	TRMT12	protein_coding	2.463	6.10035e-37	8.04178	yes
NC	SupT1_FLAG	Assay_C	ENSG00000234797	RPS3AP6	processed_pseudogene	4.23387	7.99171e-42	7.93612	yes
NC	SupT1_FLAG	Assay_C	ENSG00000214389	RPS3AP26	processed_pseudogene	3.39317	3.0881e-32	7.64949	yes
NC	SupT1_FLAG	Assay_C	ENSG00000116954	RRAGC	protein_coding	2.33868	4.03517e-23	6.72276	yes
NC	SupT1_FLAG	Assay_C	ENSG00000186676	EEF1GP1	processed_pseudogene	4.16947	3.71876e-25	6.69683	yes
NC	SupT1_FLAG	Assay_C	ENSG00000146232	NFKBIE	protein_coding	2.62216	1.14426e-25	6.3984	yes
NC	SupT1_FLAG	Assay_C	ENSG00000214535	RPS15AP1	processed_pseudogene	2.93379	5.03791e-27	6.00001	yes
NC	SupT1_FLAG	Assay_C	ENSG00000126249	PDCD2L	protein_coding	2.60581	2.80527e-32	5.02076	yes
NC	SupT1_Inf_FLAG	Assay_D	ENSG00000142541	RPL13A	protein_coding	2.59598	2.387e-107	1324.14	yes
NC	SupT1_Inf_FLAG	Assay_D	ENSG00000089157	RPLP0	protein_coding	2.0873	9.35305e-08	1072.2	yes
NC	SupT1_Inf_FLAG	Assay_D	ENSG00000198034	RPS4X	protein_coding	2.7762	8.17544e-47	688.221	yes
NC	SupT1_Inf_FLAG	Assay_D	ENSG00000148303	RPL7A	protein_coding	2.6053	1.8344e-116	510.668	yes
NC	SupT1_Inf_FLAG	Assay_D	ENSG00000167526	RPL13	protein_coding	2.48099	5.49928e-29	497.275	yes
NC	SupT1_Inf_FLAG	Assay_D	ENSG00000115758	ODC1	protein_coding	2.39884	1.11594e-31	474.832	yes
NC	SupT1_Inf_FLAG	Assay_D	ENSG00000186468	RPS23	protein_coding	3.07224	1.90637e-82	470.909	yes
NC	SupT1_Inf_FLAG	Assay_D	ENSG00000105372	RPS19	protein_coding	3.02548	0	461.731	yes
NC	SupT1_Inf_FLAG	Assay_D	ENSG00000136942	RPL35	protein_coding	2.25755	3.67013e-66	430.527	yes
NC	SupT1_Inf_FLAG	Assay_D	ENSG00000143774	GUK1	protein_coding	3.6949	1.12412e-38	425.011	yes
NC	SupT1_Inf_FLAG	Assay_D	ENSG00000143947	RPS27A	protein_coding	2.53951	3.70366e-66	379.509	yes
NC	SupT1_Inf_FLAG	Assay_D	ENSG00000197756	RPL37A	protein_coding	2.2494	2.89021e-32	376.645	yes
NC	SupT1_Inf_FLAG	Assay_D	ENSG00000114942	EEF1B2	protein_coding	2.91429	1.5277e-160	358.11	yes
NC	SupT1_Inf_FLAG	Assay_D	ENSG00000112306	RPS12	protein_coding	2.59057	1.15938e-41	333.546	yes
NC	SupT1_Inf_FLAG	Assay_D	ENSG00000123143	PKN1	protein_coding	2.99893	3.37777e-65	322.165	yes
NC	SupT1_Inf_FLAG	Assay_D	ENSG00000109475	RPL34	protein_coding	2.99529	1.76331e-27	291.307	yes
NC	SupT1_Inf_FLAG	Assay_D	ENSG00000063177	RPL18	protein_coding	2.43943	6.5933e-76	278.45	yes
NC	SupT1_Inf_FLAG	Assay_D	ENSG00000147403	RPL10	protein_coding	2.30052	1.74537e-42	267.866	yes
NC	SupT1_Inf_FLAG	Assay_D	ENSG00000171863	RPS7	protein_coding	2.42703	1.1855e-46	252.826	yes
NC	SupT1_Inf_FLAG	Assay_D	ENSG00000131143	COX4I1	protein_coding	3.1052	0	244.928	yes
NC	SupT1_Inf_FLAG	Assay_D	ENSG00000083845	RPS5	protein_coding	2.96512	1.19909e-67	243.824	yes
NC	SupT1_Inf_FLAG	Assay_D	ENSG00000105193	RPS16	protein_coding	2.79555	1.5717e-114	240.797	yes
NC	SupT1_Inf_FLAG	Assay_D	ENSG00000131469	RPL27	protein_coding	2.18581	5.18221e-44	239.602	yes
NC	SupT1_Inf_FLAG	Assay_D	ENSG00000152234	ATP5F1A	protein_coding	2.18573	7.1964e-110	231.85	yes
NC	SupT1_Inf_FLAG	Assay_D	ENSG00000198755	RPL10A	protein_coding	2.08369	2.2205e-19	226.652	yes
NC	SupT1_Inf_FLAG	Assay_D	ENSG00000145425	RPS3A	protein_coding	2.92214	9.6219e-108	216.514	yes
NC	SupT1_Inf_FLAG	Assay_D	ENSG00000171858	RPS21	protein_coding	3.21303	1.2967e-189	216.364	yes
NC	SupT1_Inf_FLAG	Assay_D	ENSG00000145592	RPL37	protein_coding	2.00621	9.15526e-93	203.196	yes
NC	SupT1_Inf_FLAG	Assay_D	ENSG00000111669	TPI1	protein_coding	2.47598	1.93813e-16	186.976	yes
NC	SupT1_Inf_FLAG	Assay_D	ENSG00000168159	RNF187	protein_coding	2.19153	7.71935e-16	165.32	yes
NC	SupT1_Inf_FLAG	Assay_D	ENSG00000170889	RPS9	protein_coding	2.64915	8.5091e-108	154.123	yes
NC	SupT1_Inf_FLAG	Assay_D	ENSG00000175416	CLTB	protein_coding	2.83149	1.64841e-28	153.247	yes
NC	SupT1_Inf_FLAG	Assay_D	ENSG00000163682	RPL9	protein_coding	2.08739	5.732e-125	152.083	yes
NC	SupT1_Inf_FLAG	Assay_D	ENSG00000169714	CNBP	protein_coding	2.38663	8.888e-139	151.336	yes
NC	SupT1_Inf_FLAG	Assay_D	ENSG00000182054	IDH2	protein_coding	2.00933	3.31441e-89	142.639	yes
NC	SupT1_Inf_FLAG	Assay_D	ENSG00000149100	EIF3M	protein_coding	2.34486	6.54962e-26	142.429	yes
NC	SupT1_Inf_FLAG	Assay_D	ENSG00000123144	TRIR	protein_coding	2.2023	1.19104e-44	139.808	yes
NC	SupT1_Inf_FLAG	Assay_D	ENSG00000175166	PSMD2	protein_coding	2.09594	3.80578e-33	137.754	yes
NC	SupT1_Inf_FLAG	Assay_D	ENSG00000140943	MBTPS1	protein_coding	2.06495	1.27713e-74	136.774	yes
NC	SupT1_Inf_FLAG	Assay_D	ENSG00000175634	RPS6KB2	protein_coding	2.6383	2.47008e-55	136.532	yes
NC	SupT1_Inf_FLAG	Assay_D	ENSG00000184990	SIVA1	protein_coding	2.14486	6.46031e-23	131.659	yes
NC	SupT1_Inf_FLAG	Assay_D	ENSG00000167468	GPX4	protein_coding	2.77989	1.1925e-248	130.481	yes
NC	SupT1_Inf_FLAG	Assay_D	ENSG00000149806	FAU	protein_coding	2.4927	6.2111e-177	129.052	yes
NC	SupT1_Inf_FLAG	Assay_D	ENSG00000184900	SUMO3	protein_coding	2.11325	1.0252e-143	128.815	yes
NC	SupT1_Inf_FLAG	Assay_D	ENSG00000137312	FLOT1	protein_coding	2.79677	5.40969e-17	115.658	yes
NC	SupT1_Inf_FLAG	Assay_D	ENSG00000135624	CCT7	protein_coding	2.95577	6.50764e-81	113.613	yes
NC	SupT1_Inf_FLAG	Assay_D	ENSG00000143543	JTB	protein_coding	2.69836	5.65997e-25	112.165	yes
NC	SupT1_Inf_FLAG	Assay_D	ENSG00000213719	CLIC1	protein_coding	2.34602	1.26269e-05	106.168	yes
NC	SupT1_Inf_FLAG	Assay_D	ENSG00000197006	METTL9	protein_coding	2.65033	3.2195e-108	104.665	yes
NC	SupT1_Inf_FLAG	Assay_D	ENSG00000163902	RPN1	protein_coding	2.04687	2.48672e-48	103.86	yes
NC	SupT1_Inf_FLAG	Assay_D	ENSG00000187051	RPS19BP1	protein_coding	2.73903	1.44564e-30	100.55	yes
NC	SupT1_Inf_FLAG	Assay_D	ENSG00000116670	MAD2L2	protein_coding	2.55631	1.11255e-98	100.48	yes
NC	SupT1_Inf_FLAG	Assay_D	ENSG00000105701	FKBP8	protein_coding	2.24645	4.52281e-17	98.9331	yes
NC	SupT1_Inf_FLAG	Assay_D	ENSG00000171720	HDAC3	protein_coding	2.74256	5.9764e-155	98.5689	yes
NC	SupT1_Inf_FLAG	Assay_D	ENSG00000127184	COX7C	protein_coding	2.57619	7.86498e-23	97.852	yes
NC	SupT1_Inf_FLAG	Assay_D	ENSG00000141759	TXNL4A	protein_coding	2.72419	4.58368e-69	96.6486	yes
NC	SupT1_Inf_FLAG	Assay_D	ENSG00000141385	AFG3L2	protein_coding	2.17319	1.96444e-63	95.1256	yes
NC	SupT1_Inf_FLAG	Assay_D	ENSG00000178952	TUFM	protein_coding	2.19274	4.49587e-50	94.4417	yes
NC	SupT1_Inf_FLAG	Assay_D	ENSG00000133872	SARAF	protein_coding	2.30197	9.47061e-15	92.2701	yes
NC	SupT1_Inf_FLAG	Assay_D	ENSG00000064115	TM7SF3	protein_coding	2.08605	3.16852e-81	91.941	yes
NC	SupT1_Inf_FLAG	Assay_D	ENSG00000179271	GADD45GIP1	protein_coding	2.00928	1.49608e-25	86.9987	yes
NC	SupT1_Inf_FLAG	Assay_D	ENSG00000179632	MAF1	protein_coding	2.35782	6.38992e-80	86.8284	yes
NC	SupT1_Inf_FLAG	Assay_D	ENSG00000160752	FDPS	protein_coding	2.07255	2.29636e-15	85.9122	yes
NC	SupT1_Inf_FLAG	Assay_D	ENSG00000100897	DCAF11	protein_coding	2.06506	3.42e-133	85.6211	yes
NC	SupT1_Inf_FLAG	Assay_D	ENSG00000010256	UQCRC1	protein_coding	2.86097	9.9471e-112	84.841	yes
NC	SupT1_Inf_FLAG	Assay_D	ENSG00000140990	NDUFB10	protein_coding	2.17161	8.12349e-39	84.7232	yes
NC	SupT1_Inf_FLAG	Assay_D	ENSG00000023902	PLEKHO1	protein_coding	2.1606	4.52281e-17	84.2311	yes
NC	SupT1_Inf_FLAG	Assay_D	ENSG00000123349	PFDN5	protein_coding	2.35112	8.89741e-36	83.9335	yes
NC	SupT1_Inf_FLAG	Assay_D	ENSG00000162191	UBXN1	protein_coding	2.36131	4.0798e-167	83.5727	yes
NC	SupT1_Inf_FLAG	Assay_D	ENSG00000124172	ATP5F1E	protein_coding	2.85145	1.78761e-86	83.5665	yes
NC	SupT1_Inf_FLAG	Assay_D	ENSG00000116288	PARK7	protein_coding	2.35795	6.2238e-135	79.9555	yes
NC	SupT1_Inf_FLAG	Assay_D	ENSG00000126432	PRDX5	protein_coding	2.20087	4.50357e-22	77.6649	yes
NC	SupT1_Inf_FLAG	Assay_D	ENSG00000152082	MZT2B	protein_coding	3.02147	4.13896e-41	77.4511	yes
NC	SupT1_Inf_FLAG	Assay_D	ENSG00000168393	DTYMK	protein_coding	2.86363	4.8632e-149	76.0735	yes
NC	SupT1_Inf_FLAG	Assay_D	ENSG00000125991	ERGIC3	protein_coding	2.79438	7.0295e-109	75.6177	yes
NC	SupT1_Inf_FLAG	Assay_D	ENSG00000214026	MRPL23	protein_coding	2.9649	1.29555e-58	71.8766	yes
NC	SupT1_Inf_FLAG	Assay_D	ENSG00000093010	COMT	protein_coding	2.25903	2.20188e-30	70.2879	yes
NC	SupT1_Inf_FLAG	Assay_D	ENSG00000103266	STUB1	protein_coding	2.72745	1.30435e-74	70.2114	yes
NC	SupT1_Inf_FLAG	Assay_D	ENSG00000182307	C8orf33	protein_coding	2.4504	6.69838e-37	69.9185	yes
NC	SupT1_Inf_FLAG	Assay_D	ENSG00000104915	STX10	protein_coding	2.81421	5.88088e-70	68.1789	yes
NC	SupT1_Inf_FLAG	Assay_D	ENSG00000002586	CD99	protein_coding	2.05861	1.88173e-32	65.7586	yes
NC	SupT1_Inf_FLAG	Assay_D	ENSG00000178982	EIF3K	protein_coding	2.43765	2.53654e-53	64.6636	yes
NC	SupT1_Inf_FLAG	Assay_D	ENSG00000007520	TSR3	protein_coding	2.88743	1.6143e-141	63.3247	yes
NC	SupT1_Inf_FLAG	Assay_D	ENSG00000145494	NDUFS6	protein_coding	2.22175	6.7753e-112	62.7223	yes
NC	SupT1_Inf_FLAG	Assay_D	ENSG00000079462	PAFAH1B3	protein_coding	2.70451	1.1766e-100	62.246	yes
NC	SupT1_Inf_FLAG	Assay_D	ENSG00000180817	PPA1	protein_coding	2.10443	2.63978e-82	61.9556	yes
NC	SupT1_Inf_FLAG	Assay_D	ENSG00000115234	SNX17	protein_coding	2.28036	5.78444e-41	61.9549	yes
NC	SupT1_Inf_FLAG	Assay_D	ENSG00000163382	NAXE	protein_coding	2.94143	1.36057e-26	61.8976	yes
NC	SupT1_Inf_FLAG	Assay_D	ENSG00000120437	ACAT2	protein_coding	2.28938	7.19569e-25	60.609	yes
NC	SupT1_Inf_FLAG	Assay_D	ENSG00000154978	VOPP1	protein_coding	2.30015	7.5012e-104	59.6839	yes
NC	SupT1_Inf_FLAG	Assay_D	ENSG00000141698	NT5C3B	protein_coding	2.08464	1.2797e-99	58.3591	yes
NC	SupT1_Inf_FLAG	Assay_D	ENSG00000102178	UBL4A	protein_coding	2.77833	2.9334e-114	57.3824	yes
NC	SupT1_Inf_FLAG	Assay_D	ENSG00000169189	NSMCE1	protein_coding	2.87398	7.43657e-67	57.0012	yes
NC	SupT1_Inf_FLAG	Assay_D	ENSG00000123395	ATG101	protein_coding	2.76137	8.48833e-70	55.0487	yes
NC	SupT1_Inf_FLAG	Assay_D	ENSG00000090266	NDUFB2	protein_coding	2.06482	2.88234e-74	54.9103	yes
NC	SupT1_Inf_FLAG	Assay_D	ENSG00000136280	CCM2	protein_coding	2.37599	1.1818e-125	53.4504	yes
NC	SupT1_Inf_FLAG	Assay_D	ENSG00000163444	TMEM183A	protein_coding	2.02181	5.57263e-64	52.6886	yes
NC	SupT1_Inf_FLAG	Assay_D	ENSG00000134809	TIMM10	protein_coding	3.34846	3.46964e-84	52.4951	yes
NC	SupT1_Inf_FLAG	Assay_D	ENSG00000157778	PSMG3	protein_coding	2.17937	1.05389e-54	52.1912	yes
NC	SupT1_Inf_FLAG	Assay_D	ENSG00000099800	TIMM13	protein_coding	2.1699	1.65052e-82	51.5539	yes
NC	SupT1_Inf_FLAG	Assay_D	ENSG00000174547	MRPL11	protein_coding	2.06202	8.85647e-13	51.5456	yes
NC	SupT1_Inf_FLAG	Assay_D	ENSG00000184887	BTBD6	protein_coding	2.53488	5.39684e-40	51.0273	yes
NC	SupT1_Inf_FLAG	Assay_D	ENSG00000115944	COX7A2L	protein_coding	3.2693	1.9226e-136	50.1814	yes
NC	SupT1_Inf_FLAG	Assay_D	ENSG00000138073	PREB	protein_coding	2.28412	8.46445e-68	49.2214	yes
NC	SupT1_Inf_FLAG	Assay_D	ENSG00000147684	NDUFB9	protein_coding	2.68402	1.47551e-39	48.2603	yes
NC	SupT1_Inf_FLAG	Assay_D	ENSG00000169740	ZNF32	protein_coding	2.48288	3.17611e-32	47.977	yes
NC	SupT1_Inf_FLAG	Assay_D	ENSG00000136950	ARPC5L	protein_coding	2.03635	7.33114e-20	46.9796	yes
NC	SupT1_Inf_FLAG	Assay_D	ENSG00000119326	CTNNAL1	protein_coding	2.06505	4.46037e-10	46.9235	yes
NC	SupT1_Inf_FLAG	Assay_D	ENSG00000117691	NENF	protein_coding	2.75268	9.60522e-57	46.5246	yes
NC	SupT1_Inf_FLAG	Assay_D	ENSG00000196683	TOMM7	protein_coding	2.64979	4.8231e-133	45.8294	yes
NC	SupT1_Inf_FLAG	Assay_D	ENSG00000101255	TRIB3	protein_coding	2.08506	1.45338e-15	45.3355	yes
NC	SupT1_Inf_FLAG	Assay_D	ENSG00000134419	RPS15A	protein_coding	2.22853	5.5638e-100	43.7811	yes
NC	SupT1_Inf_FLAG	Assay_D	ENSG00000185825	BCAP31	protein_coding	2.23173	1.36476e-71	43.4032	yes
NC	SupT1_Inf_FLAG	Assay_D	ENSG00000100060	MFNG	protein_coding	2.07478	1.31001e-61	42.7302	yes
NC	SupT1_Inf_FLAG	Assay_D	ENSG00000168286	THAP11	protein_coding	2.15441	2.18364e-89	42.4408	yes
NC	SupT1_Inf_FLAG	Assay_D	ENSG00000188186	LAMTOR4	protein_coding	2.9193	1.40436e-77	42.2429	yes
NC	SupT1_Inf_FLAG	Assay_D	ENSG00000142507	PSMB6	protein_coding	2.12404	6.10401e-82	41.9005	yes
NC	SupT1_Inf_FLAG	Assay_D	ENSG00000160310	PRMT2	protein_coding	2.09745	2.39043e-49	41.8772	yes
NC	SupT1_Inf_FLAG	Assay_D	ENSG00000122687	MRM2	protein_coding	2.39291	6.93873e-52	41.5326	yes
NC	SupT1_Inf_FLAG	Assay_D	ENSG00000165516	KLHDC2	protein_coding	2.09816	6.65667e-74	40.6117	yes
NC	SupT1_Inf_FLAG	Assay_D	ENSG00000149823	VPS51	protein_coding	2.02201	1.66665e-95	38.2449	yes
NC	SupT1_Inf_FLAG	Assay_D	ENSG00000159200	RCAN1	protein_coding	2.31241	5.46848e-65	38.0401	yes
NC	SupT1_Inf_FLAG	Assay_D	ENSG00000173272	MZT2A	protein_coding	2.42941	1.04328e-49	36.7489	yes
NC	SupT1_Inf_FLAG	Assay_D	ENSG00000104889	RNASEH2A	protein_coding	2.27155	4.04072e-55	36.0218	yes
NC	SupT1_Inf_FLAG	Assay_D	ENSG00000174775	HRAS	protein_coding	2.57479	3.02571e-34	35.9335	yes
NC	SupT1_Inf_FLAG	Assay_D	ENSG00000110711	AIP	protein_coding	2.11108	1.8654e-106	35.9279	yes
NC	SupT1_Inf_FLAG	Assay_D	ENSG00000204264	PSMB8	protein_coding	2.18055	1.30369e-75	35.8647	yes
NC	SupT1_Inf_FLAG	Assay_D	ENSG00000099795	NDUFB7	protein_coding	2.22149	3.30732e-62	35.8047	yes
NC	SupT1_Inf_FLAG	Assay_D	ENSG00000104872	PIH1D1	protein_coding	2.04974	1.5875e-47	35.4125	yes
NC	SupT1_Inf_FLAG	Assay_D	ENSG00000130717	UCK1	protein_coding	2.14285	2.03563e-33	35.3165	yes
NC	SupT1_Inf_FLAG	Assay_D	ENSG00000103363	ELOB	protein_coding	2.22847	9.23123e-18	34.5783	yes
NC	SupT1_Inf_FLAG	Assay_D	ENSG00000214941	ZSWIM7	protein_coding	2.36115	8.12053e-38	34.1832	yes
NC	SupT1_Inf_FLAG	Assay_D	ENSG00000135766	EGLN1	protein_coding	2.00097	1.55296e-09	34.0124	yes
NC	SupT1_Inf_FLAG	Assay_D	ENSG00000171314	PGAM1	protein_coding	2.035	1.8742e-34	33.182	yes
NC	SupT1_Inf_FLAG	Assay_D	ENSG00000127884	ECHS1	protein_coding	2.39882	1.46121e-37	32.5432	yes
NC	SupT1_Inf_FLAG	Assay_D	ENSG00000172922	RNASEH2C	protein_coding	2.06732	3.02851e-71	31.8044	yes
NC	SupT1_Inf_FLAG	Assay_D	ENSG00000164087	POC1A	protein_coding	2.47288	8.62617e-91	31.7539	yes
NC	SupT1_Inf_FLAG	Assay_D	ENSG00000125863	MKKS	protein_coding	2.91602	1.36412e-94	30.5134	yes
NC	SupT1_Inf_FLAG	Assay_D	ENSG00000164258	NDUFS4	protein_coding	2.121	1.99521e-27	30.2946	yes
NC	SupT1_Inf_FLAG	Assay_D	ENSG00000183624	HMCES	protein_coding	2.05244	7.64428e-37	29.6165	yes
NC	SupT1_Inf_FLAG	Assay_D	ENSG00000156928	MALSU1	protein_coding	3.31357	4.6816e-101	29.3148	yes
NC	SupT1_Inf_FLAG	Assay_D	ENSG00000079739	PGM1	protein_coding	2.17441	1.59816e-78	28.7243	yes
NC	SupT1_Inf_FLAG	Assay_D	ENSG00000141552	ANAPC11	protein_coding	2.4784	6.08229e-51	28.4701	yes
NC	SupT1_Inf_FLAG	Assay_D	ENSG00000166946	CCNDBP1	protein_coding	2.29291	3.69088e-86	28.2829	yes
NC	SupT1_Inf_FLAG	Assay_D	ENSG00000186283	TOR3A	protein_coding	2.49068	1.35506e-90	28.1717	yes
NC	SupT1_Inf_FLAG	Assay_D	ENSG00000084072	PPIE	protein_coding	2.04395	2.10476e-66	28.0395	yes
NC	SupT1_Inf_FLAG	Assay_D	ENSG00000128463	EMC4	protein_coding	2.16045	3.34967e-63	28.0186	yes
NC	SupT1_Inf_FLAG	Assay_D	ENSG00000175602	CCDC85B	protein_coding	2.32746	7.67144e-62	27.4592	yes
NC	SupT1_Inf_FLAG	Assay_D	ENSG00000172116	CD8B	protein_coding	2.28796	3.56744e-88	26.6227	yes
NC	SupT1_Inf_FLAG	Assay_D	ENSG00000106268	NUDT1	protein_coding	2.13911	5.59759e-52	26.6106	yes
NC	SupT1_Inf_FLAG	Assay_D	ENSG00000132963	POMP	protein_coding	2.04123	6.84769e-62	26.5298	yes
NC	SupT1_Inf_FLAG	Assay_D	ENSG00000105379	ETFB	protein_coding	2.51723	9.50417e-47	26.516	yes
NC	SupT1_Inf_FLAG	Assay_D	ENSG00000177370	TIMM22	protein_coding	2.15564	7.50328e-54	26.3492	yes
NC	SupT1_Inf_FLAG	Assay_D	ENSG00000163344	PMVK	protein_coding	2.95909	4.80891e-38	26.2879	yes
NC	SupT1_Inf_FLAG	Assay_D	ENSG00000100417	PMM1	protein_coding	2.47921	2.28399e-62	25.6801	yes
NC	SupT1_Inf_FLAG	Assay_D	ENSG00000188986	NELFB	protein_coding	2.11184	3.31151e-60	25.3348	yes
NC	SupT1_Inf_FLAG	Assay_D	ENSG00000133597	ADCK2	protein_coding	2.19566	6.32155e-82	25.2154	yes
NC	SupT1_Inf_FLAG	Assay_D	ENSG00000274523	RCC1L	protein_coding	2.05833	2.07237e-78	24.9784	yes
NC	SupT1_Inf_FLAG	Assay_D	ENSG00000169689	CENPX	protein_coding	3.09028	4.63374e-44	24.6836	yes
NC	SupT1_Inf_FLAG	Assay_D	ENSG00000198721	ECI2	protein_coding	2.03295	3.82208e-41	24.4438	yes
NC	SupT1_Inf_FLAG	Assay_D	ENSG00000054116	TRAPPC3	protein_coding	2.50913	1.34168e-88	24.1313	yes
NC	SupT1_Inf_FLAG	Assay_D	ENSG00000237550	ENSG00000237550	transcribed_processed_pseudogene	2.28781	3.82625e-21	23.8117	yes
NC	SupT1_Inf_FLAG	Assay_D	ENSG00000163866	SMIM12	protein_coding	2.21647	1.47752e-60	23.3128	yes
NC	SupT1_Inf_FLAG	Assay_D	ENSG00000171604	CXXC5	protein_coding	2.80795	1.87685e-08	23.1196	yes
NC	SupT1_Inf_FLAG	Assay_D	ENSG00000233016	SNHG7	lncRNA	2.04768	2.04604e-37	23.0612	yes
NC	SupT1_Inf_FLAG	Assay_D	ENSG00000148290	SURF1	protein_coding	3.30374	7.24974e-57	23.059	yes
NC	SupT1_Inf_FLAG	Assay_D	ENSG00000147872	PLIN2	protein_coding	2.64431	1.04242e-28	22.009	yes
NC	SupT1_Inf_FLAG	Assay_D	ENSG00000171700	RGS19	protein_coding	2.01297	1.71466e-49	21.9933	yes
NC	SupT1_Inf_FLAG	Assay_D	ENSG00000137880	GCHFR	protein_coding	3.22719	4.71634e-82	21.1299	yes
NC	SupT1_Inf_FLAG	Assay_D	ENSG00000213619	NDUFS3	protein_coding	2.03859	5.23603e-24	20.6139	yes
NC	SupT1_Inf_FLAG	Assay_D	ENSG00000107960	STN1	protein_coding	2.05501	9.96977e-57	20.4424	yes
NC	SupT1_Inf_FLAG	Assay_D	ENSG00000272449	ENSG00000272449	lncRNA	2.0814	1.40758e-09	20.2292	yes
NC	SupT1_Inf_FLAG	Assay_D	ENSG00000283041	ENSG00000283041	processed_pseudogene	2.30186	6.96994e-22	20.2269	yes
NC	SupT1_Inf_FLAG	Assay_D	ENSG00000144741	SLC25A26	protein_coding	2.21033	2.76288e-36	20.1036	yes
NC	SupT1_Inf_FLAG	Assay_D	ENSG00000177971	IMP3	protein_coding	2.0216	4.5976e-36	19.9162	yes
NC	SupT1_Inf_FLAG	Assay_D	ENSG00000141401	IMPA2	protein_coding	2.58517	2.74248e-38	19.5306	yes
NC	SupT1_Inf_FLAG	Assay_D	ENSG00000148291	SURF2	protein_coding	2.54702	1.5529e-39	18.7868	yes
NC	SupT1_Inf_FLAG	Assay_D	ENSG00000164253	WDR41	protein_coding	2.27609	3.4873e-34	18.6067	yes
NC	SupT1_Inf_FLAG	Assay_D	ENSG00000236552	RPL13AP5	processed_pseudogene	2.70015	1.82193e-55	18.4865	yes
NC	SupT1_Inf_FLAG	Assay_D	ENSG00000132661	NXT1	protein_coding	2.04935	2.28736e-34	17.8	yes
NC	SupT1_Inf_FLAG	Assay_D	ENSG00000075142	SRI	protein_coding	2.17803	3.37395e-35	17.7337	yes
NC	SupT1_Inf_FLAG	Assay_D	ENSG00000008382	MPND	protein_coding	2.01524	2.50466e-40	17.4513	yes
NC	SupT1_Inf_FLAG	Assay_D	ENSG00000055950	MRPL43	protein_coding	2.14397	1.04445e-59	17.1637	yes
NC	SupT1_Inf_FLAG	Assay_D	ENSG00000129355	CDKN2D	protein_coding	2.46392	5.03361e-57	16.8591	yes
NC	SupT1_Inf_FLAG	Assay_D	ENSG00000005448	WDR54	protein_coding	2.8319	3.90116e-68	16.8194	yes
NC	SupT1_Inf_FLAG	Assay_D	ENSG00000057663	ATG5	protein_coding	2.09585	2.34084e-17	16.688	yes
NC	SupT1_Inf_FLAG	Assay_D	ENSG00000099385	BCL7C	protein_coding	2.94292	5.32479e-16	16.6485	yes
NC	SupT1_Inf_FLAG	Assay_D	ENSG00000178896	EXOSC4	protein_coding	2.86127	1.74944e-20	16.5648	yes
NC	SupT1_Inf_FLAG	Assay_D	ENSG00000120910	PPP3CC	protein_coding	2.26472	5.90018e-23	16.5601	yes
NC	SupT1_Inf_FLAG	Assay_D	ENSG00000135924	DNAJB2	protein_coding	2.67646	1.02102e-22	16.5024	yes
NC	SupT1_Inf_FLAG	Assay_D	ENSG00000086504	MRPL28	protein_coding	2.00702	3.63187e-25	16.4384	yes
NC	SupT1_Inf_FLAG	Assay_D	ENSG00000130748	TMEM160	protein_coding	2.60089	9.60101e-15	16.2945	yes
NC	SupT1_Inf_FLAG	Assay_D	ENSG00000198937	CCDC167	protein_coding	2.53904	4.49356e-45	16.1024	yes
NC	SupT1_Inf_FLAG	Assay_D	ENSG00000157870	PRXL2B	protein_coding	2.49186	5.16891e-55	15.9763	yes
NC	SupT1_Inf_FLAG	Assay_D	ENSG00000168899	VAMP5	protein_coding	3.22729	8.29872e-11	15.9011	yes
NC	SupT1_Inf_FLAG	Assay_D	ENSG00000242372	EIF6	protein_coding	2.19323	1.61346e-40	15.6411	yes
NC	SupT1_Inf_FLAG	Assay_D	ENSG00000187952	HS6ST1P1	processed_pseudogene	2.40112	8.62346e-13	15.5244	yes
NC	SupT1_Inf_FLAG	Assay_D	ENSG00000123131	PRDX4	protein_coding	2.32367	2.04681e-35	15.3868	yes
NC	SupT1_Inf_FLAG	Assay_D	ENSG00000101400	SNTA1	protein_coding	2.82696	6.91928e-18	15.2861	yes
NC	SupT1_Inf_FLAG	Assay_D	ENSG00000205138	SDHAF1	protein_coding	2.64971	1.49184e-42	15.1203	yes
NC	SupT1_Inf_FLAG	Assay_D	ENSG00000267100	ILF3-DT	lncRNA	2.18471	2.23733e-39	14.9163	yes
NC	SupT1_Inf_FLAG	Assay_D	ENSG00000135617	PRADC1	protein_coding	2.59794	1.99479e-48	14.3986	yes
NC	SupT1_Inf_FLAG	Assay_D	ENSG00000148335	NTMT1	protein_coding	2.0722	5.35537e-42	14.0471	yes
NC	SupT1_Inf_FLAG	Assay_D	ENSG00000183648	NDUFB1	protein_coding	2.02209	7.8011e-37	13.7429	yes
NC	SupT1_Inf_FLAG	Assay_D	ENSG00000204922	UQCC3	protein_coding	2.99429	6.21692e-62	13.7072	yes
NC	SupT1_Inf_FLAG	Assay_D	ENSG00000172428	COPS9	protein_coding	2.66205	6.39684e-35	13.5489	yes
NC	SupT1_Inf_FLAG	Assay_D	ENSG00000259330	INAFM2	protein_coding	2.26389	1.75743e-50	13.3674	yes
NC	SupT1_Inf_FLAG	Assay_D	ENSG00000263146	LINC01896	lncRNA	2.24322	5.83502e-30	13.0844	yes
NC	SupT1_Inf_FLAG	Assay_D	ENSG00000234327	ZNF232-AS1	lncRNA	2.94495	4.41448e-68	12.8678	yes
NC	SupT1_Inf_FLAG	Assay_D	ENSG00000167969	ECI1	protein_coding	2.17567	3.98963e-20	12.3648	yes
NC	SupT1_Inf_FLAG	Assay_D	ENSG00000041988	THAP3	protein_coding	2.17672	7.188e-60	12.2263	yes
NC	SupT1_Inf_FLAG	Assay_D	ENSG00000171222	SCAND1	protein_coding	2.5344	4.54095e-14	12.0151	yes
NC	SupT1_Inf_FLAG	Assay_D	ENSG00000099203	TMED1	protein_coding	2.95882	3.46669e-46	11.2066	yes
NC	SupT1_Inf_FLAG	Assay_D	ENSG00000114988	LMAN2L	protein_coding	2.24176	6.42016e-26	10.9524	yes
NC	SupT1_Inf_FLAG	Assay_D	ENSG00000240857	RDH14	protein_coding	2.89816	1.31888e-21	10.9257	yes
NC	SupT1_Inf_FLAG	Assay_D	ENSG00000236104	ZBTB22	protein_coding	2.38317	4.15282e-46	10.8409	yes
NC	SupT1_Inf_FLAG	Assay_D	ENSG00000273344	PAXIP1-DT	lncRNA	2.24695	5.08414e-19	10.733	yes
NC	SupT1_Inf_FLAG	Assay_D	ENSG00000095380	NANS	protein_coding	2.16913	1.5484e-23	10.5989	yes
NC	SupT1_Inf_FLAG	Assay_D	ENSG00000115661	STK16	protein_coding	2.17902	7.91785e-24	10.5416	yes
NC	SupT1_Inf_FLAG	Assay_D	ENSG00000189343	RPS2P46	processed_pseudogene	3.4626	1.16684e-59	10.1558	yes
NC	SupT1_Inf_FLAG	Assay_D	ENSG00000182208	MOB2	protein_coding	2.11679	4.54419e-43	10.1234	yes
NC	SupT1_Inf_FLAG	Assay_D	ENSG00000183617	MRPL54	protein_coding	2.42535	1.06851e-18	10.1104	yes
NC	SupT1_Inf_FLAG	Assay_D	ENSG00000144485	HES6	protein_coding	2.28027	6.14645e-26	10.0252	yes
NC	SupT1_Inf_FLAG	Assay_D	ENSG00000230629	RPS23P8	processed_pseudogene	3.89724	5.39943e-37	9.56591	yes
NC	SupT1_Inf_FLAG	Assay_D	ENSG00000182118	FAM89A	protein_coding	2.56498	7.01881e-31	9.3837	yes
NC	SupT1_Inf_FLAG	Assay_D	ENSG00000225178	ENSG00000225178	processed_pseudogene	2.72275	2.53831e-20	9.34334	yes
NC	SupT1_Inf_FLAG	Assay_D	ENSG00000232472	EEF1B2P3	processed_pseudogene	3.04116	9.58742e-40	9.03512	yes
NC	SupT1_Inf_FLAG	Assay_D	ENSG00000275074	NUDT18	protein_coding	2.1778	1.54809e-31	8.80382	yes
NC	SupT1_Inf_FLAG	Assay_D	ENSG00000115350	POLE4	protein_coding	2.31003	2.34282e-30	8.45359	yes
NC	SupT1_Inf_FLAG	Assay_D	ENSG00000169692	AGPAT2	protein_coding	2.14484	3.82901e-25	8.13001	yes
NC	SupT1_Inf_FLAG	Assay_D	ENSG00000183665	TRMT12	protein_coding	2.14723	1.08137e-31	8.04178	yes
NC	SupT1_Inf_FLAG	Assay_D	ENSG00000234797	RPS3AP6	processed_pseudogene	3.47631	1.8079e-36	7.93612	yes
NC	SupT1_Inf_FLAG	Assay_D	ENSG00000214389	RPS3AP26	processed_pseudogene	3.67098	3.05757e-35	7.64949	yes
NC	SupT1_Inf_FLAG	Assay_D	ENSG00000116954	RRAGC	protein_coding	2.25829	1.30333e-29	6.72276	yes
NC	SupT1_Inf_FLAG	Assay_D	ENSG00000186676	EEF1GP1	processed_pseudogene	3.04673	3.43578e-14	6.69683	yes
NC	SupT1_Inf_FLAG	Assay_D	ENSG00000146232	NFKBIE	protein_coding	2.03341	1.08627e-11	6.3984	yes
NC	SupT1_Inf_FLAG	Assay_D	ENSG00000214535	RPS15AP1	processed_pseudogene	3.18076	3.65547e-33	6.00001	yes
NC	SupT1_Inf_FLAG	Assay_D	ENSG00000126249	PDCD2L	protein_coding	2.25287	8.59738e-23	5.02076	yes
NC	SupT1_Inf_FLAG	Assay_D	ENSG00000223612	ENSG00000223612	processed_pseudogene	2.11629	1.8768e-22	4.9999	no
NC	SupT1_Inf_FLAG	Assay_D	ENSG00000179743	ENSG00000179743	lncRNA	2.23232	1.95787e-30	4.67703	no
NC	SupT1_Inf_FLAG	Assay_D	ENSG00000227615	ENSG00000227615	processed_pseudogene	2.93161	6.50737e-20	4.55639	no
NC	SupT1_Inf_FLAG	Assay_D	ENSG00000197149	ENSG00000197149	processed_pseudogene	2.15529	1.48908e-18	4.32434	no
NC	SupT1_Inf_FLAG	Assay_D	ENSG00000178715	ENSG00000178715	processed_pseudogene	2.45156	7.58101e-12	2.9008	no
NC	SupT1_Inf_FLAG	Assay_D	ENSG00000229119	ENSG00000229119	processed_pseudogene	2.03938	5.3681e-09	2.78899	no
NC	SupT1_Inf_FLAG	Assay_D	ENSG00000266709	ENSG00000266709	lncRNA	2.10089	2.73043e-08	2.44072	no
NC	SupT1_Inf_FLAG	Assay_D	ENSG00000242299	ENSG00000242299	processed_pseudogene	3.09267	3.5798e-11	2.12444	no
NC	SupT1_Inf_FLAG	Assay_D	Homo_sapiens_tRNA-Ile-AAT-5-5	Homo_sapiens_tRNA-Ile-AAT-5-5	tRNA	3.36715	1.68727e-07	2.03475	no
NC	SupT1_Inf_FLAG	Assay_D	ENSG00000273619	ENSG00000273619	lncRNA	2.09786	1.19298e-05	1.78583	no
NC	SupT1_Inf_FLAG	Assay_D	ENSG00000275457	ENSG00000275457	lncRNA	2.59404	1.01083e-09	1.46874	no
NC	SupT1_Inf_FLAG	Assay_D	Homo_sapiens_tRNA-Tyr-GTA-5-5	Homo_sapiens_tRNA-Tyr-GTA-5-5	tRNA	2.12965	1.3354e-05	1.4563	no
NC	SupT1_Inf_FLAG	Assay_D	ENSG00000271780	ENSG00000271780	lncRNA	2.70499	2.71459e-11	1.42105	no
NC	SupT1_Inf_FLAG	Assay_D	ENSG00000242858	ENSG00000242858	processed_pseudogene	2.68267	0.000427139	1.21546	no
NC	SupT1_Inf_FLAG	Assay_D	ENSG00000234589	ENSG00000234589	processed_pseudogene	3.44772	3.31254e-09	1.20582	no
NC	SupT1_Inf_FLAG	Assay_D	ENSG00000225616	ENSG00000225616	processed_pseudogene	2.83156	1.48432e-07	1.16933	no
NC	SupT1_Inf_FLAG	Assay_D	ENSG00000243181	ENSG00000243181	processed_pseudogene	2.13542	7.63858e-05	1.14271	no
NC	SupT1_Inf_FLAG	Assay_D	ENSG00000228981	ENSG00000228981	processed_pseudogene	2.69678	2.33919e-06	1.13245	no
NC	SupT1_Inf_FLAG	Assay_D	ENSG00000224046	ENSG00000224046	lncRNA	3.41073	2.99371e-10	1.13119	no
NC	SupT1_Inf_FLAG	Assay_D	ENSG00000274015	ENSG00000274015	lncRNA	3.22288	1.45831e-06	0.982738	no
NC	SupT1_Inf_FLAG	Assay_D	ENSG00000213862	ENSG00000213862	processed_pseudogene	3.3267	0.000117952	0.954669	no
NC	SupT1_Inf_FLAG	Assay_D	ENSG00000226268	ENSG00000226268	processed_pseudogene	2.59217	1.53444e-07	0.936597	no
NC	SupT1_Inf_FLAG	Assay_D	ENSG00000232346	ENSG00000232346	processed_pseudogene	2.56944	0.00970406	0.786876	no
NC	SupT1_Inf_FLAG	Assay_D	ENSG00000258122	ENSG00000258122	lncRNA	2.33114	0.00174174	0.706427	no
NC	SupT1_Inf_FLAG	Assay_D	ENSG00000260805	ENSG00000260805	lncRNA	2.70711	1.77941e-06	0.698895	no
NC	SupT1_Inf_FLAG	Assay_D	ENSG00000235449	ENSG00000235449	processed_pseudogene	4.1065	1.04738e-10	0.682141	no
NC	SupT1_Inf_FLAG	Assay_D	ENSG00000232533	ENSG00000232533	lncRNA	2.30312	4.8746e-06	0.666999	no
NC	SupT1_Inf_FLAG	Assay_D	ENSG00000271820	ENSG00000271820	lncRNA	2.61245	2.66335e-06	0.652779	no
NC	SupT1_Inf_FLAG	Assay_D	ENSG00000241746	ENSG00000241746	processed_pseudogene	2.88378	0.00604447	0.643768	no
NC	SupT1_Inf_FLAG	Assay_D	ENSG00000242477	ENSG00000242477	processed_pseudogene	2.00771	0.0171807	0.643611	no
NC	SupT1_Inf_FLAG	Assay_D	ENSG00000254615	ENSG00000254615	lncRNA	2.30027	0.0119021	0.591709	no
NC	SupT1_Inf_FLAG	Assay_D	ENSG00000277654	ENSG00000277654	transcribed_processed_pseudogene	3.27481	0.00185056	0.576995	no
NC	SupT1_Inf_FLAG	Assay_D	ENSG00000243517	ENSG00000243517	processed_pseudogene	3.15047	6.81646e-05	0.562112	no
NC	SupT1_Inf_FLAG	Assay_D	ENSG00000250222	ENSG00000250222	lncRNA	2.25652	3.3426e-06	0.549034	no
NC	SupT1_Inf_FLAG	Assay_D	ENSG00000213315	ENSG00000213315	processed_pseudogene	3.92668	0.00147687	0.514659	no
NC	SupT1_Inf_FLAG	Assay_D	ENSG00000271746	ENSG00000271746	lncRNA	2.30417	0.00144029	0.502296	no
NC	SupT1_Inf_FLAG	Assay_D	ENSG00000255074	ENSG00000255074	processed_pseudogene	4.23863	0.00186373	0.469636	no
NC	SupT1_Inf_FLAG	Assay_D	ENSG00000234981	ENSG00000234981	processed_pseudogene	2.21173	0.0111308	0.452912	no
NC	SupT1_Inf_FLAG	Assay_D	ENSG00000216285	ENSG00000216285	processed_pseudogene	2.26167	0.000570668	0.433293	no
NC	SupT1_Inf_FLAG	Assay_D	ENSG00000213087	ENSG00000213087	processed_pseudogene	2.72442	0.0133217	0.424229	no
NC	SupT1_Inf_FLAG	Assay_D	ENSG00000250961	ENSG00000250961	lncRNA	2.15564	0.0040654	0.405708	no
NC	SupT1_Inf_FLAG	Assay_D	ENSG00000225986	ENSG00000225986	lncRNA	3.28898	0.00150715	0.361239	no
NC	SupT1_Inf_FLAG	Assay_D	ENSG00000273669	ENSG00000273669	lncRNA	2.36189	0.0450112	0.358328	no
NC	SupT1_Inf_FLAG	Assay_D	ENSG00000225177	ENSG00000225177	lncRNA	2.19988	0.00559828	0.357082	no
NC	SupT1_Inf_FLAG	Assay_D	Homo_sapiens_tRNA-Val-CAC-1-5	Homo_sapiens_tRNA-Val-CAC-1-5	tRNA	2.45839	0.0176209	0.346831	no
NC	SupT1_Inf_FLAG	Assay_D	ENSG00000222043	ENSG00000222043	lncRNA	2.3858	0.0044084	0.340581	no
NC	SupT1_Inf_FLAG	Assay_D	ENSG00000243777	ENSG00000243777	processed_pseudogene	3.70041	0.0242849	0.327652	no
NC	SupT1_Inf_FLAG	Assay_D	ENSG00000240919	ENSG00000240919	processed_pseudogene	2.8555	0.0240557	0.325608	no
NC	SupT1_Inf_FLAG	Assay_D	ENSG00000219023	ENSG00000219023	processed_pseudogene	4.48651	0.000252188	0.318497	no
NC	SupT1_Inf_FLAG	Assay_D	ENSG00000213851	ENSG00000213851	processed_pseudogene	3.18434	0.0118999	0.317334	no
NC	SupT1_Inf_FLAG	Assay_D	ENSG00000237214	ENSG00000237214	processed_pseudogene	3.34209	0.0157008	0.276519	no
NC	SupT1_Inf_FLAG	Assay_D	ENSG00000233406	ENSG00000233406	processed_pseudogene	2.85202	0.0458204	0.270147	no
NC	SupT1_Inf_FLAG	Assay_D	Homo_sapiens_tRNA-Cys-GCA-7-1	Homo_sapiens_tRNA-Cys-GCA-7-1	tRNA	3.18981	0.00299828	0.238992	no
NC	SupT1_Inf_FLAG	Assay_D	ENSG00000275630	ENSG00000275630	lncRNA	2.19638	0.0337424	0.229558	no
NC	SupT1_Inf_FLAG	Assay_D	ENSG00000273821	ENSG00000273821	lncRNA	2.54308	0.0182498	0.202576	no
NC	SupT1_Inf_FLAG	Assay_D	ENSG00000255320	ENSG00000255320	lncRNA	2.2373	0.00295664	0.201665	no
NC	SupT1_Inf_FLAG	Assay_D	ENSG00000273355	ENSG00000273355	lncRNA	2.08977	0.0454938	0.190897	no
NC	SupT1_Inf_FLAG	Assay_D	ENSG00000216906	ENSG00000216906	processed_pseudogene	3.69868	0.0242965	0.185989	no
NC	SupT1_Inf_FLAG	Assay_D	ENSG00000273141	ENSG00000273141	lncRNA	2.17051	0.0138381	0.177	no
NC	SupT1_Inf_FLAG	Assay_D	ENSG00000263946	ENSG00000263946	transcribed_processed_pseudogene	2.03225	0.0234586	0.174957	no
NC	SupT1_Inf_FLAG	Assay_D	ENSG00000279584	ENSG00000279584	TEC	2.85878	0.00891507	0.167776	no
NC	SupT1_Inf_FLAG	Assay_D	ENSG00000277383	ENSG00000277383	lncRNA	2.5564	0.0473551	0.134875	no
NC	SupT1_Inf_FLAG	Assay_D	ENSG00000280649	ENSG00000280649	TEC	2.59996	0.00972309	0.125262	no
NC	SupT1_Inf_FLAG	Assay_D	ENSG00000259775	ENSG00000259775	lncRNA	2.03947	0.0200691	0.119249	no
NC	SupT1_Inf_FLAG	Assay_D	ENSG00000248569	ENSG00000248569	processed_pseudogene	2.37578	0.0244819	0.0985474	no
NC	SupT1_FLAG	Assay_C	ENSG00000100316	RPL3	protein_coding	2.43944	3.10851e-52	1141.68	no
NC	SupT1_FLAG	Assay_C	ENSG00000167658	EEF2	protein_coding	2.06513	7.98415e-24	1005.05	no
NC	SupT1_FLAG	Assay_C	ENSG00000137154	RPS6	protein_coding	2.08444	2.48448e-49	986.563	no
NC	SupT1_FLAG	Assay_C	ENSG00000149273	RPS3	protein_coding	2.43332	3.08997e-74	928.564	no
NC	SupT1_FLAG	Assay_C	ENSG00000177600	RPLP2	protein_coding	1.95851	3.29852e-30	482.823	no
NC	SupT1_FLAG	Assay_C	ENSG00000125691	RPL23	protein_coding	2.57367	4.1548e-34	395	no
NC	SupT1_FLAG	Assay_C	ENSG00000142676	RPL11	protein_coding	2.34833	3.56998e-71	254.412	no
NC	SupT1_FLAG	Assay_C	ENSG00000101057	MYBL2	protein_coding	1.92589	8.21943e-48	247.957	no
NC	SupT1_FLAG	Assay_C	ENSG00000111716	LDHB	protein_coding	2.24893	4.28438e-27	247.025	no
NC	SupT1_FLAG	Assay_C	ENSG00000105373	NOP53	protein_coding	2.27351	4.08238e-36	243.479	no
NC	SupT1_FLAG	Assay_C	ENSG00000120705	ETF1	protein_coding	2.66541	1.2152e-116	204.607	no
NC	SupT1_FLAG	Assay_C	ENSG00000120438	TCP1	protein_coding	1.89375	2.7561e-142	195.743	no
NC	SupT1_FLAG	Assay_C	ENSG00000179262	RAD23A	protein_coding	1.9886	3.62221e-38	174.932	no
NC	SupT1_FLAG	Assay_C	ENSG00000087086	FTL	protein_coding	2.35411	4.26711e-29	149.526	no
NC	SupT1_FLAG	Assay_C	ENSG00000164587	RPS14	protein_coding	2.41231	5.28209e-87	132.921	no
NC	SupT1_FLAG	Assay_C	ENSG00000198055	GRK6	protein_coding	2.04369	1.58603e-64	130.11	no
NC	SupT1_FLAG	Assay_C	ENSG00000130255	RPL36	protein_coding	2.00939	2.56917e-23	126.86	no
NC	SupT1_FLAG	Assay_C	ENSG00000130520	LSM4	protein_coding	2.43346	5.33865e-48	125.484	no
NC	SupT1_FLAG	Assay_C	ENSG00000143612	C1orf43	protein_coding	2.4161	8.98495e-65	124.347	no
NC	SupT1_FLAG	Assay_C	ENSG00000185624	P4HB	protein_coding	1.95625	1.05385e-28	115.54	no
NC	SupT1_FLAG	Assay_C	ENSG00000142168	SOD1	protein_coding	2.24661	6.58164e-23	111.244	no
NC	SupT1_FLAG	Assay_C	ENSG00000178035	IMPDH2	protein_coding	2.02951	1.12077e-30	108.948	no
NC	SupT1_FLAG	Assay_C	ENSG00000188636	RTL6	protein_coding	1.96038	6.03688e-51	99.5237	no
NC	SupT1_FLAG	Assay_C	ENSG00000169230	PRELID1	protein_coding	2.31907	3.33347e-31	94.2065	no
NC	SupT1_FLAG	Assay_C	ENSG00000169718	DUS1L	protein_coding	2.32909	1.33512e-58	92.5352	no
NC	SupT1_FLAG	Assay_C	ENSG00000166681	BEX3	protein_coding	2.38993	1.75762e-46	92.3204	no
NC	SupT1_FLAG	Assay_C	ENSG00000160075	SSU72	protein_coding	1.90509	3.3024e-92	89.5403	no
NC	SupT1_FLAG	Assay_C	ENSG00000128245	YWHAH	protein_coding	2.16098	1.40334e-39	88.2413	no
NC	SupT1_FLAG	Assay_C	ENSG00000100216	TOMM22	protein_coding	2.45836	9.74958e-54	77.9595	no
NC	SupT1_FLAG	Assay_C	ENSG00000159352	PSMD4	protein_coding	2.04456	5.86196e-39	73.2855	no
NC	SupT1_FLAG	Assay_C	ENSG00000169567	HINT1	protein_coding	2.27308	4.60585e-33	72.0743	no
NC	SupT1_FLAG	Assay_C	ENSG00000189159	JPT1	protein_coding	2.25749	1.77258e-60	69.7966	no
NC	SupT1_FLAG	Assay_C	ENSG00000122122	SASH3	protein_coding	1.96555	1.41241e-44	62.9724	no
NC	SupT1_FLAG	Assay_C	ENSG00000277075	H2AC8	protein_coding	1.97773	5.38047e-33	62.0805	no
NC	SupT1_FLAG	Assay_C	ENSG00000167747	C19orf48	transcribed_unitary_pseudogene	1.91739	2.14713e-41	61.5838	no
NC	SupT1_FLAG	Assay_C	ENSG00000182899	RPL35A	protein_coding	2.24233	2.17758e-33	58.8428	no
NC	SupT1_FLAG	Assay_C	ENSG00000167283	ATP5MG	protein_coding	1.9226	4.61796e-50	58.395	no
NC	SupT1_FLAG	Assay_C	ENSG00000132589	FLOT2	protein_coding	1.98799	2.8346e-64	57.2284	no
NC	SupT1_FLAG	Assay_C	ENSG00000087191	PSMC5	protein_coding	2.27696	4.38703e-41	57.0901	no
NC	SupT1_FLAG	Assay_C	ENSG00000035141	FAM136A	protein_coding	2.14249	3.1725e-83	54.1463	no
NC	SupT1_FLAG	Assay_C	ENSG00000177156	TALDO1	protein_coding	1.9378	2.73996e-61	53.649	no
NC	SupT1_FLAG	Assay_C	ENSG00000278463	H2AC4	protein_coding	2.5257	4.36887e-76	52.8995	no
NC	SupT1_FLAG	Assay_C	ENSG00000111639	MRPL51	protein_coding	2.27844	8.46498e-44	51.5642	no
NC	SupT1_FLAG	Assay_C	ENSG00000176407	KCMF1	protein_coding	2.56449	1.60359e-28	49.8771	no
NC	SupT1_FLAG	Assay_C	ENSG00000125835	SNRPB	protein_coding	2.33582	5.13941e-29	49.5172	no
NC	SupT1_FLAG	Assay_C	ENSG00000170291	ELP5	protein_coding	1.97295	9.52587e-26	49.1526	no
NC	SupT1_FLAG	Assay_C	ENSG00000004142	POLDIP2	protein_coding	1.93177	5.9965e-32	48.3102	no
NC	SupT1_FLAG	Assay_C	ENSG00000117906	RCN2	protein_coding	2.05479	1.79655e-46	47.7152	no
NC	SupT1_FLAG	Assay_C	ENSG00000122705	CLTA	protein_coding	2.27084	2.54963e-42	47.1176	no
NC	SupT1_FLAG	Assay_C	ENSG00000122026	RPL21	protein_coding	2.49467	4.78535e-61	46.5787	no
NC	SupT1_FLAG	Assay_C	ENSG00000131446	MGAT1	protein_coding	2.02539	3.60317e-74	45.2661	no
NC	SupT1_FLAG	Assay_C	ENSG00000131876	SNRPA1	protein_coding	2.37189	2.98941e-23	45.2212	no
NC	SupT1_FLAG	Assay_C	ENSG00000131508	UBE2D2	protein_coding	1.97	3.39858e-23	44.6184	no
NC	SupT1_FLAG	Assay_C	ENSG00000151092	NGLY1	protein_coding	2.0182	1.01708e-59	44.4501	no
NC	SupT1_FLAG	Assay_C	ENSG00000131153	GINS2	protein_coding	2.38402	1.01322e-62	43.2263	no
NC	SupT1_FLAG	Assay_C	ENSG00000139579	NABP2	protein_coding	2.43364	2.11388e-63	43.0869	no
NC	SupT1_FLAG	Assay_C	ENSG00000129187	DCTD	protein_coding	2.01451	2.8357e-27	43.071	no
NC	SupT1_FLAG	Assay_C	ENSG00000120742	SERP1	protein_coding	1.94389	4.56579e-38	41.8792	no
NC	SupT1_FLAG	Assay_C	ENSG00000006194	ZNF263	protein_coding	2.07733	2.16477e-71	40.3786	no
NC	SupT1_FLAG	Assay_C	ENSG00000176022	B3GALT6	protein_coding	2.33259	8.04079e-31	40.3149	no
NC	SupT1_FLAG	Assay_C	ENSG00000089289	IGBP1	protein_coding	1.90729	1.11219e-33	39.7665	no
NC	SupT1_FLAG	Assay_C	ENSG00000117153	KLHL12	protein_coding	1.9246	1.31745e-44	39.3175	no
NC	SupT1_FLAG	Assay_C	ENSG00000140854	KATNB1	protein_coding	1.93067	1.2278e-44	39.167	no
NC	SupT1_FLAG	Assay_C	ENSG00000121067	SPOP	protein_coding	2.07972	7.71972e-75	38.3195	no
NC	SupT1_FLAG	Assay_C	ENSG00000078319	PMS2P1	transcribed_unprocessed_pseudogene	2.37188	6.60819e-42	37.142	no
NC	SupT1_FLAG	Assay_C	ENSG00000143314	MRPL24	protein_coding	2.58599	8.27076e-65	37.1324	no
NC	SupT1_FLAG	Assay_C	ENSG00000169021	UQCRFS1	protein_coding	2.18717	3.88866e-43	37.0518	no
NC	SupT1_FLAG	Assay_C	ENSG00000101189	MRGBP	protein_coding	1.95406	2.48161e-28	37.0322	no
NC	SupT1_FLAG	Assay_C	ENSG00000179918	SEPHS2	protein_coding	2.32886	5.89251e-39	37.0202	no
NC	SupT1_FLAG	Assay_C	ENSG00000167085	PHB	protein_coding	1.9891	7.17188e-46	36.8506	no
NC	SupT1_FLAG	Assay_C	ENSG00000079999	KEAP1	protein_coding	2.00341	3.59241e-38	36.7875	no
NC	SupT1_FLAG	Assay_C	ENSG00000115073	ACTR1B	protein_coding	1.92778	9.87258e-33	36.5637	no
NC	SupT1_FLAG	Assay_C	ENSG00000164405	UQCRQ	protein_coding	1.97947	4.46338e-28	36.5241	no
NC	SupT1_FLAG	Assay_C	ENSG00000166794	PPIB	protein_coding	1.9803	2.05459e-59	36.1246	no
NC	SupT1_FLAG	Assay_C	ENSG00000145912	NHP2	protein_coding	2.18349	1.72226e-37	36.0275	no
NC	SupT1_FLAG	Assay_C	ENSG00000172301	COPRS	protein_coding	2.61339	3.89358e-35	33.5677	no
NC	SupT1_FLAG	Assay_C	ENSG00000116685	KIAA2013	protein_coding	2.07359	6.36102e-29	33.2343	no
NC	SupT1_FLAG	Assay_C	ENSG00000113328	CCNG1	protein_coding	2.00907	3.90786e-23	33.2168	no
NC	SupT1_FLAG	Assay_C	ENSG00000181788	SIAH2	protein_coding	1.92146	3.05354e-32	33.0678	no
NC	SupT1_FLAG	Assay_C	ENSG00000099804	CDC34	protein_coding	2.21768	1.07063e-72	32.7664	no
NC	SupT1_FLAG	Assay_C	ENSG00000165724	ZMYND19	protein_coding	2.21515	2.52998e-67	32.5401	no
NC	SupT1_FLAG	Assay_C	ENSG00000106245	BUD31	protein_coding	2.04562	3.75575e-26	32.0781	no
NC	SupT1_FLAG	Assay_C	ENSG00000187778	MCRS1	protein_coding	2.11708	4.17082e-36	31.9151	no
NC	SupT1_FLAG	Assay_C	ENSG00000125901	MRPS26	protein_coding	2.04205	9.43034e-35	31.2858	no
NC	SupT1_FLAG	Assay_C	ENSG00000107833	NPM3	protein_coding	2.74269	3.66219e-71	31.125	no
NC	SupT1_FLAG	Assay_C	ENSG00000117676	RPS6KA1	protein_coding	1.89667	4.29802e-44	30.5205	no
NC	SupT1_FLAG	Assay_C	ENSG00000107874	CUEDC2	protein_coding	2.20642	6.34299e-29	30.5061	no
NC	SupT1_FLAG	Assay_C	ENSG00000198931	APRT	protein_coding	1.93779	5.13941e-29	28.8116	no
NC	SupT1_FLAG	Assay_C	ENSG00000013561	RNF14	protein_coding	2.1252	7.90785e-48	28.6754	no
NC	SupT1_FLAG	Assay_C	ENSG00000140157	NIPA2	protein_coding	1.8993	2.41785e-41	28.5997	no
NC	SupT1_FLAG	Assay_C	ENSG00000122783	CYREN	protein_coding	1.96133	4.9944e-69	28.5882	no
NC	SupT1_FLAG	Assay_C	ENSG00000214253	FIS1	protein_coding	1.95295	2.53818e-36	27.6782	no
NC	SupT1_FLAG	Assay_C	ENSG00000136930	PSMB7	protein_coding	2.29059	6.48128e-37	27.6662	no
NC	SupT1_FLAG	Assay_C	ENSG00000132432	SEC61G	protein_coding	2.60512	7.73746e-48	27.6101	no
NC	SupT1_FLAG	Assay_C	ENSG00000161057	PSMC2	protein_coding	1.9232	3.39114e-53	27.1965	no
NC	SupT1_FLAG	Assay_C	ENSG00000198885	ITPRIPL1	protein_coding	1.97784	2.10145e-43	26.9794	no
NC	SupT1_FLAG	Assay_C	ENSG00000147471	PLPBP	protein_coding	1.9878	2.09487e-28	26.963	no
NC	SupT1_FLAG	Assay_C	ENSG00000163719	MTMR14	protein_coding	1.97736	7.28298e-43	26.8226	no
NC	SupT1_FLAG	Assay_C	ENSG00000101608	MYL12A	protein_coding	2.22128	1.04817e-25	26.8047	no
NC	SupT1_FLAG	Assay_C	ENSG00000107223	EDF1	protein_coding	2.11636	2.88849e-33	26.7772	no
NC	SupT1_FLAG	Assay_C	ENSG00000131507	NDFIP1	protein_coding	1.91563	1.47726e-29	26.5757	no
NC	SupT1_FLAG	Assay_C	ENSG00000224877	NDUFAF8	protein_coding	2.13605	1.05138e-45	26.48	no
NC	SupT1_FLAG	Assay_C	ENSG00000063854	HAGH	protein_coding	2.10225	4.82773e-36	26.4485	no
NC	SupT1_FLAG	Assay_C	ENSG00000233276	GPX1	protein_coding	2.59139	8.97939e-25	26.1956	no
NC	SupT1_FLAG	Assay_C	ENSG00000125445	MRPS7	protein_coding	2.16551	5.59747e-54	26.1775	no
NC	SupT1_FLAG	Assay_C	ENSG00000146540	C7orf50	protein_coding	2.43114	4.4658e-37	25.8929	no
NC	SupT1_FLAG	Assay_C	ENSG00000183291	SELENOF	protein_coding	2.2514	1.96049e-55	25.8005	no
NC	SupT1_FLAG	Assay_C	ENSG00000095906	NUBP2	protein_coding	2.06914	2.186e-24	25.794	no
NC	SupT1_FLAG	Assay_C	ENSG00000015475	BID	protein_coding	2.07921	1.14752e-58	25.2959	no
NC	SupT1_FLAG	Assay_C	ENSG00000127399	LRRC61	protein_coding	1.92379	1.00969e-60	24.9725	no
NC	SupT1_FLAG	Assay_C	ENSG00000143570	SLC39A1	protein_coding	1.95958	6.75841e-42	24.8407	no
NC	SupT1_FLAG	Assay_C	ENSG00000176101	SSNA1	protein_coding	2.5018	1.47103e-53	23.8103	no
NC	SupT1_FLAG	Assay_C	ENSG00000088766	CRLS1	protein_coding	2.30484	8.42949e-57	23.3854	no
NC	SupT1_FLAG	Assay_C	ENSG00000153989	NUS1	protein_coding	2.05252	1.77157e-35	23.0386	no
NC	SupT1_FLAG	Assay_C	ENSG00000167842	MIS12	protein_coding	2.1371	2.27476e-46	22.9398	no
NC	SupT1_FLAG	Assay_C	ENSG00000117448	AKR1A1	protein_coding	1.9766	4.20578e-40	22.7397	no
NC	SupT1_FLAG	Assay_C	ENSG00000157014	TATDN2	protein_coding	1.95794	7.45789e-27	22.5744	no
NC	SupT1_FLAG	Assay_C	ENSG00000168275	COA6	protein_coding	2.85147	7.40355e-25	22.5335	no
NC	SupT1_FLAG	Assay_C	ENSG00000112110	MRPL18	protein_coding	1.97837	1.84737e-50	21.1225	no
NC	SupT1_FLAG	Assay_C	ENSG00000108010	GLRX3	protein_coding	2.24303	2.49447e-28	19.9512	no
NC	SupT1_FLAG	Assay_C	ENSG00000131148	EMC8	protein_coding	2.34552	9.04391e-52	19.944	no
NC	SupT1_FLAG	Assay_C	ENSG00000024862	CCDC28A	protein_coding	2.09435	9.40679e-49	19.6478	no
NC	SupT1_FLAG	Assay_C	ENSG00000118600	RXYLT1	protein_coding	2.01405	9.97576e-38	19.6466	no
NC	SupT1_FLAG	Assay_C	ENSG00000169100	SLC25A6	protein_coding	2.05155	2.03497e-44	19.5576	no
NC	SupT1_FLAG	Assay_C	ENSG00000161956	SENP3	protein_coding	1.99882	2.16856e-31	19.3967	no
NC	SupT1_FLAG	Assay_C	ENSG00000136827	TOR1A	protein_coding	2.19788	5.63561e-62	18.7681	no
NC	SupT1_FLAG	Assay_C	ENSG00000109854	HTATIP2	protein_coding	2.5696	3.79573e-37	18.7116	no
NC	SupT1_FLAG	Assay_C	ENSG00000010165	METTL13	protein_coding	1.96689	9.77936e-25	18.6878	no
NC	SupT1_FLAG	Assay_C	ENSG00000138663	COPS4	protein_coding	1.9767	1.7519e-33	18.4802	no
NC	SupT1_FLAG	Assay_C	ENSG00000053501	USE1	protein_coding	2.40478	1.3711e-46	18.3455	no
NC	SupT1_FLAG	Assay_C	ENSG00000170604	IRF2BP1	protein_coding	2.04751	2.06698e-28	18.2926	no
NC	SupT1_FLAG	Assay_C	ENSG00000134375	TIMM17A	protein_coding	1.95676	1.57635e-43	18.2836	no
NC	SupT1_FLAG	Assay_C	ENSG00000213753	CENPBD2P	transcribed_processed_pseudogene	2.18962	2.99161e-40	18.2654	no
NC	SupT1_FLAG	Assay_C	ENSG00000163541	SUCLG1	protein_coding	2.01436	1.45754e-39	18.1957	no
NC	SupT1_FLAG	Assay_C	ENSG00000184436	THAP7	protein_coding	1.93627	4.36374e-38	18.1558	no
NC	SupT1_FLAG	Assay_C	ENSG00000205629	LCMT1	protein_coding	2.09339	6.07732e-46	18.1279	no
NC	SupT1_FLAG	Assay_C	ENSG00000204237	OXLD1	protein_coding	2.36706	3.92269e-31	18.1247	no
NC	SupT1_FLAG	Assay_C	ENSG00000105619	TFPT	protein_coding	1.97809	1.24283e-36	17.7603	no
NC	SupT1_FLAG	Assay_C	ENSG00000184164	CRELD2	protein_coding	2.25078	2.65176e-38	17.7343	no
NC	SupT1_FLAG	Assay_C	ENSG00000143740	SNAP47	protein_coding	1.89109	6.4684e-40	17.5237	no
NC	SupT1_FLAG	Assay_C	ENSG00000198860	TSEN15	protein_coding	2.00192	9.24559e-29	17.2965	no
NC	SupT1_FLAG	Assay_C	ENSG00000158882	TOMM40L	protein_coding	1.89756	1.20759e-26	17.2849	no
NC	SupT1_FLAG	Assay_C	ENSG00000092330	TINF2	protein_coding	1.89084	2.36703e-24	17.2258	no
NC	SupT1_FLAG	Assay_C	ENSG00000182093	GET1	protein_coding	2.08531	2.92976e-35	16.9945	no
NC	SupT1_FLAG	Assay_C	ENSG00000165775	FUNDC2	protein_coding	2.49094	5.67856e-79	16.9892	no
NC	SupT1_FLAG	Assay_C	ENSG00000213995	NAXD	protein_coding	2.04021	5.13248e-38	16.5189	no
NC	SupT1_FLAG	Assay_C	ENSG00000108826	MRPL27	protein_coding	2.3106	1.20183e-65	16.4257	no
NC	SupT1_FLAG	Assay_C	ENSG00000224032	EPB41L4A-AS1	lncRNA	2.32641	2.8518e-39	16.3623	no
NC	SupT1_FLAG	Assay_C	ENSG00000177868	SVBP	protein_coding	2.24345	6.45593e-35	15.7448	no
NC	SupT1_FLAG	Assay_C	ENSG00000183011	NAA38	protein_coding	2.08658	7.36391e-30	15.7032	no
NC	SupT1_FLAG	Assay_C	ENSG00000172336	POP7	protein_coding	2.5686	3.98623e-55	15.5835	no
NC	SupT1_FLAG	Assay_C	ENSG00000128656	CHN1	protein_coding	2.08958	1.19473e-30	15.5818	no
NC	SupT1_FLAG	Assay_C	ENSG00000145337	PYURF	protein_coding	2.01971	2.1466e-41	15.2967	no
NC	SupT1_FLAG	Assay_C	ENSG00000144647	POMGNT2	protein_coding	2.11936	6.06576e-31	15.266	no
NC	SupT1_FLAG	Assay_C	ENSG00000134153	EMC7	protein_coding	2.32884	1.59454e-35	14.9147	no
NC	SupT1_FLAG	Assay_C	ENSG00000203760	CENPW	protein_coding	2.46346	2.64097e-48	14.6132	no
NC	SupT1_FLAG	Assay_C	ENSG00000177383	MAGEF1	protein_coding	1.97807	5.19429e-35	14.5309	no
NC	SupT1_FLAG	Assay_C	ENSG00000112149	CD83	protein_coding	2.01068	1.50455e-51	14.5127	no
NC	SupT1_FLAG	Assay_C	ENSG00000196449	YRDC	protein_coding	1.91119	9.25157e-24	14.4837	no
NC	SupT1_FLAG	Assay_C	ENSG00000139546	TARBP2	protein_coding	1.91324	1.55722e-24	14.1257	no
NC	SupT1_FLAG	Assay_C	ENSG00000176903	PNMA1	protein_coding	1.89202	1.03389e-28	13.9377	no
NC	SupT1_FLAG	Assay_C	ENSG00000197329	PELI1	protein_coding	2.00048	1.8425e-47	13.8969	no
NC	SupT1_FLAG	Assay_C	ENSG00000129055	ANAPC13	protein_coding	2.27042	3.63518e-49	13.5864	no
NC	SupT1_FLAG	Assay_C	ENSG00000116863	ADPRS	protein_coding	1.98073	1.35752e-27	12.8933	no
NC	SupT1_FLAG	Assay_C	ENSG00000137133	HINT2	protein_coding	2.28269	1.7187e-28	12.76	no
NC	SupT1_FLAG	Assay_C	ENSG00000119929	CUTC	protein_coding	2.06855	1.56616e-33	12.7401	no
NC	SupT1_FLAG	Assay_C	ENSG00000164823	OSGIN2	protein_coding	2.05391	7.23265e-26	12.6333	no
NC	SupT1_FLAG	Assay_C	ENSG00000168701	TMEM208	protein_coding	2.56387	9.60875e-47	12.5253	no
NC	SupT1_FLAG	Assay_C	ENSG00000123179	EBPL	protein_coding	2.62959	3.55295e-27	12.3879	no
NC	SupT1_FLAG	Assay_C	ENSG00000109065	NAT9	protein_coding	1.98388	1.0545e-27	12.3335	no
NC	SupT1_FLAG	Assay_C	ENSG00000182108	DEXI	protein_coding	2.56295	7.67148e-42	11.9511	no
NC	SupT1_FLAG	Assay_C	ENSG00000198356	GET3	protein_coding	1.9697	1.24254e-25	11.8121	no
NC	SupT1_FLAG	Assay_C	ENSG00000149089	APIP	protein_coding	1.90931	1.36497e-34	11.693	no
NC	SupT1_FLAG	Assay_C	ENSG00000247596	TWF2	protein_coding	2.49962	7.35362e-33	11.3258	no
NC	SupT1_FLAG	Assay_C	ENSG00000149196	HIKESHI	protein_coding	1.96652	2.13894e-27	11.1446	no
NC	SupT1_FLAG	Assay_C	ENSG00000178605	GTPBP6	protein_coding	2.16394	6.14322e-27	10.8844	no
NC	SupT1_FLAG	Assay_C	ENSG00000165475	CRYL1	protein_coding	2.22391	3.58026e-41	10.6662	no
NC	SupT1_FLAG	Assay_C	ENSG00000106399	RPA3	protein_coding	1.99226	3.66684e-26	10.6559	no
NC	SupT1_FLAG	Assay_C	ENSG00000175854	SWI5	protein_coding	2.45672	3.47329e-31	10.3546	no
NC	SupT1_FLAG	Assay_C	ENSG00000163882	POLR2H	protein_coding	1.96874	9.70168e-36	10.2537	no
NC	SupT1_FLAG	Assay_C	ENSG00000270170	NCBP2AS2	protein_coding	2.64978	6.91693e-28	10.2299	no
NC	SupT1_FLAG	Assay_C	ENSG00000166166	TRMT61A	protein_coding	1.98381	8.08861e-23	9.98373	no
NC	SupT1_FLAG	Assay_C	ENSG00000197021	EOLA2	protein_coding	2.52091	1.99549e-45	9.89845	no
NC	SupT1_FLAG	Assay_C	ENSG00000164051	CCDC51	protein_coding	2.32826	6.15756e-29	9.74003	no
NC	SupT1_FLAG	Assay_C	ENSG00000164885	CDK5	protein_coding	2.16146	3.17222e-23	9.73466	no
NC	SupT1_FLAG	Assay_C	ENSG00000184857	TMEM186	protein_coding	2.43454	5.02761e-44	9.55132	no
NC	SupT1_FLAG	Assay_C	ENSG00000106367	AP1S1	protein_coding	1.96787	1.42999e-27	9.47869	no
NC	SupT1_FLAG	Assay_C	ENSG00000167775	CD320	protein_coding	1.99244	1.16685e-26	9.46967	no
NC	SupT1_FLAG	Assay_C	ENSG00000241837	ATP5PO	protein_coding	2.14499	2.17441e-24	9.38226	no
NC	SupT1_FLAG	Assay_C	ENSG00000172586	CHCHD1	protein_coding	1.9242	8.63325e-29	9.22281	no
NC	SupT1_FLAG	Assay_C	ENSG00000126088	UROD	protein_coding	1.93764	1.70576e-31	8.76094	no
NC	SupT1_FLAG	Assay_C	ENSG00000176386	CDC26	protein_coding	2.74895	2.21881e-51	8.57552	no
NC	SupT1_FLAG	Assay_C	ENSG00000165506	DNAAF2	protein_coding	2.35413	2.81071e-33	8.3719	no
NC	SupT1_FLAG	Assay_C	ENSG00000196368	NUDT11	protein_coding	1.89847	5.68872e-31	8.18219	no
NC	SupT1_FLAG	Assay_C	ENSG00000141873	SLC39A3	protein_coding	1.93415	7.7868e-23	8.10817	no
NC	SupT1_FLAG	Assay_C	ENSG00000276023	DUSP14	protein_coding	2.11188	2.15923e-27	8.09812	no
NC	SupT1_FLAG	Assay_C	ENSG00000277161	PIGW	protein_coding	1.99623	2.87793e-32	6.99853	no
NC	SupT1_FLAG	Assay_C	ENSG00000119013	NDUFB3	protein_coding	2.39412	9.05778e-25	6.97108	no
NC	SupT1_FLAG	Assay_C	ENSG00000184924	PTRHD1	protein_coding	2.13952	8.41437e-28	6.92762	no
NC	SupT1_FLAG	Assay_C	ENSG00000100908	EMC9	protein_coding	1.99675	3.88042e-25	6.51343	no
NC	SupT1_FLAG	Assay_C	ENSG00000083817	ZNF416	protein_coding	2.12456	3.99354e-27	5.41959	no
NC	SupT1_FLAG	Assay_C	ENSG00000165264	NDUFB6	protein_coding	2.52803	1.58724e-26	5.11693	no
NC	SupT1_FLAG	Assay_C	ENSG00000174109	C16orf91	protein_coding	2.20634	7.64933e-25	4.86395	no
NC	SupT1_FLAG	Assay_C	ENSG00000123595	RAB9A	protein_coding	2.33532	1.27329e-23	3.60903	no
NC	SupT1_Inf_FLAG	Assay_D	ENSG00000168028	RPSA	protein_coding	2.46374	2.31733e-69	438.948	no
NC	SupT1_Inf_FLAG	Assay_D	ENSG00000231500	RPS18	protein_coding	2.94537	5.25492e-21	415.172	no
NC	SupT1_Inf_FLAG	Assay_D	ENSG00000161016	RPL8	protein_coding	2.84975	2.15315e-18	408.235	no
NC	SupT1_Inf_FLAG	Assay_D	ENSG00000140988	RPS2	protein_coding	2.04388	1.61952e-24	313.228	no
NC	SupT1_Inf_FLAG	Assay_D	ENSG00000104529	EEF1D	protein_coding	2.31241	5.27893e-17	214.81	no
NC	SupT1_Inf_FLAG	Assay_D	ENSG00000049656	CLPTM1L	protein_coding	2.42128	3.29467e-54	203.141	no
NC	SupT1_Inf_FLAG	Assay_D	ENSG00000008988	RPS20	protein_coding	2.35992	4.98194e-14	190.836	no
NC	SupT1_Inf_FLAG	Assay_D	ENSG00000110955	ATP5F1B	protein_coding	2.07342	8.21106e-36	161.875	no
NC	SupT1_Inf_FLAG	Assay_D	ENSG00000060558	GNA15	protein_coding	2.29731	1.58234e-14	153.727	no
NC	SupT1_Inf_FLAG	Assay_D	ENSG00000161203	AP2M1	protein_coding	2.00156	1.77754e-49	116.376	no
NC	SupT1_Inf_FLAG	Assay_D	ENSG00000115457	IGFBP2	protein_coding	2.45868	1.52584e-06	105.665	no
NC	SupT1_Inf_FLAG	Assay_D	ENSG00000100364	KIAA0930	protein_coding	2.15955	5.73494e-16	100.068	no
NC	SupT1_Inf_FLAG	Assay_D	ENSG00000276180	H4C9	protein_coding	2.52011	7.24189e-22	98.0691	no
NC	SupT1_Inf_FLAG	Assay_D	ENSG00000100614	PPM1A	protein_coding	2.01553	5.65181e-87	94.2079	no
NC	SupT1_Inf_FLAG	Assay_D	ENSG00000106636	YKT6	protein_coding	2.13117	6.40042e-39	93.6767	no
NC	SupT1_Inf_FLAG	Assay_D	ENSG00000153406	NMRAL1	protein_coding	2.0749	3.93617e-17	86.9494	no
NC	SupT1_Inf_FLAG	Assay_D	ENSG00000159210	SNF8	protein_coding	2.64147	2.25277e-36	84.5542	no
NC	SupT1_Inf_FLAG	Assay_D	ENSG00000092621	PHGDH	protein_coding	2.10345	1.26008e-98	73.1263	no
NC	SupT1_Inf_FLAG	Assay_D	ENSG00000124702	KLHDC3	protein_coding	2.10513	3.27715e-21	72.6986	no
NC	SupT1_Inf_FLAG	Assay_D	ENSG00000165283	STOML2	protein_coding	2.07871	4.32281e-54	62.2531	no
NC	SupT1_Inf_FLAG	Assay_D	ENSG00000167693	NXN	protein_coding	2.3183	3.29523e-14	62.2506	no
NC	SupT1_Inf_FLAG	Assay_D	ENSG00000145247	OCIAD2	protein_coding	2.19038	2.1966e-65	61.1421	no
NC	SupT1_Inf_FLAG	Assay_D	ENSG00000119333	DYNC2I2	protein_coding	2.0239	1.90659e-71	56.8838	no
NC	SupT1_Inf_FLAG	Assay_D	ENSG00000197956	S100A6	protein_coding	2.49842	1.20586e-05	56.7617	no
NC	SupT1_Inf_FLAG	Assay_D	ENSG00000136810	TXN	protein_coding	2.2997	9.7255e-121	55.3982	no
NC	SupT1_Inf_FLAG	Assay_D	ENSG00000240342	RPS2P5	processed_pseudogene	2.48686	5.05152e-49	54.2318	no
NC	SupT1_Inf_FLAG	Assay_D	ENSG00000078668	VDAC3	protein_coding	2.04815	1.18493e-33	53.8388	no
NC	SupT1_Inf_FLAG	Assay_D	ENSG00000175756	AURKAIP1	protein_coding	2.07811	2.99494e-14	53.0942	no
NC	SupT1_Inf_FLAG	Assay_D	ENSG00000104679	R3HCC1	protein_coding	2.67265	5.25528e-12	53.0599	no
NC	SupT1_Inf_FLAG	Assay_D	ENSG00000103591	AAGAB	protein_coding	2.02102	4.4905e-101	52.7739	no
NC	SupT1_Inf_FLAG	Assay_D	ENSG00000138363	ATIC	protein_coding	2.18614	5.27257e-23	49.8472	no
NC	SupT1_Inf_FLAG	Assay_D	ENSG00000104613	INTS10	protein_coding	2.12281	9.01543e-21	49.2133	no
NC	SupT1_Inf_FLAG	Assay_D	ENSG00000182512	GLRX5	protein_coding	2.53833	9.8209e-98	45.3743	no
NC	SupT1_Inf_FLAG	Assay_D	ENSG00000156515	HK1	protein_coding	2.02336	2.94013e-16	44.1327	no
NC	SupT1_Inf_FLAG	Assay_D	ENSG00000119689	DLST	protein_coding	2.03089	2.46238e-42	43.7903	no
NC	SupT1_Inf_FLAG	Assay_D	ENSG00000168040	FADD	protein_coding	2.1247	1.43923e-11	43.1122	no
NC	SupT1_Inf_FLAG	Assay_D	ENSG00000150403	TMCO3	protein_coding	2.20541	1.28697e-11	42.7108	no
NC	SupT1_Inf_FLAG	Assay_D	ENSG00000160932	LY6E	protein_coding	2.46256	1.78587e-16	41.919	no
NC	SupT1_Inf_FLAG	Assay_D	ENSG00000064726	BTBD1	protein_coding	2.15616	1.32073e-12	39.5297	no
NC	SupT1_Inf_FLAG	Assay_D	ENSG00000136425	CIB2	protein_coding	2.16185	1.53807e-18	39.3002	no
NC	SupT1_Inf_FLAG	Assay_D	ENSG00000277972	CISD3	protein_coding	2.48849	1.05793e-91	34.8132	no
NC	SupT1_Inf_FLAG	Assay_D	ENSG00000257698	GIHCG	lncRNA	2.15866	3.58502e-49	32.2834	no
NC	SupT1_Inf_FLAG	Assay_D	ENSG00000108840	HDAC5	protein_coding	2.88415	0.000148712	32.226	no
NC	SupT1_Inf_FLAG	Assay_D	ENSG00000135404	CD63	protein_coding	2.63898	8.53897e-22	31.0172	no
NC	SupT1_Inf_FLAG	Assay_D	ENSG00000164733	CTSB	protein_coding	2.15143	1.65924e-14	30.6265	no
NC	SupT1_Inf_FLAG	Assay_D	ENSG00000027075	PRKCH	protein_coding	2.17596	0.00605041	29.1138	no
NC	SupT1_Inf_FLAG	Assay_D	ENSG00000180992	MRPL14	protein_coding	2.88879	1.54461e-12	29.0793	no
NC	SupT1_Inf_FLAG	Assay_D	ENSG00000143333	RGS16	protein_coding	2.2496	0.000361576	28.7467	no
NC	SupT1_Inf_FLAG	Assay_D	ENSG00000140374	ETFA	protein_coding	2.03181	1.75241e-11	26.4996	no
NC	SupT1_Inf_FLAG	Assay_D	ENSG00000173545	ZNF622	protein_coding	2.03155	2.19709e-78	25.7141	no
NC	SupT1_Inf_FLAG	Assay_D	ENSG00000111678	C12orf57	protein_coding	2.11507	2.08958e-18	23.7694	no
NC	SupT1_Inf_FLAG	Assay_D	ENSG00000204592	HLA-E	protein_coding	2.01353	2.4467e-10	23.2686	no
NC	SupT1_Inf_FLAG	Assay_D	ENSG00000126756	UXT	protein_coding	2.11123	1.19679e-47	22.9644	no
NC	SupT1_Inf_FLAG	Assay_D	ENSG00000137100	DCTN3	protein_coding	2.31757	5.39887e-26	22.1764	no
NC	SupT1_Inf_FLAG	Assay_D	ENSG00000100104	SRRD	protein_coding	2.03624	2.65259e-48	21.0201	no
NC	SupT1_Inf_FLAG	Assay_D	ENSG00000112667	DNPH1	protein_coding	2.59558	8.05017e-60	20.8727	no
NC	SupT1_Inf_FLAG	Assay_D	ENSG00000081721	DUSP12	protein_coding	2.1721	3.52202e-23	20.6987	no
NC	SupT1_Inf_FLAG	Assay_D	ENSG00000105048	TNNT1	protein_coding	2.5433	0.000615548	20.371	no
NC	SupT1_Inf_FLAG	Assay_D	ENSG00000032389	EIPR1	protein_coding	2.03231	9.34744e-14	19.5889	no
NC	SupT1_Inf_FLAG	Assay_D	ENSG00000169756	LIMS1	protein_coding	2.2038	4.93251e-26	19.5652	no
NC	SupT1_Inf_FLAG	Assay_D	ENSG00000076662	ICAM3	protein_coding	2.44316	5.84107e-26	19.3171	no
NC	SupT1_Inf_FLAG	Assay_D	ENSG00000148158	SNX30	protein_coding	2.03809	1.62572e-44	19.0696	no
NC	SupT1_Inf_FLAG	Assay_D	ENSG00000127554	GFER	protein_coding	2.04265	6.78713e-48	17.319	no
NC	SupT1_Inf_FLAG	Assay_D	ENSG00000063180	CA11	protein_coding	2.30925	1.45874e-15	16.7358	no
NC	SupT1_Inf_FLAG	Assay_D	ENSG00000183172	SMDT1	protein_coding	2.06828	2.4906e-25	15.8893	no
NC	SupT1_Inf_FLAG	Assay_D	ENSG00000063241	ISOC2	protein_coding	2.16507	1.15553e-38	15.3551	no
NC	SupT1_Inf_FLAG	Assay_D	ENSG00000149600	COMMD7	protein_coding	2.48509	5.27105e-18	14.8179	no
NC	SupT1_Inf_FLAG	Assay_D	ENSG00000137714	FDX1	protein_coding	2.05405	7.00533e-12	14.6429	no
NC	SupT1_Inf_FLAG	Assay_D	ENSG00000182154	MRPL41	protein_coding	2.92955	6.73328e-21	13.6955	no
NC	SupT1_Inf_FLAG	Assay_D	ENSG00000184702	SEPTIN5	protein_coding	2.19076	0.0011079	12.2921	no
NC	SupT1_Inf_FLAG	Assay_D	ENSG00000002330	BAD	protein_coding	2.10287	4.00751e-34	12.2543	no
NC	SupT1_Inf_FLAG	Assay_D	ENSG00000172366	MCRIP2	protein_coding	2.17895	8.47472e-20	12.0409	no
NC	SupT1_Inf_FLAG	Assay_D	ENSG00000239672	NME1	protein_coding	2.01421	1.67688e-26	11.9632	no
NC	SupT1_Inf_FLAG	Assay_D	ENSG00000107175	CREB3	protein_coding	2.2218	5.46224e-51	11.7501	no
NC	SupT1_Inf_FLAG	Assay_D	ENSG00000137563	GGH	protein_coding	2.4631	0.000694123	11.0916	no
NC	SupT1_Inf_FLAG	Assay_D	ENSG00000169750	RAC3	protein_coding	2.05246	9.02935e-13	11.0173	no
NC	SupT1_Inf_FLAG	Assay_D	ENSG00000100612	DHRS7	protein_coding	2.18225	4.69253e-15	10.6781	no
NC	SupT1_Inf_FLAG	Assay_D	ENSG00000184182	UBE2F	protein_coding	2.40212	5.65661e-12	10.3131	no
NC	SupT1_Inf_FLAG	Assay_D	ENSG00000115756	HPCAL1	protein_coding	2.01971	1.36592e-09	10.0046	no
NC	SupT1_Inf_FLAG	Assay_D	ENSG00000187608	ISG15	protein_coding	3.02498	6.81257e-38	9.6506	no
NC	SupT1_Inf_FLAG	Assay_D	ENSG00000158552	ZFAND2B	protein_coding	2.17354	2.27886e-19	9.18335	no
NC	SupT1_Inf_FLAG	Assay_D	ENSG00000165912	PACSIN3	protein_coding	2.03251	6.84998e-09	9.03269	no
NC	SupT1_Inf_FLAG	Assay_D	ENSG00000204439	C6orf47	protein_coding	2.02121	2.54531e-21	8.83552	no
NC	SupT1_Inf_FLAG	Assay_D	ENSG00000174307	PHLDA3	protein_coding	2.78783	3.73367e-05	8.41739	no
NC	SupT1_Inf_FLAG	Assay_D	ENSG00000099849	RASSF7	protein_coding	2.10606	8.94204e-22	8.38805	no
NC	SupT1_Inf_FLAG	Assay_D	ENSG00000108852	MPP2	protein_coding	2.07739	1.69825e-22	8.31076	no
NC	SupT1_Inf_FLAG	Assay_D	ENSG00000104763	ASAH1	protein_coding	2.03462	3.68375e-07	8.2955	no
NC	SupT1_Inf_FLAG	Assay_D	ENSG00000214530	STARD10	protein_coding	2.21178	7.33258e-35	8.0486	no
NC	SupT1_Inf_FLAG	Assay_D	ENSG00000157593	SLC35B2	protein_coding	2.01428	2.96847e-14	8.00179	no
NC	SupT1_Inf_FLAG	Assay_D	ENSG00000144655	CSRNP1	protein_coding	2.16877	9.50071e-20	7.86043	no
NC	SupT1_Inf_FLAG	Assay_D	ENSG00000104140	RHOV	protein_coding	2.3899	7.52019e-05	7.83201	no
NC	SupT1_Inf_FLAG	Assay_D	ENSG00000106605	BLVRA	protein_coding	2.17962	0.000304471	7.58206	no
NC	SupT1_Inf_FLAG	Assay_D	ENSG00000215845	TSTD1	protein_coding	2.20038	4.81062e-14	7.39779	no
NC	SupT1_Inf_FLAG	Assay_D	ENSG00000102981	PARD6A	protein_coding	2.10596	2.78142e-21	7.39603	no
NC	SupT1_Inf_FLAG	Assay_D	ENSG00000196544	BORCS6	protein_coding	2.01118	1.36236e-25	7.3359	no
NC	SupT1_Inf_FLAG	Assay_D	ENSG00000109814	UGDH	protein_coding	2.06965	1.71059e-12	7.17855	no
NC	SupT1_Inf_FLAG	Assay_D	ENSG00000065054	SLC9A3R2	protein_coding	2.45872	1.81236e-40	7.06312	no
NC	SupT1_Inf_FLAG	Assay_D	ENSG00000104219	ZDHHC2	protein_coding	2.17724	1.3554e-05	6.88871	no
NC	SupT1_Inf_FLAG	Assay_D	ENSG00000117091	CD48	protein_coding	2.18706	1.34447e-12	6.39027	no
NC	SupT1_Inf_FLAG	Assay_D	ENSG00000051128	HOMER3	protein_coding	2.4132	1.46082e-22	6.31486	no
NC	SupT1_Inf_FLAG	Assay_D	ENSG00000099785	MARCHF2	protein_coding	2.10408	3.59203e-28	6.29036	no
NC	SupT1_Inf_FLAG	Assay_D	ENSG00000243479	MNX1-AS1	lncRNA	2.62961	1.63913e-20	6.2738	no
NC	SupT1_Inf_FLAG	Assay_D	ENSG00000187609	EXD3	protein_coding	2.69232	1.71065e-12	5.89988	no
NC	SupT1_Inf_FLAG	Assay_D	ENSG00000170430	MGMT	protein_coding	2.01218	8.03348e-09	5.72369	no
NC	SupT1_Inf_FLAG	Assay_D	ENSG00000158828	PINK1	protein_coding	2.16347	9.39022e-18	5.65008	no
NC	SupT1_Inf_FLAG	Assay_D	ENSG00000141642	ELAC1	protein_coding	2.25211	5.10122e-16	5.57686	no
NC	SupT1_Inf_FLAG	Assay_D	ENSG00000135631	RAB11FIP5	protein_coding	2.08896	1.06915e-17	5.27119	no
NC	SupT1_Inf_FLAG	Assay_D	ENSG00000088826	SMOX	protein_coding	2.23732	2.5334e-11	5.11691	no
NC	SupT1_Inf_FLAG	Assay_D	ENSG00000179085	DPM3	protein_coding	2.68096	3.68046e-17	5.0702	no
NC	SupT1_Inf_FLAG	Assay_D	ENSG00000042493	CAPG	protein_coding	2.57604	6.06648e-07	4.93857	no
NC	SupT1_Inf_FLAG	Assay_D	ENSG00000239830	RPS4XP22	processed_pseudogene	3.07671	3.80153e-22	4.91978	no
NC	SupT1_Inf_FLAG	Assay_D	ENSG00000100532	CGRRF1	protein_coding	2.27644	3.07705e-08	4.88661	no
NC	SupT1_Inf_FLAG	Assay_D	ENSG00000165886	UBTD1	protein_coding	2.17959	2.3301e-23	4.67182	no
NC	SupT1_Inf_FLAG	Assay_D	ENSG00000134508	CABLES1	protein_coding	2.02703	4.67418e-09	4.64152	no
NC	SupT1_Inf_FLAG	Assay_D	ENSG00000138030	KHK	protein_coding	2.70917	9.9077e-11	4.54613	no
NC	SupT1_Inf_FLAG	Assay_D	ENSG00000167136	ENDOG	protein_coding	2.30765	1.74684e-21	4.54605	no
NC	SupT1_Inf_FLAG	Assay_D	ENSG00000125652	ALKBH7	protein_coding	2.13494	2.10302e-19	4.53327	no
NC	SupT1_Inf_FLAG	Assay_D	ENSG00000132906	CASP9	protein_coding	2.21935	2.60557e-14	4.31532	no
NC	SupT1_Inf_FLAG	Assay_D	ENSG00000164674	SYTL3	protein_coding	2.2657	0.000644551	4.21404	no
NC	SupT1_Inf_FLAG	Assay_D	ENSG00000168517	HEXIM2	protein_coding	2.39814	9.38316e-15	4.05066	no
NC	SupT1_Inf_FLAG	Assay_D	ENSG00000104341	LAPTM4B	protein_coding	2.68145	7.9041e-05	4.04826	no
NC	SupT1_Inf_FLAG	Assay_D	ENSG00000131055	COX4I2	protein_coding	3.18879	0.000913974	3.92084	no
NC	SupT1_Inf_FLAG	Assay_D	ENSG00000242114	MTFP1	protein_coding	2.39611	2.46511e-11	3.77847	no
NC	SupT1_Inf_FLAG	Assay_D	ENSG00000262814	MRPL12	protein_coding	2.28267	1.76747e-12	3.72549	no
NC	SupT1_Inf_FLAG	Assay_D	ENSG00000186352	ANKRD37	protein_coding	2.19364	1.04018e-07	3.71024	no
NC	SupT1_Inf_FLAG	Assay_D	ENSG00000235636	NUS1P1	processed_pseudogene	2.05974	5.78875e-11	3.65928	no
NC	SupT1_Inf_FLAG	Assay_D	ENSG00000023572	GLRX2	protein_coding	2.17942	7.20591e-16	3.53078	no
NC	SupT1_Inf_FLAG	Assay_D	ENSG00000215030	RPL13P12	processed_pseudogene	2.52082	2.24526e-10	3.46645	no
NC	SupT1_Inf_FLAG	Assay_D	ENSG00000130347	RTN4IP1	protein_coding	2.22641	4.33517e-21	3.4559	no
NC	SupT1_Inf_FLAG	Assay_D	ENSG00000116096	SPR	protein_coding	2.51871	3.79505e-09	3.33291	no
NC	SupT1_Inf_FLAG	Assay_D	ENSG00000141854	MISP3	protein_coding	2.16174	2.90702e-05	3.33272	no
NC	SupT1_Inf_FLAG	Assay_D	ENSG00000263266	RPS7P1	processed_pseudogene	2.70271	5.87721e-14	3.32944	no
NC	SupT1_Inf_FLAG	Assay_D	ENSG00000196154	S100A4	protein_coding	2.1896	0.0132701	3.26333	no
NC	SupT1_Inf_FLAG	Assay_D	ENSG00000180694	TMEM64	protein_coding	2.26915	0.00796874	3.15122	no
NC	SupT1_Inf_FLAG	Assay_D	ENSG00000172183	ISG20	protein_coding	2.14798	1.41988e-26	3.0234	no
NC	SupT1_Inf_FLAG	Assay_D	ENSG00000125170	DOK4	protein_coding	2.06689	1.83016e-20	2.98324	no
NC	SupT1_Inf_FLAG	Assay_D	ENSG00000119514	GALNT12	protein_coding	2.61856	0.0276128	2.96028	no
NC	SupT1_Inf_FLAG	Assay_D	ENSG00000227507	LTB	protein_coding	3.1474	5.02438e-11	2.90551	no
NC	SupT1_Inf_FLAG	Assay_D	ENSG00000183298	RPSAP19	processed_pseudogene	3.3823	2.71071e-21	2.86298	no
NC	SupT1_Inf_FLAG	Assay_D	ENSG00000130303	BST2	protein_coding	2.12461	0.000598685	2.7553	no
NC	SupT1_Inf_FLAG	Assay_D	ENSG00000170421	KRT8	protein_coding	2.23009	3.06484e-13	2.6983	no
NC	SupT1_Inf_FLAG	Assay_D	ENSG00000172974	VDAC2P5	processed_pseudogene	2.00643	3.79786e-08	2.59013	no
NC	SupT1_Inf_FLAG	Assay_D	ENSG00000101210	EEF1A2	protein_coding	2.60687	3.24194e-05	2.52008	no
NC	SupT1_Inf_FLAG	Assay_D	ENSG00000240065	PSMB9	protein_coding	2.23058	1.76041e-05	2.48746	no
NC	SupT1_Inf_FLAG	Assay_D	ENSG00000108309	RUNDC3A	protein_coding	2.28224	6.62418e-06	2.36828	no
NC	SupT1_Inf_FLAG	Assay_D	ENSG00000200816	SNORA38	snoRNA	2.40316	1.37226e-07	2.32293	no
NC	SupT1_Inf_FLAG	Assay_D	ENSG00000167705	RILP	protein_coding	2.75297	2.05079e-14	2.26417	no
NC	SupT1_Inf_FLAG	Assay_D	ENSG00000226067	LINC00623	lncRNA	2.64428	1.95544e-06	2.22643	no
NC	SupT1_Inf_FLAG	Assay_D	ENSG00000140859	KIFC3	protein_coding	2.7583	4.52872e-11	2.18189	no
NC	SupT1_Inf_FLAG	Assay_D	ENSG00000234498	RPL13AP20	processed_pseudogene	3.32354	6.75673e-16	2.10404	no
NC	SupT1_Inf_FLAG	Assay_D	ENSG00000183978	COA3	protein_coding	2.12528	3.59715e-06	2.09783	no
NC	SupT1_Inf_FLAG	Assay_D	ENSG00000072832	CRMP1	protein_coding	2.12911	7.62186e-05	2.02818	no
NC	SupT1_Inf_FLAG	Assay_D	ENSG00000176428	VPS37D	protein_coding	3.00899	1.26106e-14	2.00973	no
NC	SupT1_Inf_FLAG	Assay_D	ENSG00000163517	HDAC11	protein_coding	2.03403	7.83996e-08	1.96552	no
NC	SupT1_Inf_FLAG	Assay_D	ENSG00000231789	PIK3CD-AS2	lncRNA	2.05245	0.0430329	1.94152	no
NC	SupT1_Inf_FLAG	Assay_D	ENSG00000258920	FOXN3-AS1	lncRNA	2.20527	1.24126e-05	1.94127	no
NC	SupT1_Inf_FLAG	Assay_D	ENSG00000173825	TIGD3	protein_coding	2.09118	1.32633e-08	1.92458	no
NC	SupT1_Inf_FLAG	Assay_D	ENSG00000247095	MIR210HG	lncRNA	2.14832	0.0115466	1.9233	no
NC	SupT1_Inf_FLAG	Assay_D	ENSG00000213326	RPS7P11	processed_pseudogene	2.20382	6.05851e-06	1.90103	no
NC	SupT1_Inf_FLAG	Assay_D	ENSG00000214362	RPS3AP36	processed_pseudogene	3.53451	6.8658e-08	1.72817	no
NC	SupT1_Inf_FLAG	Assay_D	ENSG00000224831	TMEM183BP	processed_pseudogene	2.18368	6.19812e-07	1.72479	no
[truncated: 317 more rows]
