# Supplementary material for: Interactome of the HIV-1 proteome and human host RNA
Source: EMBO Rep. 2024 Aug 9;25(9):4078–90. doi: 10.1038/s44319-024-00222-6 (PMC11387401; doi:10.1038/s44319-024-00222-6)
Supplement: Supplementary file 5 — Source data Fig. 5AB [file 44319_2024_222_MOESM5_ESM.xlsx]

## Sheet: Figure5
Figure 5A. HIV-1 infectivity data 24h post infection
Target	ASO	Average per ASO	Stdev per ASO	REP1	REP2	REP3	REP4	REP5	REP6
AFF2	AFF2_ASO1	10.5333	1.17219	11.67	8.92	11.01
AFF2	AFF2_ASO2	25.1833	0.273537	25.57	24.98	25
H4C9	H4C9_ASO1	24.78	1.59112	23.03	26.88	24.43
H4C9	H4C9_ASO2	2.52	0.605695	1.81	3.29	2.46
RPLP0	RPLP0_ASO1	0.636667	0.0713364	0.54	0.66	0.71
RPLP0	RPLP0_ASO2	5.46	0.897441	4.31	5.57	6.5
Scrambled	SCRAMBLED	33.035	1.38919	32.11	33.05	32.98	31.03	35.59	33.45
Figure 5A. HIV-1 infectivity data 48h post infection
Target	ASO	Average per ASO	Stdev per ASO	REP1	REP2	REP3	REP4	REP5	REP6
AFF2	AFF2_ASO1	14.8833	1.45046	15.55	16.23	12.87
AFF2	AFF2_ASO2	40.46	1.77293	42.89	39.78	38.71
H4C9	H4C9_ASO1	41.26	1.8591	38.84	43.36	41.58
H4C9	H4C9_ASO2	4.54667	1.01883	3.11	5.17	5.36
RPLP0	RPLP0_ASO1	0.226667	0.0736357	0.22	0.32	0.14
RPLP0	RPLP0_ASO2	6.48667	0.118977	6.32	6.59	6.55
Scrambled	SCRAMBLED	66.02	2.95071	65.46	66.65	66.74	65.75	60.72	70.8
Figure 5B. Pre-infection qPCR expression
Target	ASO	Average per ASO	Stdev per ASO	REP1	REP2	REP3	REP4	REP5	REP6
AFF2	AFF2_ASO1	31.7	2.91	46.4	32.11	16.67
AFF2	AFF2_ASO2	59.63	12.14	63.68	56.96	58.24
Scrambled_AFF2	SCRAMBLED	100	29.78	56.47	118.5	140.42	112.85	106.95	64.79
H4C9	H4C9_ASO1	73.45	4.34	75.79	67.35	77.21
H4C9	H4C9_ASO2	18.53	2.69	21.04	14.79	19.75
Scrambled_H4C9	SCRAMBLED	100	28.68	88.25	123.38	151.07	93.33	75.71	68.23
RPLP0	RPLP0_ASO1	72.62	3.89	76.6	73.93	67.33
RPLP0	RPLP0_ASO2	59.71	5.14	60.29	65.7	53.13
Scrambled_RPLP0	SCRAMBLED	100	12.8	88.7	88.41	89.75	114.64	119.99	98.49
Figure 5B. Post-infection qPCR expression (48h post infection)
Target	ASO	Average per ASO	Stdev per ASO	REP1	REP2	REP3	REP4	REP5	REP6
AFF2	AFF2_ASO1	26.31	2.89	28.97	31.95	29.05
AFF2	AFF2_ASO2	29.99	1.38	25.65	30.13	23.14
Scrambled_AFF2	SCRAMBLED	100	21.32	76.57	80.32	135.56	115.9	106.76	84.86
H4C9	H4C9_ASO1	131.94	25.82	165.04	102.02	128.78
H4C9	H4C9_ASO2	48.61	9.54	53.53	57.04	35.27
Scrambled_H4C9	SCRAMBLED	100	14.47	95	79.75	105.77	86.72	122.55	110.18
RPLP0	RPLP0_ASO1	60.16	3.56	63.56	61.68	55.23
RPLP0	RPLP0_ASO2	44.2	4.89	42.89	38.97	50.73
Scrambled_RPLP0	SCRAMBLED	100	17.61	75.89	83.81	92.26	127.21	111.19	109.62
